# Supplementary material for: Transposable Elements: Distribution, Polymorphism, and Climate Adaptation in Populus
Source: Front Plant Sci. 2022 Feb 1;13:814718. doi: 10.3389/fpls.2022.814718 (PMC8843856; doi:10.3389/fpls.2022.814718)
Supplement: Supplementary file 18 [file Data_Sheet_1.xlsx]

## Sheet: Data S1
Data S1. 21,862 collinear genes across four Populus species, P. trichocarpa, P. tomentosa, P. alba × P. glandulosa (84K), and P. alba.
Populus trichocarpa	Populus tomentosa	Populus alba × Populus glandulosa (84K)	Populus alba	Pfam annotation	SwissProt annotation	KOG annotation	KEGG annotation	GO terms	homologous gene in Arabidopsis	gene name	Annotation
Potri.001G000400	evm.model.chr1.141	.	.	PF11779	PTHR33727	---	---	---	AT2G30942.1	---	Protein of unknown function (DUF3317)
Potri.001G000450	evm.model.chr1.141	.	.	---	---	---	---	---	---	---	---
Potri.001G000500	evm.model.chr1.139	Pop_A01G075824	XM_035037540.1	PF07731,PF07732,PF00394	PTHR11709,PTHR11709:SF27	---	K00423	GO:0055114,GO:0016491,GO:0005507	AT1G55570.1	sks12	SKU5 similar 12
Potri.001G000600	evm.model.chr1.138	Pop_A01G075823	XM_035037538.1	PF07731,PF07732,PF00394	PTHR11709,PTHR11709:SF27	---	K00423	GO:0055114,GO:0016491,GO:0005507	AT1G55570.1	sks12	SKU5 similar 12
Potri.001G000700	evm.model.chr1.136	Pop_A01G075818	XM_035037537.1	PF04845	PTHR12611	KOG3074	---	---	AT2G32080.2	PUR ALPHA-1	purin-rich alpha 1
Potri.001G000800	evm.model.chr1.134	Pop_A01G075817	XM_035037533.1	PF00225	PTHR24115,PTHR24115:SF391	KOG4280	K10406	GO:0008017,GO:0007018,GO:0005524,GO:0003777,GO:0005871	AT1G55550.1	---	P-loop containing nucleoside triphosphate hydrolases superfamily protein
Potri.001G000900	evm.model.chr1.133	Pop_A01G075816	XM_035037522.1	---	PTHR35285	---	---	---	AT3G13410.1	---	---
Potri.001G001000	evm.model.chr1.132	Pop_A01G075815	XM_035037524.1	PF14383	PTHR37897,PTHR37897:SF1	---	---	---	---	---	---
Potri.001G001100	.	Pop_A01G075814	XM_035037531.1	PF03330,PF01357	PTHR31867	---	---	---	AT2G03090.1	ATEXP15,ATEXPA15,ATHEXP ALPHA 1.3,EXP15,EXPA15	expansin A15
Potri.001G001201	.	Pop_A01G075813	.	---	PTHR34418,PTHR34418:SF2	---	---	---	AT1G55540.2	emb1011	Nuclear pore complex protein
Potri.001G001250	.	.	.	---	---	---	---	---	---	---	---
Potri.001G001300	evm.model.chr1.126	Pop_A01G075808	XM_035037532.1	---	PTHR34554,PTHR34554:SF2	---	---	---	AT4G26410.1	---	Uncharacterised conserved protein UCP022280
Potri.001G001400	evm.model.chr1.125	Pop_A01G075807	XM_035037525.1	---	PTHR35471	---	---	---	AT1G55535.1	---	---
Potri.001G001500	evm.model.chr1.122	Pop_A01G075806	XM_035037519.1	PF14369,PF13639	PTHR22763,PTHR22763:SF59	---	K11982	GO:0008270,GO:0005515	AT5G56340.1	ATCRT1	RING/U-box superfamily protein
Potri.001G001600	evm.model.chr1.122	Pop_A01G075805	XM_035037517.1	PF02887,PF00224	PTHR11817,PTHR11817:SF5	---	K00873	GO:0030955,GO:0006096,GO:0004743,GO:0000287	AT5G56350.1	---	Pyruvate kinase family protein
Potri.001G001700	evm.model.chr1.120	Pop_A01G075804	XM_035037512.1	PF13015,PF12999	PTHR12630,PTHR12630:SF1	KOG2397	K08288	GO:0006491	AT5G56360.1	PSL4	calmodulin-binding protein
Potri.001G002000	evm.model.chr1.119	Pop_A01G075803	XM_035037505.1	PF04146	PTHR12357,PTHR12357:SF21	KOG1901	---	---	AT3G13460.1	ECT2	evolutionarily conserved C-terminal region 2
Potri.001G002200	evm.model.chr1.117	Pop_A01G075802	XM_035037504.1	PF05922,PF00082	PTHR10795,PTHR10795:SF352	---	---	GO:0006508,GO:0004252	AT4G26330.1	ATSBT3.18,UNE17	Subtilisin-like serine endopeptidase family protein
Potri.001G002300	evm.model.chr1.115	Pop_A01G075801	XM_035037508.1	PF07714	PTHR27001,PTHR27001:SF76	KOG1187	---	GO:0006468,GO:0004672	AT5G56460.1	---	Protein kinase superfamily protein
Potri.001G002350	.	.	.	---	---	---	---	---	---	---	---
Potri.001G002400	evm.model.chr1.113	Pop_A01G075798	XM_035037503.1	PF03106	PTHR31221,PTHR31221:SF16	---	---	GO:0043565,GO:0006355,GO:0003700	AT5G64810.1	ATWRKY51,WRKY51	WRKY DNA-binding protein 51
Potri.001G002500	evm.model.chr1.112	Pop_A01G075797	XM_035037502.1	PF00118	PTHR11353,PTHR11353:SF8	---	K04077	GO:0005524	AT3G13470.1	---	TCP-1/cpn60 chaperonin family protein
Potri.001G002600	evm.model.chr1.110	Pop_A01G075796	XM_035037494.1	PF00806	PTHR12537,PTHR12537:SF13	KOG1488	---	GO:0003723	AT5G56510.1	APUM12,PUM12	pumilio 12
Potri.001G002700	.	.	.	---	PTHR17130,PTHR17130:SF24	---	---	---	AT1G55480.1	ZKT	protein containing PDZ domain, a K-box domain, and a TPR region
Potri.001G002800	evm.model.chr1.107	Pop_A01G075795	XM_035037493.1	PF00067	PTHR24286,PTHR24286:SF73	KOG0157	---	GO:0055114,GO:0020037,GO:0016705,GO:0005506	AT5G36110.1	CYP716A1	cytochrome P450, family 716, subfamily A, polypeptide 1
Potri.001G003000	evm.model.chr1.109	Pop_A01G075794	XM_035037493.1	PF00067	PTHR24286,PTHR24286:SF73	KOG0157	---	GO:0055114,GO:0020037,GO:0016705,GO:0005506	AT5G36110.1	CYP716A1	cytochrome P450, family 716, subfamily A, polypeptide 1
Potri.001G003100	evm.model.chr1.107	Pop_A01G075794	XM_035037490.1	PF00067	PTHR24286,PTHR24286:SF73	KOG0157	---	GO:0055114,GO:0020037,GO:0016705,GO:0005506	AT5G36110.1	CYP716A1	cytochrome P450, family 716, subfamily A, polypeptide 1
Potri.001G003200	evm.model.chr1.106	Pop_A01G075793	XM_035037487.1	PF08263,PF00560,PF13855	PTHR27004,PTHR27004:SF23	KOG0472	---	GO:0005515	AT4G04220.1	AtRLP46,RLP46	receptor like protein 46
Potri.001G003300	evm.model.chr1.105	Pop_A01G075792	XM_035037489.1	---	PTHR33401,PTHR33401:SF1	---	---	---	AT3G13480.1	---	---
Potri.001G003400	evm.model.chr1.104	Pop_A01G075791	XM_035037486.1	---	PTHR33675,PTHR33675:SF4	---	---	---	AT4G09830.1	---	Uncharacterised conserved protein UCP009193
Potri.001G003500	evm.model.chr1.103	Pop_A01G075839	XM_035037485.1	---	PTHR35104,PTHR35104:SF1	---	---	---	AT5G56520.1	---	---
Potri.001G003700	evm.model.chr1.98	Pop_A01G075838	XM_035037481.1	PF05158	PTHR12780,PTHR12780:SF1	KOG3233	K03025	GO:0006351,GO:0003899,GO:0003677	AT5G23710.1	---	DNA binding;DNA-directed RNA polymerases
Potri.001G003632	evm.model.chr1.98	Pop_A01G075838	XM_035037481.1	---	PTHR18895,PTHR18895:SF74	---	---	---	AT5G64150.1	---	RNA methyltransferase family protein
Potri.001G003800	evm.model.chr1.96	Pop_A01G075837	XM_035037480.1	PF14365,PF03080	PTHR31589,PTHR31589:SF24	---	---	---	AT1G55360.1	---	Protein of Unknown Function (DUF239)
Potri.001G003900	evm.model.chr1.95	Pop_A01G075836	XM_035037476.1	PF01067,PF00648	PTHR10183,PTHR10183:SF267	KOG0045	---	GO:0006508,GO:0005622,GO:0004198	AT1G55350.3	ATDEK1,DEK1,EMB1275,EMB80	calpain-type cysteine protease family
Potri.001G004000	evm.model.chr1.94	Pop_A01G075833	XM_035037475.1	PF07797	PTHR33130,PTHR33130:SF6	---	---	---	AT1G55340.1	---	Protein of unknown function (DUF1639)
Potri.001G004100	evm.model.chr1.93	Pop_A01G075811	XM_035037472.1	---	PTHR34114,PTHR34114:SF2	---	---	---	AT5G56540.1	AGP14,ATAGP14	arabinogalactan protein 14
Potri.001G004200	evm.model.chr1.92	Pop_A01G075800	XM_035037470.1	PF06333	PTHR10791,PTHR10791:SF60	---	K15164	GO:0016592,GO:0006357,GO:0001104	AT1G55325.2	GCT	RNA polymerase II transcription mediators
Potri.001G004300	evm.model.chr1.91	Pop_A01G029609	XM_035037468.1	PF08207,PF01132	PTHR30053,PTHR30053:SF1	---	---	GO:0006414,GO:0003746	AT4G26310.2	---	elongation factor P (EF-P) family protein
Potri.001G004366	evm.model.chr1.89	Pop_A01G029608	XM_035037466.1	---	---	---	---	---	AT5G19760.1	---	Mitochondrial substrate carrier family protein
Potri.001G004432	evm.model.chr1.90	Pop_A01G029609	.	---	---	---	---	---	---	---	---
Potri.001G004500	evm.model.chr1.89	Pop_A01G029608	XM_035037466.1	PF00153	PTHR24089,PTHR24089:SF266	KOG0759	K15104	---	AT5G19760.1	---	Mitochondrial substrate carrier family protein
Potri.001G004600	evm.model.chr1.88	Pop_A01G029606	XM_035037463.1	PF03953,PF00091	PTHR11588,PTHR11588:SF48	---	K07374	GO:0003924,GO:0007017,GO:0005874	AT5G19770.1	TUA3	tubulin alpha-3
Potri.001G004700	evm.model.chr1.87	Pop_A01G029605	XM_035037462.1	PF00847	PTHR31194,PTHR31194:SF5	---	K09286	GO:0006355,GO:0003700	AT5G19790.1	RAP2.11	related to AP2 11
Potri.001G004800	evm.model.chr1.84_evm.model.chr1.85	Pop_A01G029601	XM_035037461.1	PF04510,PF02985,PF13646	PTHR10527,PTHR10527:SF29	---	---	GO:0005515	AT5G19820.1	emb2734	ARM repeat superfamily protein
Potri.001G004900	.	Pop_A01G029597	.	---	---	---	---	---	---	---	---
Potri.001G005000	evm.model.chr1.83	Pop_A01G029599	XM_035031411.1	PF01195	PTHR17224,PTHR17224:SF4	KOG2255	---	GO:0004045	AT5G19830.1	---	Peptidyl-tRNA hydrolase family protein
Potri.001G005100	evm.model.chr1.82	Pop_A01G029594	XM_035031418.1	PF00249	PTHR10641,PTHR10641:SF455	KOG0048	K09422	---	AT3G13540.1	ATMYB5,MYB5	myb domain protein 5
Potri.001G005400	evm.model.chr1.79	Pop_A01G029590	XM_035031420.1	PF03641	PTHR31223,PTHR31223:SF15	---	K06966	---	AT5G11950.2	---	Putative lysine decarboxylase family protein
Potri.001G005500	evm.model.chr1.78	Pop_A01G029589	XM_035031419.1	---	PTHR31469,PTHR31469:SF4	---	---	---	AT4G08810.1	SUB1	calcium ion binding
Potri.001G005600	evm.model.chr1.76	Pop_A01G029588	XM_035031421.1	---	PTHR31250,PTHR31250:SF4	---	---	---	AT3G13600.1	---	calmodulin-binding family protein
Potri.001G005700	evm.model.chr1.75	Pop_A01G029586	XM_035031424.1	PF00355,PF08417	PTHR21266,PTHR21266:SF25	---	---	GO:0055114,GO:0051537,GO:0016491,GO:0010277	AT4G25650.1	ACD1-LIKE,PTC52,TIC55-IV	ACD1-like
Potri.001G005900	evm.model.chr1.74	Pop_A01G029584	XM_035031425.1	PF00355,PF08417	PTHR21266,PTHR21266:SF25	---	---	GO:0055114,GO:0051537,GO:0016491,GO:0010277	AT4G25650.1	ACD1-LIKE,PTC52,TIC55-IV	ACD1-like
Potri.001G006100	evm.model.chr1.72	Pop_A01G029582	XM_035031395.1	PF00954,PF01453,PF07714	PTHR27002,PTHR27002:SF150	KOG1187	---	GO:0048544,GO:0006468,GO:0004672	AT2G41890.1	---	curculin-like (mannose-binding) lectin family protein / PAN domain-containing protein
Potri.001G006000	evm.model.chr1.73	Pop_A01G029583	XM_035031426.1	PF03134	PTHR12300,PTHR12300:SF27	---	---	---	AT2G42820.1	HVA22F	HVA22-like protein F
Potri.001G006200	evm.model.chr1.70_evm.model.chr1.71	Pop_A01G029580	XM_035031427.1	---	PTHR31250	---	---	---	AT3G13600.1	---	calmodulin-binding family protein
Potri.001G006250	.	.	.	---	---	---	---	---	---	---	---
Potri.001G006300	evm.model.chr1.69	Pop_A01G029579	XM_035031409.1	PF04658	PTHR12228	---	K03132	GO:0006367,GO:0005669	AT1G55300.1	TAF7	TBP-associated factor 7
Potri.001G006400	evm.model.chr1.67	.	XM_035031400.1	PF00076	PTHR23147,PTHR23147:SF6	KOG4207	K12900	GO:0003676	AT3G13570.1	SCL30A	SC35-like splicing factor 30A
Potri.001G006500	evm.model.chr1.66	Pop_A01G029578	XM_035031398.1	PF07983,PF00332	PTHR32227,PTHR32227:SF48	---	---	GO:0005975,GO:0004553	AT3G13560.2	---	O-Glycosyl hydrolases family 17 protein
Potri.001G006600	evm.model.chr1.65	Pop_A01G029577	XM_035031416.1	PF13193,PF00501	PTHR24095,PTHR24095:SF153	---	---	GO:0008152,GO:0003824	AT1G55320.1	AAE18	acyl-activating enzyme 18
Potri.001G006700	evm.model.chr1.64	Pop_A01G029576	XM_035031403.1	PF13193,PF16177,PF00501	PTHR24095,PTHR24095:SF153	---	---	GO:0008152,GO:0003824	AT1G55320.1	AAE18	acyl-activating enzyme 18
Potri.001G006750	evm.model.chr1.63	Pop_A01G029575	XM_035031405.1	---	---	---	---	---	---	---	---
Potri.001G006800	evm.model.chr1.63	Pop_A01G029575	XM_035031405.1	PF03171,PF14226	PTHR10209,PTHR10209:SF96	---	---	GO:0055114,GO:0016491	AT3G13610.1	---	2-oxoglutarate (2OG) and Fe(II)-dependent oxygenase superfamily protein
Potri.001G006850	.	.	.	---	---	---	---	---	---	---	---
Potri.001G006901	evm.model.chr1.63	Pop_A01G029575	XM_035031405.1	---	---	---	---	---	---	---	---
Potri.001G006951	.	.	.	---	---	---	---	---	---	---	---
Potri.001G007000	evm.model.chr1.62	Pop_A01G029569	XM_035031406.1	PF00646,PF01344	PTHR24412,PTHR24412:SF230	---	---	GO:0005515	AT1G15670.1	---	Galactose oxidase/kelch repeat superfamily protein
Potri.001G007200	evm.model.chr1.60	Pop_A01G029567	XM_035031407.1	---	---	---	---	---	---	---	---
Potri.001G007100	evm.model.chr1.63	Pop_A01G029568	XM_035031408.1	PF14226,PF03171	PTHR10209,PTHR10209:SF96	KOG0143	K06892	GO:0055114,GO:0016491	AT1G55290.1	---	2-oxoglutarate (2OG) and Fe(II)-dependent oxygenase superfamily protein
Potri.001G007232	.	.	.	---	---	---	---	---	---	---	---
Potri.001G007300	evm.model.chr1.59	Pop_A01G029566	XM_035031404.1	PF00324	PTHR11785,PTHR11785:SF378	KOG1287	---	GO:0055085,GO:0016020,GO:0006810,GO:0015171,GO:0003333	AT3G13620.1	---	Amino acid permease family protein
Potri.001G007400	evm.model.chr1.58	Pop_A01G029565	XM_035031417.1	PF00544	PTHR31683,PTHR31683:SF8	---	K01728	---	AT5G09280.1	---	Pectin lyase-like superfamily protein
Potri.001G007501	evm.model.chr1.57	Pop_A01G029559	XM_035031401.1	---	---	---	---	---	AT2G20142.1	---	Toll-Interleukin-Resistance (TIR) domain family protein
Potri.001G007700	evm.model.chr1.56	Pop_A01G029557	XM_035031396.1	PF00494	PTHR31480,PTHR31480:SF9	KOG1459	K02291	GO:0016740,GO:0009058	AT5G17230.2	PSY	PHYTOENE SYNTHASE
Potri.001G007800	evm.model.chr1.55	Pop_A01G029556	XM_035031402.1	PF00149	PTHR11668,PTHR11668:SF287	---	K04382	GO:0016787	AT2G42500.1	PP2A-3	protein phosphatase 2A-3
Potri.001G007900	evm.model.chr1.54	Pop_A01G029555	XM_035059887.1	PF00271,PF00270	PTHR24031,PTHR24031:SF264	---	K11594	GO:0005524,GO:0003676	AT2G42520.1	---	P-loop containing nucleoside triphosphate hydrolases superfamily protein
Potri.001G008000	evm.model.chr1.53	Pop_A01G029554	XM_035059886.1	PF00646,PF01344	PTHR24412,PTHR24412:SF234	---	---	GO:0005515	AT1G55270.1	---	Galactose oxidase/kelch repeat superfamily protein
Potri.001G008080	evm.model.chr1.50	Pop_A01G029552	.	---	---	---	---	---	---	---	---
Potri.001G008160	evm.model.chr1.50	Pop_A01G029551	.	---	---	---	---	---	---	---	---
Potri.001G008240	evm.model.chr1.49	Pop_A01G029548	XM_035059885.1	---	---	---	---	---	---	---	---
Potri.001G008320	evm.model.chr1.48	Pop_A01G029548	XM_035059882.1	---	---	---	---	---	---	---	---
Potri.001G008400	evm.model.chr1.47	Pop_A01G029547	XM_035059880.1	PF04398	PTHR31676,PTHR31676:SF12	---	---	---	AT5G19860.1	---	Protein of unknown function, DUF538
Potri.001G008500	evm.model.chr1.46	Pop_A01G029546	XM_035059879.1	PF14368	PTHR33044,PTHR33044:SF28	---	---	---	AT2G44290.1	---	Bifunctional inhibitor/lipid-transfer protein/seed storage 2S albumin superfamily protein
Potri.001G008600	.	Pop_A01G029545	.	PF04188	PTHR12468	---	---	GO:0006506,GO:0004584	AT1G11880.1	---	transferases, transferring hexosyl groups
Potri.001G008700	evm.model.chr1.45	Pop_A01G029544	XM_035059871.1	PF00013	PTHR11208,PTHR11208:SF52	---	---	GO:0003723	AT3G32940.1	---	RNA-binding KH domain-containing protein
Potri.001G008800	evm.model.chr1.44	Pop_A01G029543	XM_035059867.1	PF13920	PTHR23163,PTHR23163:SF0	KOG0978	K10696	---	AT1G55250.3	HUB2	histone mono-ubiquitination 2
Potri.001G008900	evm.model.chr1.43	Pop_A01G029542	XM_035059865.1	PF04819	PTHR16007,PTHR16007:SF29	---	---	---	AT1G55230.1	---	Family of unknown function (DUF716)
Potri.001G009000	evm.model.chr1.42	Pop_A01G029542	XM_035059864.1	PF04819	PTHR16007,PTHR16007:SF29	---	---	---	AT1G55230.1	---	Family of unknown function (DUF716)
Potri.001G009100	.	Pop_A01G029539	XM_035059863.1	PF03018	PTHR21495,PTHR21495:SF77	---	---	---	AT1G58170.1	---	Disease resistance-responsive (dirigent-like protein) family protein
Potri.001G009200	evm.model.chr1.40	Pop_A01G029537	XM_035059860.1	---	PTHR11527,PTHR11527:SF161	---	---	---	AT5G19875.1	---	---
Potri.001G009300	evm.model.chr1.40	Pop_A01G029537	XM_035059860.1	---	PTHR33306,PTHR33306:SF6	---	---	---	AT5G19875.1	---	---
Potri.001G009501	evm.model.chr1.36	Pop_A01G029534	XM_035059861.1	---	PTHR37207,PTHR37207:SF1	---	---	---	AT2G20480.1	---	---
Potri.001G009600	evm.model.chr1.35	Pop_A01G029533	XM_035059932.1	PF00385,PF01426,PF00145	PTHR10629,PTHR10629:SF28	---	K00558	GO:0003682	AT1G69770.1	CMT3	chromomethylase 3
Potri.001G009700	evm.model.chr1.32	Pop_A01G029530	XM_035059859.1	PF00069	PTHR11909,PTHR11909:SF146	KOG1164	---	GO:0006468,GO:0005524,GO:0004672	AT3G13670.1	---	Protein kinase family protein
Potri.001G009800	evm.model.chr1.31	Pop_A01G029529	XM_035059853.1	---	PTHR15852,PTHR15852:SF22	---	---	---	AT2G34860.1	EDA3	DnaJ/Hsp40 cysteine-rich domain superfamily protein
Potri.001G010000	evm.model.chr1.30	Pop_A01G029528	XM_035059849.1	PF16916,PF01545	PTHR11562,PTHR11562:SF45	KOG1485	---	GO:0055085,GO:0016021,GO:0008324,GO:0006812	AT3G58060.1	---	Cation efflux family protein
Potri.001G010200	evm.model.chr1.30	Pop_A01G029528	XM_035059849.1	PF16916,PF01545	PTHR11562,PTHR11562:SF45	KOG1485	---	GO:0055085,GO:0016021,GO:0008324,GO:0006812	AT3G58060.1	---	Cation efflux family protein
Potri.001G010300	evm.model.chr1.29	Pop_A01G029526	XM_035059848.1	PF16916,PF01545	PTHR11562,PTHR11562:SF45	KOG1485	---	GO:0055085,GO:0016021,GO:0008324,GO:0006812	AT3G58060.1	---	Cation efflux family protein
Potri.001G010400	evm.model.chr1.28	Pop_A01G029525	XM_035059841.1	PF01926	PTHR11089,PTHR11089:SF38	KOG1249	---	GO:0005525	AT4G10620.1	---	P-loop containing nucleoside triphosphate hydrolases superfamily protein
Potri.001G010500	evm.model.chr1.27	.	XM_035059847.1	PF03145	PTHR10315,PTHR10315:SF45	KOG3002	K04506	GO:0007275,GO:0006511,GO:0005634	AT3G58040.1	SINAT2	seven in absentia of Arabidopsis 2
Potri.001G010700	evm.model.chr1.25	Pop_A01G029523	XM_035059840.1	PF14531	PTHR24347,PTHR24347:SF193	KOG0583	K07359	---	AT3G45240.1	ATSNAK2,GRIK1	geminivirus rep interacting kinase 1
Potri.001G010600	evm.model.chr1.26	Pop_A01G029523	XM_035059840.1	---	PTHR34268	---	---	---	AT2G31945.1	---	---
Potri.001G010800	evm.model.chr1.22	Pop_A01G029522	XM_035059837.1	PF01268	PTHR10025	---	K01938	GO:0009396,GO:0005524,GO:0004329	AT1G50480.1	THFS	10-formyltetrahydrofolate synthetase
Potri.001G010900	evm.model.chr1.21	Pop_A01G029521	XM_035059930.1	PF14416,PF13839	PTHR32285,PTHR32285:SF35	---	---	---	AT5G06700.1	TBR	Plant protein of unknown function (DUF828)
Potri.001G011000	evm.model.chr1.20	Pop_A01G029520	XM_035059824.1	PF00141	PTHR31388,PTHR31388:SF22	---	K00430	GO:0055114,GO:0020037,GO:0006979,GO:0004601	AT4G08780.1	---	Peroxidase superfamily protein
Potri.001G011200	evm.model.chr1.20	Pop_A01G029520	XM_035059824.1	PF00141	PTHR31388,PTHR31388:SF22	---	K00430	GO:0055114,GO:0020037,GO:0006979,GO:0004601	AT3G49120.1	ATPCB,ATPERX34,PERX34,PRX34,PRXCB	peroxidase CB
Potri.001G011300	evm.model.chr1.20	Pop_A01G029520	XM_035059823.1	PF00141	PTHR31388,PTHR31388:SF22	---	K00430	GO:0055114,GO:0020037,GO:0006979,GO:0004601	AT3G49120.1	ATPCB,ATPERX34,PERX34,PRX34,PRXCB	peroxidase CB
Potri.001G011401	.	.	.	---	---	---	---	---	---	---	---
Potri.001G011500	evm.model.chr1.20	Pop_A01G029518	XM_035059897.1	PF00141	PTHR31388,PTHR31388:SF28	---	K00430	GO:0055114,GO:0020037,GO:0006979,GO:0004601	AT5G06720.1	ATPA2,PA2	peroxidase 2
Potri.001G011700	evm.model.chr1.18	Pop_A01G029517	XM_035059894.1	PF04755	PTHR31906,PTHR31906:SF11	---	---	---	AT1G51110.1	---	Plastid-lipid associated protein PAP / fibrillin family protein
Potri.001G011800	evm.model.chr1.15	Pop_A01G029513	XM_035059830.1	---	PTHR34484,PTHR34484:SF2	---	---	---	AT5G19900.1	---	PRLI-interacting factor, putative
Potri.001G011900	evm.model.chr1.13	Pop_A01G029512	XM_035059820.1	PF14288,PF02364	PTHR12741,PTHR12741:SF12	---	K11000	GO:0016020,GO:0006075,GO:0003843,GO:0000148	AT3G07160.1	ATGSL10,CALS9,gsl10	glucan synthase-like 10
Potri.001G012200	evm.model.chr1.13	Pop_A01G029510	XM_035059822.1	PF04652,PF14288,PF02364	PTHR12741,PTHR12741:SF21	---	---	GO:0016020,GO:0006075,GO:0003843,GO:0000148	AT5G13000.1	ATGSL12,gsl12	glucan synthase-like 12
Potri.001G012300	evm.model.chr1.11_evm.model.chr1.12	Pop_A01G029509	XM_035059898.1	---	PTHR35549,PTHR35549:SF1	---	---	---	AT3G06880.2	---	Transducin/WD40 repeat-like superfamily protein
Potri.001G012401	evm.model.chr1.9	Pop_A01G029507	XM_035059934.1	---	---	---	---	---	---	---	---
Potri.001G012500	evm.model.chr1.8	Pop_A01G029506	XM_035059928.1	PF11960,PF00487	PTHR32100,PTHR32100:SF16	---	---	GO:0055114,GO:0016717,GO:0006629	AT3G12120.1	FAD2	fatty acid desaturase 2
Potri.001G012601	evm.model.chr1.7	Pop_A01G029504	.	---	---	---	---	---	---	---	---
Potri.001G012700	evm.model.chr1.6	Pop_A01G029503	XM_035059927.1	PF11960,PF00487	PTHR32100,PTHR32100:SF16	---	K10256	GO:0055114,GO:0016717,GO:0006629	AT3G12120.2	FAD2	fatty acid desaturase 2
Potri.001G012800	evm.model.chr1.5	Pop_A01G029502	XM_035059925.1	PF03715	PTHR12687,PTHR12687:SF4	---	---	---	AT2G18220.1	---	Noc2p family
Potri.001G012901	evm.model.chr1.20	Pop_A01G029520	XM_035059824.1	---	---	---	---	---	---	---	---
Potri.001G013000	evm.model.chr1.20	Pop_A01G029520	XM_035059824.1	PF00141	PTHR31388,PTHR31388:SF22	---	K00430	GO:0055114,GO:0020037,GO:0006979,GO:0004601	AT3G49110.1	ATPCA,ATPRX33,PRX33,PRXCA	peroxidase CA
Potri.001G013101	evm.model.chr1.20	Pop_A01G029520	XM_035059823.1	---	---	---	---	---	---	---	---
Potri.001G013200	evm.model.chr1.3	Pop_A01G029500	XM_035059924.1	PF00013,PF00642	PTHR10288,PTHR10288:SF154	---	---	GO:0003723,GO:0046872	AT3G12130.1	---	KH domain-containing protein / zinc finger (CCCH type) family protein
Potri.001G013300	evm.model.chr1.3	Pop_A01G029500	XM_035059924.1	PF09531	PTHR13269,PTHR13269:SF6	---	K14315	---	AT1G73240.1	---	---
Potri.001G013400	evm.model.chr1.1	Pop_A01G029499	XM_035059922.1	PF00854	PTHR11654,PTHR11654:SF146	---	---	GO:0016020,GO:0006810,GO:0005215	AT5G19640.1	---	Major facilitator superfamily protein
Potri.001G013500	.	Pop_A01G029496	XM_035059920.1	PF13561	PTHR24322,PTHR24322:SF411	---	---	---	AT2G05990.1	ENR1,MOD1	NAD(P)-binding Rossmann-fold superfamily protein
Potri.001G013600	.	Pop_A01G029495	XM_035059919.1	PF00439,PF00249	PTHR37888,PTHR37888:SF2	---	---	GO:0005515	AT2G44430.1	---	DNA-binding bromodomain-containing protein
Potri.001G013700	.	Pop_A01G029696	XM_035059917.1	PF12695	PTHR12277,PTHR12277:SF75	---	K07018	---	AT5G19630.1	---	alpha/beta-Hydrolases superfamily protein
Potri.001G013800	.	Pop_A01G029695	XM_035059915.1	PF03735	PTHR33432,PTHR33432:SF3	KOG4675	---	---	AT5G13020.1	---	Emsy N Terminus (ENT)/ plant Tudor-like domains-containing protein
Potri.001G013900	.	Pop_A01G029694	XM_035059912.1	PF02696	PTHR32057	KOG2542	---	---	AT5G13030.1	---	---
Potri.001G014000	.	Pop_A01G029693	XM_035059910.1	PF03099	PTHR10993,PTHR10993:SF7	KOG0325	K03801	GO:0006464	AT1G04640.2	LIP2	lipoyltransferase 2
Potri.001G014025	.	Pop_A01G029692	XM_035059909.1	---	---	---	---	---	---	---	---
Potri.001G014050	.	.	XM_035059905.1	---	---	---	---	---	---	---	---
Potri.001G014100	.	Pop_A01G029690	XM_035059902.1	PF01453,PF00069	PTHR27002,PTHR27002:SF64	KOG1187	---	GO:0006468,GO:0005524,GO:0004672	AT5G60900.1	RLK1	receptor-like protein kinase 1
Potri.001G014200	.	.	.	PF12776	PTHR31704,PTHR31704:SF28	---	---	---	AT4G02550.4	---	---
Potri.001G014301	.	Pop_A01G029689	XM_035059903.1	---	---	---	---	---	---	---	---
Potri.001G014401	.	Pop_A01G029689	XM_035059903.1	PF01453	PTHR27002,PTHR27002:SF27	---	---	---	AT5G60900.1	RLK1	receptor-like protein kinase 1
Potri.001G014501	.	Pop_A01G029689	XM_035059903.1	---	---	---	---	---	---	---	---
Potri.001G014600	.	Pop_A01G029687	XM_035059902.1	PF01453,PF00069	PTHR27002,PTHR27002:SF64	KOG1187	---	GO:0006468,GO:0005524,GO:0004672	AT5G60900.1	RLK1	receptor-like protein kinase 1
Potri.001G014700	.	Pop_A01G029685	XM_035059901.1	PF01453,PF00069	PTHR27002,PTHR27002:SF64	KOG1187	---	GO:0006468,GO:0005524,GO:0004672	AT5G60900.1	RLK1	receptor-like protein kinase 1
Potri.001G014900	.	Pop_A01G029683	XM_035059899.1	PF13812,PF13041	PTHR24015,PTHR24015:SF757	---	---	---	AT5G59600.1	---	Tetratricopeptide repeat (TPR)-like superfamily protein
Potri.001G015000	.	Pop_A01G029682	XM_035059892.1	---	PTHR34055	---	---	---	AT3G57930.2	---	---
Potri.001G015100	.	Pop_A01G029680	XM_035059833.1	---	---	---	---	---	---	---	---
Potri.001G015300	.	Pop_A01G029679	XM_035059929.1	PF01477,PF00305	PTHR11771,PTHR11771:SF42	---	K00454	GO:0005515,GO:0055114,GO:0046872,GO:0016702	AT3G45140.1	ATLOX2,LOX2	lipoxygenase 2
Potri.001G015400	.	Pop_A01G029678	XM_035059816.1	PF01477,PF00305	PTHR11771,PTHR11771:SF42	---	K00454	GO:0005515,GO:0055114,GO:0046872,GO:0016702	AT3G45140.1	ATLOX2,LOX2	lipoxygenase 2
Potri.001G015450	.	.	.	---	---	---	---	---	---	---	---
Potri.001G015500	.	Pop_A01G029668	XM_035059817.1	PF01477,PF00305	PTHR11771,PTHR11771:SF42	---	K00454	GO:0005515,GO:0055114,GO:0046872,GO:0016702	AT3G45140.1	ATLOX2,LOX2	lipoxygenase 2
Potri.001G015601	.	Pop_A01G029668	XM_035059817.1	---	---	---	---	---	---	---	---
Potri.001G015700	.	Pop_A01G029666	XM_035074856.1	PF06398,PF00168	PTHR10024,PTHR10024:SF243	---	---	GO:0005515	AT3G57880.1	---	Calcium-dependent lipid-binding (CaLB domain) plant phosphoribosyltransferase family protein
Potri.001G015801	.	.	XM_035074856.1	---	---	---	---	---	---	---	---
Potri.001G015900	.	Pop_A01G029665	XM_035074925.1	PF04873	PTHR33305,PTHR33305:SF9	---	K14514	---	AT1G73730.1	AtEIL3,ATSLIM,EIL3,SLIM1	ETHYLENE-INSENSITIVE3-like 3
Potri.001G015966	.	Pop_A01G029663	XM_035074925.1	PF04873	PTHR33305,PTHR33305:SF9	---	---	---	AT1G73730.1	AtEIL3,ATSLIM,EIL3,SLIM1	ETHYLENE-INSENSITIVE3-like 3
Potri.001G016032	.	Pop_A01G029663	XM_035074925.1	---	PTHR33305,PTHR33305:SF9	---	---	---	---	---	---
Potri.001G016100	.	Pop_A01G029662	.	---	PTHR36349,PTHR36349:SF1	---	---	---	---	---	---
Potri.001G016200	.	Pop_A01G029661	XM_035074923.1	PF13621	PTHR12461,PTHR12461:SF38	KOG2132	---	---	AT3G20810.1	---	2-oxoglutarate (2OG) and Fe(II)-dependent oxygenase superfamily protein
Potri.001G016300	.	Pop_A01G029660	XM_035074922.1	PF00201	PTHR11926,PTHR11926:SF392	---	---	GO:0016758,GO:0008152	AT5G12890.1	---	UDP-Glycosyltransferase superfamily protein
Potri.001G016500	.	Pop_A01G029655	XM_035074920.1	PF00201	PTHR11926,PTHR11926:SF392	---	---	GO:0016758,GO:0008152	AT5G12890.1	---	UDP-Glycosyltransferase superfamily protein
Potri.001G016600	.	Pop_A01G029654	XM_035074919.1	---	PTHR31029,PTHR31029:SF3	---	---	---	AT5G12900.1	---	---
Potri.001G016700	.	Pop_A01G029652	XM_035074918.1	PF00125	PTHR11426	KOG1745	K11253	GO:0003677,GO:0000786	AT5G10400.1	---	Histone superfamily protein
Potri.001G016800	.	Pop_A01G029651	XM_035074917.1	---	PTHR22850,PTHR22850:SF94	---	---	---	AT5G12920.1	---	Transducin/WD40 repeat-like superfamily protein
Potri.001G016900	.	Pop_A01G029652	XM_035074918.1	PF00125	PTHR11426	KOG1745	K11253	GO:0003677,GO:0000786	AT5G10400.1	---	Histone superfamily protein
Potri.001G017000	.	Pop_A01G029649	XM_035074913.1	---	PTHR33984,PTHR33984:SF2	---	---	---	AT4G12070.1	---	---
Potri.001G017100	.	Pop_A01G029648	XM_035074910.1	---	PTHR35507	---	---	---	AT5G12930.1	---	---
Potri.001G017300	.	Pop_A01G029647	XM_035074906.1	PF00010	PTHR16223,PTHR16223:SF36	---	---	GO:0046983	AT1G51140.1	---	basic helix-loop-helix (bHLH) DNA-binding superfamily protein
Potri.001G017500	.	Pop_A01G029646	XM_035074904.1	PF08263	PTHR27000,PTHR27000:SF151	KOG4579	---	---	AT3G20820.1	---	Leucine-rich repeat (LRR) family protein
Potri.001G017600	.	Pop_A01G029645	XM_035074899.1	PF03140	PTHR31549,PTHR31549:SF2	---	---	---	AT4G31980.1	---	---
Potri.001G017900	.	Pop_A01G029643	XM_035074890.1	PF03140	PTHR31549,PTHR31549:SF2	---	---	---	AT4G31980.1	---	---
Potri.001G018100	.	Pop_A01G029628	XM_035074890.1	PF05347	PTHR13675,PTHR13675:SF1	KOG4620	K18167	---	AT2G39725.1	---	LYR family of Fe/S cluster biogenesis protein
Potri.001G018200	.	Pop_A01G029560	XM_035074889.1	PF07944	PTHR31151,PTHR31151:SF0	---	K09955	---	AT5G12950.1	---	Putative glycosyl hydrolase of unknown function (DUF1680)
Potri.001G018300	.	Pop_A01G029549	XM_035074888.1	PF07714,PF00069	PTHR24351,PTHR24351:SF107	KOG0610	---	GO:0006468,GO:0004672,GO:0005524	AT3G20830.1	---	AGC (cAMP-dependent, cGMP-dependent and protein kinase C) kinase family protein
Potri.001G018400	.	Pop_A01G029538	XM_035074887.1	PF00847	PTHR32467,PTHR32467:SF12	---	K09285	GO:0006355,GO:0003700,GO:0007275	AT3G20840.1	PLT1	Integrase-type DNA-binding superfamily protein
Potri.001G018500	.	Pop_A01G029527	XM_035074885.1	PF04707	PTHR11158,PTHR11158:SF17	KOG3336	---	---	AT5G13070.1	---	MSF1-like family protein
Potri.001G018600	.	Pop_A01G029516	XM_035074882.1	PF01428,PF01754	PTHR10634,PTHR10634:SF32	KOG3173	---	GO:0008270,GO:0003677	AT1G51200.4	---	A20/AN1-like zinc finger family protein
Potri.001G018700	.	Pop_A01G029505	XM_035074877.1	PF00069	PTHR24362,PTHR24362:SF258	KOG0589	K08857	GO:0006468,GO:0005524,GO:0004672	AT3G20860.1	ATNEK5,NEK5	NIMA-related kinase 5
Potri.001G018800	.	Pop_A01G029494	XM_035074876.1	PF02535	PTHR11040,PTHR11040:SF46	KOG2474	K07238	GO:0055085,GO:0046873,GO:0030001,GO:0016020	AT3G20870.1	ZTP29	ZIP metal ion transporter family
Potri.001G018900	.	Pop_A01G029686	XM_035074926.1	---	PTHR10593,PTHR10593:SF27	---	---	---	AT1G51220.1	WIP5	WIP domain protein 5
Potri.001G019000	.	Pop_A01G029675	XM_035074872.1	PF01103	PTHR12815,PTHR12815:SF7	---	K07277	GO:0019867	AT5G19620.1	ATOEP80,EMB213,OEP80,TOC75	outer envelope protein of 80 kDa
Potri.001G019100	.	Pop_A01G029664	XM_035074870.1	PF12710,PF00403,PF00122	PTHR24093,PTHR24093:SF315	---	K17686	GO:0046872,GO:0030001,GO:0000166	AT1G63440.1	HMA5	heavy metal atpase 5
Potri.001G019200	.	Pop_A01G029642	XM_035074867.1	PF13837	PTHR21654,PTHR21654:SF11	---	---	---	AT1G76870.1	---	---
Potri.001G019400	.	Pop_A01G029631	XM_035074865.1	PF00153	PTHR24089,PTHR24089:SF316	KOG0749	K05863	---	AT5G13490.2	AAC2	ADP/ATP carrier 2
Potri.001G019500	.	Pop_A01G029620	XM_035074864.1	PF01535,PF13041	PTHR24015,PTHR24015:SF666	---	---	---	AT2G22410.1	SLO1	SLOW GROWTH 1
Potri.001G019600	.	Pop_A01G029603	XM_035074861.1	PF13639	PTHR14155,PTHR14155:SF75	KOG1493	K19045	GO:0008270,GO:0005515	AT3G63530.2	BB,BB2	RING/U-box superfamily protein
Potri.001G019700	.	Pop_A01G029493	XM_035074858.1	---	---	---	---	---	---	---	---
Potri.001G019795	.	Pop_A01G079802	XM_035074858.1	---	---	---	---	---	---	---	---
Potri.001G019890	.	Pop_A01G079802	XM_035074858.1	---	---	---	---	---	---	---	---
Potri.001G019985	.	Pop_A01G079802	XM_035074858.1	---	---	---	---	---	---	---	---
Potri.001G020080	.	Pop_A01G079824	XM_035074858.1	---	---	---	---	---	---	---	---
Potri.001G020140	.	Pop_A01G079824	XM_035074858.1	---	---	---	---	---	---	---	---
Potri.001G020200	.	Pop_A01G079835	.	PF07716	PTHR23334,PTHR23334:SF25	---	---	GO:0043565,GO:0006355,GO:0003700,GO:0006351	AT4G35040.1	bZIP19	Basic-leucine zipper (bZIP) transcription factor family protein
Potri.001G020300	.	Pop_A01G079846	.	PF00076,PF00642	PTHR24009,PTHR24009:SF3	---	---	GO:0003676,GO:0046872	AT3G51950.1	---	Zinc finger (CCCH-type) family protein / RNA recognition motif (RRM)-containing protein
Potri.001G020250	.	Pop_A01G079846	.	---	---	---	---	---	---	---	---
Potri.001G020400	.	.	.	PF14543,PF14541	PTHR13683,PTHR13683:SF223	KOG1339	---	GO:0006508,GO:0004190	AT2G03200.1	---	Eukaryotic aspartyl protease family protein
Potri.001G020501	.	Pop_A01G079857	.	PF12854,PF13041	PTHR24015,PTHR24015:SF734	---	---	---	AT1G07740.1	---	Tetratricopeptide repeat (TPR)-like superfamily protein
Potri.001G020600	.	Pop_A01G079868	.	PF00690,PF12515,PF12710,PF00122	PTHR24093,PTHR24093:SF340	---	---	GO:0005516,GO:0046872,GO:0000166	AT2G41560.1	ACA4	autoinhibited Ca(2+)-ATPase, isoform 4
Potri.001G020700	.	Pop_A01G079716	.	---	PTHR33912,PTHR33912:SF3	---	---	---	AT5G13470.1	---	---
Potri.001G020900	.	Pop_A01G079738	.	PF01565,PF09265	PTHR13878,PTHR13878:SF53	---	K00279	GO:0055114,GO:0050660,GO:0016491,GO:0019139,GO:0009690	AT3G63440.1	ATCKX6,ATCKX7,CKX6	cytokinin oxidase/dehydrogenase 6
Potri.001G021000	.	Pop_A01G079749	.	PF00612,PF13178	PTHR32295,PTHR32295:SF35	---	---	GO:0005515	AT5G13460.1	IQD11	IQ-domain 11
Potri.001G021100	.	Pop_A01G079760	.	---	PTHR34567,PTHR34567:SF3	---	---	---	AT3G51940.1	---	---
Potri.001G021200	.	Pop_A01G079782	.	---	---	---	---	---	---	---	---
Potri.001G021300	.	Pop_A01G079782	.	---	---	---	---	---	---	---	---
Potri.001G021500	.	Pop_A01G079790	XM_035074678.1	---	PTHR31215,PTHR31215:SF2	---	---	---	AT1G78100.1	---	F-box family protein
Potri.001G021600	.	Pop_A01G079792	XM_035074592.1	PF12937	PTHR31215	---	---	GO:0005515	AT1G22220.1	---	F-box family protein
Potri.001G021801	.	Pop_A01G079793	XM_035074593.1	PF12937	PTHR31215	---	---	GO:0005515	---	---	---
Potri.001G021900	.	Pop_A01G079794	XM_035074672.1	PF12937	PTHR31215	---	---	GO:0005515	---	---	---
Potri.001G022100	.	Pop_A01G079794	XM_035074672.1	PF12937	PTHR31215	---	---	GO:0005515	---	---	---
Potri.001G022150	.	Pop_A01G079793	XM_035074672.1	---	---	---	---	---	---	---	---
Potri.001G022400	.	Pop_A01G079797	XM_035074593.1	PF12937	PTHR31215,PTHR31215:SF2	---	---	GO:0005515	AT1G22220.1	---	F-box family protein
Potri.001G022500	.	Pop_A01G079798	XM_035074594.1	---	PTHR37753,PTHR37753:SF1	---	---	---	AT4G31560.1	HCF153	high chlorophyll fluorescence 153
Potri.001G022601	.	Pop_A01G079798	XM_035074595.1	---	---	---	---	---	---	---	---
Potri.001G022700	.	Pop_A01G079799	XM_035074595.1	PF01697	PTHR10774,PTHR10774:SF61	---	---	---	AT3G08550.1	ABI8,ELD1,KOB1	elongation defective 1 protein / ELD1 protein
Potri.001G022800	.	Pop_A01G079800	XM_035074694.1	---	PTHR23155,PTHR23155:SF560	---	---	---	AT3G14460.1	---	LRR and NB-ARC domains-containing disease resistance protein
Potri.001G022900	.	Pop_A01G079803	XM_035074596.1	PF00400	PTHR22844,PTHR22844:SF223	KOG0286,KOG0265,KOG0645	---	GO:0005515	AT3G51930.1	---	Transducin/WD40 repeat-like superfamily protein
Potri.001G023000	.	Pop_A01G079804	XM_035074598.1	---	PTHR34459,PTHR34459:SF1	---	---	---	AT3G04040.1	---	---
Potri.001G023100	.	Pop_A01G079805	XM_035074599.1	PF07145	PTHR33790,PTHR33790:SF4	---	---	---	AT2G41430.2	CID1,ERD15,LSR1	dehydration-induced protein (ERD15)
Potri.001G023200	.	Pop_A01G079806	XM_035074600.1	PF14368	PTHR33286,PTHR33286:SF6	---	---	---	AT4G30880.1	---	Bifunctional inhibitor/lipid-transfer protein/seed storage 2S albumin superfamily protein
Potri.001G023300	.	Pop_A01G079807	XM_035074602.1	PF14368	PTHR33286,PTHR33286:SF6	---	---	---	AT4G30880.1	---	Bifunctional inhibitor/lipid-transfer protein/seed storage 2S albumin superfamily protein
Potri.001G023400	.	Pop_A01G079808	XM_035074603.1	PF14008,PF16656,PF00149	PTHR22953,PTHR22953:SF18	KOG1378	---	GO:0016787	AT5G50400.1	ATPAP27,PAP27	purple acid phosphatase 27
Potri.001G023500	.	Pop_A01G079809	XM_035074605.1	PF03514	PTHR31636,PTHR31636:SF48	---	---	---	AT1G50420.1	SCL-3,SCL3	scarecrow-like 3
Potri.001G023600	.	Pop_A01G079810	XM_035074606.1	PF03018	PTHR21495,PTHR21495:SF59	---	---	---	AT3G13650.1	---	Disease resistance-responsive (dirigent-like protein) family protein
Potri.001G023701	.	Pop_A01G079810	.	---	---	---	---	---	---	---	---
Potri.001G023800	.	Pop_A01G079811	XM_035074623.1	PF03018	PTHR21495,PTHR21495:SF75	---	---	---	AT3G13650.1	---	Disease resistance-responsive (dirigent-like protein) family protein
Potri.001G023900	.	Pop_A01G079812	XM_035074608.1	PF14416,PF13839	PTHR32285,PTHR32285:SF36	---	---	---	AT1G29050.1	TBL38	TRICHOME BIREFRINGENCE-LIKE 38
Potri.001G024000	.	Pop_A01G079814	XM_035074620.1	PF09811	PTHR18829,PTHR18829:SF0	KOG4774	---	---	AT1G34570.1	---	Essential protein Yae1, N-terminal
Potri.001G024100	.	Pop_A01G079815	XM_035074607.1	PF07839	PTHR33923,PTHR33923:SF2	---	---	GO:0005516	AT2G38800.1	---	Plant calmodulin-binding protein-related
Potri.001G024200	.	Pop_A01G079816	XM_035074625.1	---	PTHR35482,PTHR35482:SF1	---	---	---	AT2G38780.1	---	---
Potri.001G024300	.	Pop_A01G079817	XM_035074626.1	PF08659	PTHR24322,PTHR24322:SF301	KOG0725	K09841	---	AT1G52340.1	ABA2,ATABA2,ATSDR1,GIN1,ISI4,SDR1,SIS4,SRE1	NAD(P)-binding Rossmann-fold superfamily protein
Potri.001G024401	.	.	.	---	PTHR10887,PTHR10887:SF5	---	---	GO:0005681,GO:0000398	AT2G38770.1	EMB2765	P-loop containing nucleoside triphosphate hydrolases superfamily protein
Potri.001G024500	.	Pop_A01G079818	XM_035074627.1	PF04427	PTHR22734,PTHR22734:SF2	KOG2781	K14561	---	AT1G63780.1	IMP4	Ribosomal RNA processing Brix domain protein
Potri.001G024600	.	Pop_A01G079819	.	PF05804	PTHR23315,PTHR23315:SF133	KOG4224	K08332	---	AT1G76390.2	---	ARM repeat superfamily protein
Potri.001G024800	.	Pop_A01G079820	XM_035074628.1	PF00191	PTHR10502,PTHR10502:SF99	KOG0819	---	GO:0005544,GO:0005509	AT2G38760.1	ANN3,ANNAT3	annexin 3
Potri.001G024900	.	Pop_A01G079821	XM_035074629.1	PF00191	PTHR10502,PTHR10502:SF104	KOG0819	---	GO:0005544,GO:0005509	AT2G38750.1	ANNAT4	annexin 4
Potri.001G025100	.	Pop_A01G079822	XM_035074630.1	---	PTHR33334,PTHR33334:SF1	---	---	---	AT3G54500.1	---	---
Potri.001G025200	.	Pop_A01G079825	XM_035074642.1	PF00067	PTHR24298,PTHR24298:SF122	---	---	GO:0055114,GO:0020037,GO:0016705,GO:0005506	AT1G33720.1	CYP76C6	cytochrome P450, family 76, subfamily C, polypeptide 6
Potri.001G025300	.	.	XM_035074645.1	PF11976,PF01599	PTHR10666	KOG0004	K08770,K02977	GO:0006412,GO:0005840,GO:0003735	AT2G47110.1	UBQ6	ubiquitin 6
Potri.001G025400	.	Pop_A01G079828	XM_035074643.1	PF00931	PTHR23155,PTHR23155:SF563	KOG4658	---	GO:0043531	AT3G14470.1	---	NB-ARC domain-containing disease resistance protein
Potri.001G025500	.	Pop_A01G079829	XM_035074647.1	PF03871,PF01191	PTHR10535,PTHR10535:SF5	KOG3218	---	GO:0006351,GO:0005634,GO:0003899,GO:0003677	AT3G54490.1	RPB5E	RNA polymerase II fifth largest subunit, E
Potri.001G025601	.	Pop_A01G079830	XM_035074648.1	---	---	---	---	---	---	---	---
Potri.001G025701	.	Pop_A01G079831	XM_035074649.1	---	---	---	---	---	---	---	---
Potri.001G025800	.	Pop_A01G079831	XM_035074695.1	PF02140,PF01301	PTHR23421,PTHR23421:SF49	---	---	GO:0030246,GO:0005975,GO:0004553	AT5G20710.1	BGAL7	beta-galactosidase 7
Potri.001G026000	.	Pop_A01G079832	XM_035074650.1	PF13837	PTHR31307,PTHR31307:SF4	KOG4282	---	---	AT3G14180.1	---	sequence-specific DNA binding transcription factors
Potri.001G026100	.	Pop_A01G079833	XM_035074651.1	PF01008	PTHR10233,PTHR10233:SF9	KOG1465	K03754	GO:0044237	AT3G07300.2	---	NagB/RpiA/CoA transferase-like superfamily protein
Potri.001G026200	.	Pop_A01G079834	XM_035074653.1	PF03145	PTHR10315,PTHR10315:SF29	KOG3002	K04506	GO:0007275,GO:0006511,GO:0005634	AT3G61790.1	---	Protein with RING/U-box and TRAF-like domains
Potri.001G026300	.	Pop_A01G079836	XM_035074652.1	PF00156,PF00215	PTHR19278,PTHR19278:SF39	KOG1377	K13421	GO:0009116,GO:0006207,GO:0004590	AT3G54470.1	---	uridine 5\'-monophosphate synthase / UMP synthase (PYRE-F) (UMPS)
Potri.001G026400	.	Pop_A01G079837	XM_035074655.1	PF00168,PF01412	PTHR23180,PTHR23180:SF249	KOG1030	K12486	GO:0005515,GO:0005096	AT3G07940.1	---	Calcium-dependent ARF-type GTPase activating protein family
Potri.001G026501	.	Pop_A01G079837	.	---	---	---	---	---	---	---	---
Potri.001G026600	.	Pop_A01G079838	XM_035074657.1	PF00462	PTHR10168,PTHR10168:SF84	---	K17479	GO:0045454,GO:0015035,GO:0009055	AT5G13810.1	---	Glutaredoxin family protein
Potri.001G026700	.	Pop_A01G079839	XM_035074661.1	PF07985	PTHR28626,PTHR28626:SF3	KOG3131	---	---	AT5G59560.2	SRR1	sensitivity to red light reduced protein (SRR1)
Potri.001G026800	.	Pop_A01G079840	XM_035074658.1	PF00400	PTHR22836	---	---	GO:0005515	AT5G13480.2	FY	Transducin/WD40 repeat-like superfamily protein
Potri.001G026900	.	Pop_A01G079841	XM_035074663.1	PF16457,PF01363,PF13713,PF16627,PF08381,PF00415	PTHR22870,PTHR22870:SF219	KOG1427	---	GO:0046872	AT5G19420.1	---	Regulator of chromosome condensation (RCC1) family with FYVE zinc finger domain
Potri.001G027000	.	Pop_A01G079841	XM_035074665.1	PF00072	PTHR26402,PTHR26402:SF574	---	K14492	GO:0000160	AT3G57040.1	ARR9,ATRR4	response regulator 9
Potri.001G027100	.	Pop_A01G079842	XM_035074664.1	PF00854	PTHR11654,PTHR11654:SF133	---	K14638	GO:0016020,GO:0006810,GO:0005215	AT3G54450.1	---	Major facilitator superfamily protein
Potri.001G027232	.	.	.	PF04998,PF04983,PF00623,PF11523	PTHR19376,PTHR19376:SF36	KOG2992	---	GO:0006351,GO:0003899,GO:0003677	AT2G40030.1	ATNRPD1B,DMS5,DRD3,NRPD1B,NRPE1	nuclear RNA polymerase D1B
Potri.001G027400	.	Pop_A01G079843	XM_035074666.1	PF00703,PF16353,PF02837,PF02929,PF02836	PTHR10066,PTHR10066:SF72	KOG2024	K01190	GO:0005975,GO:0004553,GO:0009341,GO:0004565	AT3G54440.1	---	glycoside hydrolase family 2 protein
Potri.001G027500	.	Pop_A01G079845	.	PF00560,PF13855,PF08263	PTHR27004	KOG4579	---	GO:0005515	AT1G08590.1	---	Leucine-rich receptor-like protein kinase family protein
Potri.001G027600	.	Pop_A01G079847	XM_035074667.1	PF13371,PF13369	PTHR31350,PTHR31350:SF8	---	---	---	---	---	---
Potri.001G027700	.	Pop_A01G079847	XM_035074689.1	PF05142	PTHR31604,PTHR31604:SF2	---	---	---	AT5G12330.4	LRP1	Lateral root primordium (LRP) protein-related
Potri.001G027800	.	.	.	---	---	---	---	---	---	---	---
Potri.001G027900	.	Pop_A01G079848	XM_035074691.1	PF02493,PF01504	PTHR23086,PTHR23086:SF29	---	K00889	GO:0046488,GO:0016307	AT3G07960.1	---	Phosphatidylinositol-4-phosphate 5-kinase family protein
Potri.001G027950	.	.	.	---	---	---	---	---	---	---	---
Potri.001G028000	.	Pop_A01G079849	XM_035074688.1	PF02525	PTHR30543,PTHR30543:SF2	KOG4530	---	---	AT3G27890.1	NQR	NADPH:quinone oxidoreductase
Potri.001G028100	.	Pop_A01G079850	XM_035074683.1	---	PTHR31485,PTHR31485:SF4	---	---	---	AT5G13500.3	---	---
Potri.001G028200	.	Pop_A01G079851	XM_035074696.1	PF00026,PF14541	PTHR13683,PTHR13683:SF258	KOG1339	---	GO:0006508,GO:0004190	AT3G54400.1	---	Eukaryotic aspartyl protease family protein
Potri.001G028300	.	Pop_A01G079854	XM_035074686.1	PF00514	PTHR23315,PTHR23315:SF57	---	---	GO:0005515	AT1G08315.1	---	ARM repeat superfamily protein
Potri.001G028400	.	Pop_A01G079855	XM_035074671.1	PF13837	PTHR31307,PTHR31307:SF7	KOG4282	---	---	AT3G54390.1	---	sequence-specific DNA binding transcription factors
Potri.001G028500	.	Pop_A01G079856	XM_035074690.1	PF00085	PTHR10438,PTHR10438:SF276	KOG0907	---	GO:0045454,GO:0015035,GO:0006662	AT3G06730.1	TRX P,TRX z	Thioredoxin z
Potri.001G028600	.	Pop_A01G079858	.	PF00195	PTHR11877,PTHR11877:SF27	---	K00660	---	AT5G13930.1	ATCHS,CHS,TT4	Chalcone and stilbene synthase family protein
Potri.001G028750	.	Pop_A01G079861	XM_035074680.1	---	---	---	---	---	---	---	---
Potri.001G028900	.	Pop_A01G079862	.	---	PTHR38928,PTHR38928:SF1	---	---	---	---	---	---
Potri.001G029300	.	.	XM_035074585.1	PF00931	PTHR23155,PTHR23155:SF580	KOG4658	---	GO:0043531	AT3G14460.1	---	LRR and NB-ARC domains-containing disease resistance protein
Potri.001G029000	.	.	XM_035074585.1	---	---	---	---	---	---	---	---
Potri.001G029400	.	Pop_A01G079864	XM_035065409.1	PF02536	PTHR13068,PTHR13068:SF20	KOG1267	---	GO:0006355,GO:0005739,GO:0003690	AT5G07900.1	---	Mitochondrial transcription termination factor family protein
Potri.001G029500	.	Pop_A01G079866	XM_035065426.1	PF00293	PTHR12629,PTHR12629:SF9	KOG2839	---	GO:0016787	AT3G12600.1	atnudt16,NUDT16	nudix hydrolase homolog 16
Potri.001G029600	.	Pop_A01G079867	XM_035065425.1	PF13445,PF00069,PF12796,PF13637	PTHR22967,PTHR22967:SF69	KOG0198	K16279	GO:0006468,GO:0005524,GO:0004672	AT5G13530.1	KEG	protein kinases;ubiquitin-protein ligases
Potri.001G029700	.	Pop_A01G079870	XM_035065410.1	PF05678	PTHR33624,PTHR33624:SF5	---	---	---	AT3G56710.1	SIB1	sigma factor binding protein 1
Potri.001G029800	.	Pop_A01G079871	XM_035065292.1	PF00170,PF14144	PTHR22952,PTHR22952:SF206	---	K14431	GO:0043565,GO:0006355,GO:0003700,GO:0006351	AT3G12250.1	BZIP45,TGA6	TGACG motif-binding factor 6
Potri.001G029900	.	Pop_A01G079872	XM_035065301.1	---	PTHR12964	KOG3426	K03950	---	AT3G12260.1	---	LYR family of Fe/S cluster biogenesis protein
Potri.001G030000	.	Pop_A01G079873	XM_035065302.1	PF00160	PTHR11071,PTHR11071:SF58	KOG0879	K09567	GO:0006457,GO:0003755,GO:0000413	AT2G38730.1	---	Cyclophilin-like peptidyl-prolyl cis-trans isomerase family protein
Potri.001G030100	.	Pop_A01G079874	XM_035065303.1	PF05664	PTHR31280,PTHR31280:SF2	---	---	---	AT5G06970.1	---	Protein of unknown function (DUF810)
Potri.001G030200	.	Pop_A01G079875	XM_035065305.1	PF12756,PF12847	PTHR11006,PTHR11006:SF55	KOG1499	K11436	GO:0008168,GO:0006479	AT3G12270.1	ATPRMT3,PRMT3	protein arginine methyltransferase 3
Potri.001G030300	.	Pop_A01G079877	XM_035065412.1	PF02536	PTHR13068,PTHR13068:SF20	---	K15032	GO:0006355,GO:0005739,GO:0003690	AT5G07900.1	---	Mitochondrial transcription termination factor family protein
Potri.001G030401	.	Pop_A01G079717	.	---	---	---	---	---	AT4G37210.1	---	Tetratricopeptide repeat (TPR)-like superfamily protein
Potri.001G030600	.	Pop_A01G079718	XM_035065306.1	PF00201	PTHR11926,PTHR11926:SF360	---	---	GO:0016758,GO:0008152	AT2G22590.1	---	UDP-Glycosyltransferase superfamily protein
Potri.001G030750	.	Pop_A01G079719	XM_035065307.1	PF04561,PF06883,PF04560,PF04565,PF04563,PF00562	PTHR20856,PTHR20856:SF5	---	K03002	GO:0006351,GO:0003899,GO:0003677,GO:0005634,GO:0032549	AT1G29940.1	NRPA2	nuclear RNA polymerase A2
Potri.001G030900	.	Pop_A01G079720	XM_035065308.1	PF06839,PF00929	PTHR23044,PTHR23044:SF35	KOG0542	K18417	GO:0008270	AT3G15140.1	---	Polynucleotidyl transferase, ribonuclease H-like superfamily protein
Potri.001G031200	.	Pop_A01G079729	XM_035065310.1	---	---	---	---	---	---	---	---
Potri.001G031400	.	Pop_A01G079730	XM_035065311.1	PF11934,PF01857,PF01858	PTHR13742,PTHR13742:SF17	---	K04681	GO:0051726,GO:0005634,GO:0006357,GO:0007049,GO:0006351	AT3G12280.2	ATRBR1,RB,RB1,RBR,RBR1	retinoblastoma-related 1
Potri.001G031500	.	Pop_A01G079731	XM_035065315.1	PF06728	PTHR12886,PTHR12886:SF0	---	---	GO:0016021,GO:0006506,GO:0016758	AT5G22130.2	PNT1	mannosyltransferase family protein
Potri.001G031600	.	Pop_A01G079732	XM_035065413.1	PF03188,PF04526	PTHR23130,PTHR23130:SF80	KOG4293	---	GO:0016021	AT5G47530.1	---	Auxin-responsive family protein
Potri.001G031700	.	Pop_A01G079737	XM_035065316.1	PF11957	PTHR13265	---	---	---	AT5G09860.1	AtHPR1,AtTHO1,HPR1,THO1	nuclear matrix protein-related
Potri.001G031800	.	Pop_A01G079739	XM_035065317.1	---	PTHR33334,PTHR33334:SF2	---	---	---	AT5G06980.4	---	---
Potri.001G031900	.	Pop_A01G079740	XM_035065414.1	PF04759	PTHR31696,PTHR31696:SF4	---	---	---	AT5G06990.1	---	Protein of unknown function, DUF617
Potri.001G032000	.	Pop_A01G079741	XM_035065318.1	PF01636	PTHR22603,PTHR22603:SF41	---	---	---	AT1G74320.1	---	Protein kinase superfamily protein
Potri.001G032100	.	Pop_A01G079742	XM_035065320.1	PF00892	PTHR31218,PTHR31218:SF36	---	---	GO:0016021,GO:0016020,GO:0022857	AT3G28050.1	---	nodulin MtN21 /EamA-like transporter family protein
Potri.001G032200	.	Pop_A01G079743	XM_035065320.1	---	PTHR35753,PTHR35753:SF1	---	---	---	AT5G07020.1	---	proline-rich family protein
Potri.001G032300	.	Pop_A01G079743	.	PF13639	PTHR14155,PTHR14155:SF157	---	---	GO:0008270,GO:0005515	AT5G07040.1	---	RING/U-box superfamily protein
Potri.001G032400	.	Pop_A01G079744	XM_035065321.1	PF12695	PTHR23024,PTHR23024:SF135	KOG1515	---	---	AT5G16080.1	AtCXE17,CXE17	carboxyesterase 17
Potri.001G032500	.	Pop_A01G079745	XM_035065322.1	PF00892	PTHR31218,PTHR31218:SF19	---	---	GO:0016021,GO:0016020,GO:0022857	AT5G07050.1	---	nodulin MtN21 /EamA-like transporter family protein
Potri.001G032566	.	Pop_A01G079746	.	PF03999	PTHR19321,PTHR19321:SF4	---	---	GO:0008017,GO:0000910,GO:0000226	AT5G55230.2	ATMAP65-1,MAP65-1	microtubule-associated proteins 65-1
Potri.001G032683	.	Pop_A01G079747	XM_035065323.1	---	---	---	---	---	---	---	---
Potri.001G032800	.	Pop_A01G079748	XM_035065324.1	PF00067	PTHR24286,PTHR24286:SF64	KOG0157	---	GO:0055114,GO:0020037,GO:0016705,GO:0005506	AT2G26710.1	BAS1,CYP72B1,CYP734A1	Cytochrome P450 superfamily protein
Potri.001G032900	.	Pop_A01G079750	XM_035065327.1	PF16845	PTHR11413,PTHR11413:SF55	---	---	GO:0004869	AT3G12490.2	ATCYS6,ATCYSB,CYSB	cystatin B
Potri.001G033200	.	Pop_A01G079752	XM_035065326.1	PF00808	PTHR10252,PTHR10252:SF40	KOG1659	---	---	AT3G12480.1	NF-YC11	nuclear factor Y, subunit C11
Potri.001G033400	.	Pop_A01G079756	XM_035065328.1	---	PTHR33137,PTHR33137:SF4	---	K14972	---	AT1G15780.1	---	---
Potri.001G033500	.	Pop_A01G079757	XM_035065329.1	PF01081	PTHR30246,PTHR30246:SF1	---	---	GO:0016829,GO:0008152	---	---	---
Potri.001G033600	.	Pop_A01G079758	XM_035065331.1	---	PTHR35294,PTHR35294:SF2	---	---	---	AT2G26920.1	---	Ubiquitin-associated/translation elongation factor EF1B protein
Potri.001G033800	.	Pop_A01G079759	XM_035065333.1	PF03254	PTHR31889,PTHR31889:SF12	---	K13681	GO:0042546,GO:0016020,GO:0008107	AT2G03220.1	ATFT1,ATFUT1,FT1,MUR2	fucosyltransferase 1
Potri.001G033900	.	Pop_A01G079761	XM_035065335.1	PF01868	PTHR13348	---	K03538	GO:0030677,GO:0008033,GO:0006379,GO:0006364,GO:0004540,GO:0003723,GO:0000172	AT2G43190.3	---	ribonuclease P family protein
Potri.001G034100	.	Pop_A01G079763	XM_035065336.1	PF03254	PTHR31889,PTHR31889:SF2	---	K13681	GO:0042546,GO:0016020,GO:0008107	AT2G03220.1	ATFT1,ATFUT1,FT1,MUR2	fucosyltransferase 1
Potri.001G034200	.	Pop_A01G079764	XM_035065339.1	PF09454,PF05743	PTHR23306,PTHR23306:SF3	KOG2391	K12183	GO:0015031,GO:0006464	AT3G12400.1	ATELC,ELC	Ubiquitin-conjugating enzyme/RWD-like protein
Potri.001G034300	.	Pop_A01G079766	XM_035065341.1	PF00575,PF14641,PF14632,PF14639,PF14635,PF14878,PF14633	PTHR10145,PTHR10145:SF6	---	---	GO:0003676,GO:0003677,GO:0032784,GO:0006357	AT1G65440.2	GTB1	global transcription factor group B1
Potri.001G034400	.	Pop_A01G079767	XM_035065345.1	PF01849	PTHR21713	KOG2239	K03626	---	AT3G12390.1	---	Nascent polypeptide-associated complex (NAC), alpha subunit family protein
Potri.001G034500	.	Pop_A01G079768	XM_035065418.1	PF02536	PTHR13068,PTHR13068:SF20	---	K15032	GO:0006355,GO:0005739,GO:0003690	AT5G07900.1	---	Mitochondrial transcription termination factor family protein
Potri.001G034600	.	Pop_A01G079769	XM_035065346.1	PF02536	PTHR13068,PTHR13068:SF20	KOG1267	K15032	GO:0006355,GO:0005739,GO:0003690	AT5G07900.1	---	Mitochondrial transcription termination factor family protein
Potri.001G034700	.	Pop_A01G079770	XM_035065347.1	PF02536	PTHR13068,PTHR13068:SF20	KOG1267	K15032	GO:0006355,GO:0005739,GO:0003690	AT5G07900.1	---	Mitochondrial transcription termination factor family protein
Potri.001G034900	.	Pop_A01G079772	XM_035065353.1	PF02536	PTHR13068,PTHR13068:SF20	---	---	GO:0006355,GO:0005739,GO:0003690	AT1G21150.1	---	Mitochondrial transcription termination factor family protein
Potri.001G034933	.	Pop_A01G079773	XM_035065352.1	---	---	---	---	---	---	---	---
Potri.001G034966	.	Pop_A01G079774	XM_035065349.1	---	---	---	---	---	---	---	---
Potri.001G035000	.	Pop_A01G079775	XM_035065354.1	PF02536	PTHR13068,PTHR13068:SF20	KOG1267	K15032	GO:0006355,GO:0005739,GO:0003690	AT5G07900.1	---	Mitochondrial transcription termination factor family protein
Potri.001G035200	.	Pop_A01G079777	XM_035065357.1	PF02536	PTHR13068,PTHR13068:SF20	KOG1267	K15032	GO:0006355,GO:0005739,GO:0003690	AT5G07900.1	---	Mitochondrial transcription termination factor family protein
Potri.001G035300	.	Pop_A01G079778	XM_035065358.1	PF02536	PTHR13068,PTHR13068:SF20	KOG1267	K15032	GO:0006355,GO:0005739,GO:0003690	AT5G07900.1	---	Mitochondrial transcription termination factor family protein
Potri.001G035400	.	.	.	PF07714	PTHR24055,PTHR24055:SF184	---	K08829	GO:0006468,GO:0004672	AT5G45430.1	---	Protein kinase superfamily protein
Potri.001G035450	.	.	.	---	---	---	---	---	---	---	---
Potri.001G035500	.	Pop_A01G079779	XM_035065359.1	PF00646,PF07734	PTHR32133,PTHR32133:SF89	---	---	GO:0005515	AT4G12560.1	CPR30	F-box and associated interaction domains-containing protein
Potri.001G035600	.	Pop_A01G079775	XM_035065354.1	PF02536	PTHR13068,PTHR13068:SF20	---	K15032	GO:0006355,GO:0005739,GO:0003690	AT5G07900.1	---	Mitochondrial transcription termination factor family protein
Potri.001G035700	.	Pop_A01G079780	XM_035065363.1	PF03399	PTHR12436	---	---	---	AT3G54380.1	---	SAC3/GANP/Nin1/mts3/eIF-3 p25 family
Potri.001G035800	.	Pop_A01G079781	XM_035065365.1	PF00249,PF00226	PTHR24078,PTHR24078:SF310	KOG0724	K09522	---	AT3G11450.1	---	DnaJ domain ;Myb-like DNA-binding domain
Potri.001G035900	.	Pop_A01G079783	.	PF07714	PTHR27001,PTHR27001:SF171	KOG1187	K04733	GO:0006468,GO:0004672	AT3G13690.1	---	Protein kinase protein with adenine nucleotide alpha hydrolases-like domain
Potri.001G036000	.	Pop_A01G079785	XM_035065368.1	PF13921	PTHR10641,PTHR10641:SF475	---	K09422	---	AT5G06100.3	ATMYB33,MYB33	myb domain protein 33
Potri.001G036100	.	Pop_A01G079879	XM_035065369.1	PF03810	PTHR12596,PTHR12596:SF2	---	K18460	GO:0008536,GO:0006886	AT5G06120.4	---	ARM repeat superfamily protein
Potri.001G036400	.	Pop_A01G079990	XM_035065374.1	---	PTHR15315	---	---	---	AT3G54360.1	---	zinc ion binding
Potri.001G036500	.	Pop_A01G080003	XM_035065375.1	PF00685	PTHR11783,PTHR11783:SF74	KOG1584	---	GO:0008146	AT5G07010.1	ATST2A,ST2A	sulfotransferase 2A
Potri.001G036600	.	Pop_A01G080003	XM_035065375.1	PF00685	PTHR11783,PTHR11783:SF74	KOG1584	---	GO:0008146	AT5G07010.1	ATST2A,ST2A	sulfotransferase 2A
Potri.001G036700	.	Pop_A01G080003	XM_035065375.1	PF13469	PTHR11783,PTHR11783:SF74	KOG1584	---	---	AT5G07010.1	ATST2A,ST2A	sulfotransferase 2A
Potri.001G036800	.	Pop_A01G080025	XM_035065376.1	PF05033,PF00856,PF02182	PTHR22884,PTHR22884:SF383	KOG1082	K11420	GO:0034968,GO:0018024,GO:0008270,GO:0005634,GO:0005515,GO:0042393	AT1G73100.1	SDG19,SUVH3	SU(VAR)3-9 homolog 3
Potri.001G036900	.	Pop_A01G080036	XM_035065378.1	PF13193,PF00501	PTHR24096,PTHR24096:SF149	---	K01904	GO:0008152,GO:0003824	AT3G21240.1	4CL2,AT4CL2	4-coumarate:CoA ligase 2
Potri.001G037000	.	Pop_A01G080047	XM_035065379.1	---	PTHR21596,PTHR21596:SF12	---	---	---	AT5G23570.1	ATSGS3,SGS3	XS domain-containing protein / XS zinc finger domain-containing protein-related
Potri.001G037101	.	Pop_A01G080058	XM_035065383.1	---	---	---	---	---	---	---	---
Potri.001G037200	.	Pop_A01G080069	XM_035065384.1	PF00097,PF01485	PTHR11685,PTHR11685:SF149	---	K11975	GO:0046872,GO:0016567,GO:0004842	AT3G14250.1	---	RING/U-box superfamily protein
Potri.001G037300	.	Pop_A01G079880	XM_035065385.1	PF00004	PTHR32429,PTHR32429:SF11	KOG0651	---	GO:0005524	AT1G73110.1	---	P-loop containing nucleoside triphosphate hydrolases superfamily protein
Potri.001G037400	.	Pop_A01G079891	XM_035065386.1	---	PTHR33181,PTHR33181:SF4	---	---	---	AT5G43150.1	---	---
Potri.001G037500	.	Pop_A01G079902	XM_035065419.1	PF12767	PTHR21277,PTHR21277:SF8	---	---	GO:0070461	AT2G24530.1	---	---
Potri.001G037700	.	Pop_A01G079913	XM_035065387.1	PF01263	PTHR11122,PTHR11122:SF22	---	K01792	GO:0016853,GO:0005975	AT5G57330.1	---	Galactose mutarotase-like superfamily protein
Potri.001G037800	.	Pop_A01G079924	XM_035065420.1	PF02469	PTHR32382,PTHR32382:SF6	---	---	---	AT3G12660.1	FLA14	FASCICLIN-like arabinogalactan protein 14 precursor
Potri.001G037900	.	Pop_A01G079946	XM_035065389.1	PF14531	PTHR24361,PTHR24361:SF159	---	---	---	AT1G79640.1	---	Protein kinase superfamily protein
Potri.001G038000	.	Pop_A01G079991	XM_035065395.1	PF00240,PF09280,PF00627	PTHR10621,PTHR10621:SF9	KOG0011	K10839	GO:0005515,GO:0043161,GO:0006289,GO:0003684	AT1G79650.1	RAD23,RAD23B	Rad23 UV excision repair protein family
Potri.001G038100	.	Pop_A01G079994	XM_035065401.1	PF03348	PTHR10383,PTHR10383:SF25	KOG2592	---	GO:0016020	AT1G16180.2	---	Serinc-domain containing serine and sphingolipid biosynthesis protein
Potri.001G038200	.	Pop_A01G079995	XM_035065400.1	---	PTHR34774,PTHR34774:SF1	---	---	---	AT1G79660.1	---	---
Potri.001G038300	.	Pop_A01G079998	XM_035065396.1	PF08488,PF13947,PF00069	PTHR27005,PTHR27005:SF7	KOG1187	---	GO:0016021,GO:0004674,GO:0030247,GO:0006468,GO:0005524,GO:0004672	AT1G79670.1	RFO1,WAKL22	Wall-associated kinase family protein
Potri.001G038525	.	Pop_A01G079998	XM_035065405.1	---	---	---	---	---	---	---	---
Potri.001G038750	.	Pop_A01G079995	XM_035065402.1	---	---	---	---	---	---	---	---
Potri.001G038975	.	.	.	---	---	---	---	---	---	---	---
Potri.001G039200	.	Pop_A01G079998	XM_035065396.1	PF08488,PF13947,PF00069	PTHR27005,PTHR27005:SF7	KOG1187	---	GO:0016021,GO:0004674,GO:0030247,GO:0006468,GO:0005524,GO:0004672	AT1G79670.1	RFO1,WAKL22	Wall-associated kinase family protein
Potri.001G039450	.	Pop_A01G079998	XM_035065396.1	---	---	---	---	---	---	---	---
Potri.001G039700	.	Pop_A01G079995	XM_035065400.1	---	PTHR34774,PTHR34774:SF1	---	---	---	AT1G79660.1	---	---
Potri.001G038500	.	.	XM_035065422.1	PF04857	PTHR10797,PTHR10797:SF3	KOG0304	K12581	GO:0005634	AT5G22250.1	---	Polynucleotidyl transferase, ribonuclease H-like superfamily protein
Potri.001G040600	.	Pop_A01G080000	XM_035065401.1	PF08488,PF13947	PTHR33491,PTHR33491:SF5	---	---	GO:0016021,GO:0004674,GO:0030247	AT1G16260.2	---	Wall-associated kinase family protein
Potri.001G039900	.	Pop_A01G079998	XM_035065396.1	PF08488,PF13947,PF00069	PTHR27005,PTHR27005:SF7	KOG1187	---	GO:0016021,GO:0004674,GO:0030247,GO:0006468,GO:0005524,GO:0004672	AT1G16130.1	WAKL2	wall associated kinase-like 2
Potri.001G040000	.	Pop_A01G080000	XM_035065396.1	PF07645,PF08488,PF13947,PF07714	PTHR27005,PTHR27005:SF7	KOG1187	---	GO:0005509,GO:0016021,GO:0004674,GO:0030247,GO:0006468,GO:0004672	AT1G69730.1	---	Wall-associated kinase family protein
Potri.001G040100	.	Pop_A01G080001	XM_035039138.1	---	PTHR34044	---	---	---	AT1G16080.1	---	---
Potri.001G040200	.	.	XM_035039141.1	PF01439	PTHR33543	---	---	GO:0046872	AT3G09390.1	ATMT-1,ATMT-K,MT2A	metallothionein 2A
Potri.001G040300	.	Pop_A01G079995	XM_035065402.1	---	PTHR34774,PTHR34774:SF1	---	---	---	AT1G79660.1	---	---
Potri.001G040400	.	.	XM_035065422.1	PF04857	PTHR10797,PTHR10797:SF3	KOG0304	---	GO:0005634	AT5G22250.1	---	Polynucleotidyl transferase, ribonuclease H-like superfamily protein
Potri.001G040500	.	Pop_A01G079998	XM_035065396.1	PF07645,PF08488,PF13947,PF00069	PTHR27005,PTHR27005:SF7	KOG1187	---	GO:0005509,GO:0016021,GO:0004674,GO:0030247,GO:0006468,GO:0005524,GO:0004672	AT1G79670.1	RFO1,WAKL22	Wall-associated kinase family protein
Potri.001G040628	.	Pop_A01G079998	XM_035065405.1	---	---	---	---	---	---	---	---
Potri.001G040756	.	Pop_A01G079996	XM_035065396.1	---	---	---	---	---	---	---	---
Potri.001G040884	.	Pop_A01G080000	XM_035065401.1	---	---	---	---	---	---	---	---
Potri.001G041012	.	Pop_A01G080000	XM_035065406.1	---	---	---	---	---	---	---	---
Potri.001G041140	.	Pop_A01G080001	XM_035039138.1	---	---	---	---	---	---	---	---
Potri.001G041268	.	.	XM_035039141.1	---	---	---	---	---	---	---	---
Potri.001G041400	.	Pop_A01G080002	XM_035039142.1	PF01167	PTHR16517,PTHR16517:SF27	KOG2502	---	---	AT1G16070.1	AtTLP8,TLP8	tubby like protein 8
Potri.001G041500	.	Pop_A01G080004	XM_035039143.1	PF00847	PTHR32467,PTHR32467:SF20	---	K09285	GO:0006355,GO:0003700,GO:0007275	AT1G79700.2	---	Integrase-type DNA-binding superfamily protein
Potri.001G041550	.	.	.	---	---	---	---	---	---	---	---
Potri.001G041600	.	Pop_A01G080005	XM_035039144.1	PF07690	PTHR31585,PTHR31585:SF11	---	---	GO:0055085,GO:0016021	AT1G79710.1	---	Major facilitator superfamily protein
Potri.001G041700	.	Pop_A01G080006	XM_035039145.1	PF00026	PTHR13683,PTHR13683:SF263	KOG1339	---	GO:0006508,GO:0004190	AT1G79720.1	---	Eukaryotic aspartyl protease family protein
Potri.001G041800	.	Pop_A01G080007	XM_035039146.1	---	PTHR33494,PTHR33494:SF1	---	---	---	AT2G24100.1	---	---
Potri.001G041900	.	Pop_A01G080008	XM_035039148.1	---	PTHR37205,PTHR37205:SF1	---	---	---	AT1G80940.1	---	---
Potri.001G042000	.	Pop_A01G080009	XM_035039151.1	---	PTHR31150,PTHR31150:SF5	---	---	---	AT5G57820.1	---	zinc ion binding
Potri.001G042100	.	Pop_A01G080010	XM_035039154.1	---	---	---	---	---	---	---	---
Potri.001G042200	.	Pop_A01G080011	XM_035039154.1	---	---	---	---	---	---	---	---
Potri.001G042400	.	Pop_A01G080016	XM_035039155.1	---	---	---	---	---	---	---	---
Potri.001G042500	.	Pop_A01G080017	XM_035039156.1	PF08263,PF13855,PF00069	PTHR27000,PTHR27000:SF79	KOG1187	---	GO:0005515,GO:0006468,GO:0005524,GO:0004672	AT2G24130.1	---	Leucine-rich receptor-like protein kinase family protein
Potri.001G042600	.	Pop_A01G080018	XM_035039157.1	PF00012	PTHR19375,PTHR19375:SF229	---	K03283	---	AT3G12580.1	ATHSP70,HSP70	heat shock protein 70
Potri.001G042700	.	Pop_A01G080019	XM_035039158.1	PF00012	PTHR19375,PTHR19375:SF229	---	K03283	---	AT1G16030.1	Hsp70b	heat shock protein 70B
Potri.001G042800	.	Pop_A01G080020	XM_035039161.1	---	---	---	---	---	---	---	---
Potri.001G042900	.	Pop_A01G080022	XM_035039159.1	PF02458	PTHR31642,PTHR31642:SF11	---	K13065	GO:0016747	AT5G48930.1	HCT	hydroxycinnamoyl-CoA shikimate/quinate hydroxycinnamoyl transferase
Potri.001G043000	.	Pop_A01G080024	XM_035039163.1	PF00481	PTHR13832,PTHR13832:SF356	KOG0699	K17499	GO:0003824,GO:0006470,GO:0004722	AT4G31860.1	---	Protein phosphatase 2C family protein
Potri.001G043100	.	Pop_A01G080026	XM_035039171.1	PF00226	PTHR24078,PTHR24078:SF231	KOG0723	---	---	AT1G80920.1	J8	Chaperone DnaJ-domain superfamily protein
Potri.001G043200	.	Pop_A01G080027	XM_035039165.1	PF01544	PTHR13890,PTHR13890:SF5	KOG2662	K16075	GO:0055085,GO:0046873,GO:0030001,GO:0016020	AT1G16010.1	MGT2,MRS2-1	magnesium transporter 2
Potri.001G043300	.	Pop_A01G080028	XM_035039177.1	---	PTHR35990	---	---	---	AT1G16000.1	---	---
Potri.001G043400	.	Pop_A01G080029	XM_035039173.1	PF04099	PTHR12403,PTHR12403:SF14	KOG3487	---	GO:0006888,GO:0005801,GO:0005622	AT1G80500.1	---	SNARE-like superfamily protein
Potri.001G043500	.	Pop_A01G080030	XM_035039178.1	PF01535,PF13041	PTHR24015,PTHR24015:SF602	---	---	---	AT1G80880.1	---	Tetratricopeptide repeat (TPR)-like superfamily protein
Potri.001G043600	.	Pop_A01G080031	XM_035039180.1	PF02298	PTHR33021,PTHR33021:SF13	---	---	GO:0009055	AT5G15350.1	AtENODL17,ENODL17	early nodulin-like protein 17
Potri.001G043700	.	Pop_A01G080032	XM_035039181.1	PF07714,PF00069	PTHR27006,PTHR27006:SF25	KOG3087,KOG0603	---	GO:0006468,GO:0004672,GO:0005524	AT1G80870.1	---	Protein kinase superfamily protein
Potri.001G043800	.	Pop_A01G080033	.	PF08263,PF00560	PTHR27004	KOG0472	---	GO:0005515	AT2G34930.1	---	disease resistance family protein / LRR family protein
Potri.001G043900	.	Pop_A01G080034	XM_035039198.1	PF00027,PF00520	PTHR10217,PTHR10217:SF489	---	K05391	GO:0055085,GO:0016020,GO:0006811,GO:0005216	AT1G19780.1	ATCNGC8,CNGC8	cyclic nucleotide gated channel 8
Potri.001G044000	.	Pop_A01G080035	XM_035039184.1	PF09353	PTHR34051,PTHR34051:SF2	---	---	---	AT1G73060.1	LPA3	Low PSII Accumulation 3
Potri.001G044100	.	Pop_A01G080037	XM_035039185.1	PF00583	PTHR23091,PTHR23091:SF195	---	---	GO:0008080	AT4G37580.1	COP3,HLS1,UNS2	Acyl-CoA N-acyltransferases (NAT) superfamily protein
Potri.001G044200	.	Pop_A01G080038	XM_035039215.1	PF04191	PTHR15458	---	K00550	GO:0008170,GO:0006644	AT1G80860.2	ATPLMT,PLMT	phospholipid N-methyltransferase
Potri.001G044300	.	Pop_A01G080039	XM_035039214.1	PF01075	PTHR37698,PTHR37698:SF1	---	---	GO:0016757,GO:0008152	AT1G15980.1	NDF1,NDH48	NDH-dependent cyclic electron flow 1
Potri.001G044402	.	Pop_A01G080040	.	---	---	---	---	---	---	---	---
Potri.001G044500	.	Pop_A01G080041	XM_035039124.1	PF03106	PTHR31429,PTHR31429:SF3	---	---	GO:0043565,GO:0006355,GO:0003700	AT1G80840.1	ATWRKY40,WRKY40	WRKY DNA-binding protein 40
Potri.001G044601	.	Pop_A01G080043	.	---	---	---	---	---	---	---	---
Potri.001G044700	.	Pop_A01G080044	XM_035039194.1	PF00111	PTHR23426,PTHR23426:SF25	KOG3309	---	GO:0051536,GO:0009055	AT4G21090.1	ATMFDX2,MFDX2	MITOCHONDRIAL FERREDOXIN 2
Potri.001G044800	.	Pop_A01G080044	.	PF07333	---	---	---	---	AT4G29280.1	LCR22	low-molecular-weight cysteine-rich 22
Potri.001G044900	.	Pop_A01G080045	XM_035039205.1	PF01566	PTHR11706,PTHR11706:SF33	---	---	GO:0016020,GO:0006810,GO:0005215	AT1G15960.1	ATNRAMP6,NRAMP6	NRAMP metal ion transporter 6
Potri.001G045000	.	Pop_A01G080049	XM_035039206.1	PF01370	PTHR10366,PTHR10366:SF404	---	---	GO:0050662,GO:0003824	AT1G15950.1	ATCCR1,CCR1,IRX4	cinnamoyl coa reductase 1
Potri.001G045100	.	Pop_A01G080046	XM_035039208.1	PF01073	PTHR10366,PTHR10366:SF404	KOG1502	K09753	GO:0055114,GO:0016616,GO:0006694,GO:0003854	AT1G15950.1	ATCCR1,CCR1,IRX4	cinnamoyl coa reductase 1
Potri.001G045200	.	.	.	PF02705	PTHR30540,PTHR30540:SF7	---	K03549	GO:0071805,GO:0016020,GO:0015079	AT4G13420.1	ATHAK5,HAK5	high affinity K+ transporter 5
Potri.001G045301	.	Pop_A01G080049	XM_035039208.1	---	---	---	---	---	---	---	---
Potri.001G045500	.	Pop_A01G080049	XM_035039206.1	PF01073	PTHR10366,PTHR10366:SF404	KOG1502	K09753	GO:0055114,GO:0016616,GO:0006694,GO:0003854	AT1G15950.1	ATCCR1,CCR1,IRX4	cinnamoyl coa reductase 1
Potri.001G045600	.	Pop_A01G080050	XM_035039200.1	---	---	---	---	---	---	---	---
Potri.001G045800	.	Pop_A01G080049	XM_035039199.1	PF01370	PTHR10366,PTHR10366:SF404	---	K09753	GO:0050662,GO:0003824	AT1G15950.1	ATCCR1,CCR1,IRX4	cinnamoyl coa reductase 1
Potri.001G045901	.	Pop_A01G080049	XM_035039208.1	---	---	---	---	---	---	---	---
Potri.001G046000	.	Pop_A01G080049	XM_035039209.1	PF03140	PTHR31549,PTHR31549:SF2	---	---	---	AT3G50160.1	---	Plant protein of unknown function (DUF247)
Potri.001G046100	.	Pop_A01G080049	XM_035039200.1	PF01073	PTHR10366,PTHR10366:SF404	KOG1502	K09753	GO:0055114,GO:0016616,GO:0006694,GO:0003854	AT1G15950.1	ATCCR1,CCR1,IRX4	cinnamoyl coa reductase 1
Potri.001G046400	.	Pop_A01G080049	XM_035039200.1	PF01073	PTHR10366,PTHR10366:SF404	KOG1502	K09753	GO:0055114,GO:0016616,GO:0006694,GO:0003854	AT1G15950.1	ATCCR1,CCR1,IRX4	cinnamoyl coa reductase 1
Potri.001G046500	.	Pop_A01G080052	XM_035039127.1	---	PTHR12663,PTHR12663:SF5	---	---	---	AT4G31880.1	---	---
Potri.001G046600	.	Pop_A01G080053	XM_035039201.1	PF01248	PTHR11843	KOG3406	---	GO:0006412,GO:0005840,GO:0005622,GO:0003735	AT2G32060.2	---	Ribosomal protein L7Ae/L30e/S12e/Gadd45 family protein
Potri.001G046700	.	Pop_A01G080054	XM_035039191.1	PF04857	PTHR10797	KOG0304	K12581	GO:0005634	AT2G32070.1	---	Polynucleotidyl transferase, ribonuclease H-like superfamily protein
Potri.001G046800	.	Pop_A01G080056	XM_035039186.1	PF00230	PTHR19139,PTHR19139:SF170	KOG0223	K09874	GO:0016020,GO:0006810,GO:0005215	AT1G80760.1	NIP6,NIP6;1,NLM7	NOD26-like intrinsic protein 6;1
Potri.001G046900	.	Pop_A01G080056	XM_035039187.1	---	PTHR35462,PTHR35462:SF2	---	---	---	AT1G15900.1	---	---
Potri.001G047100	.	Pop_A01G080057	XM_035039240.1	PF12352	PTHR21094,PTHR21094:SF1	KOG3208	K08495	GO:0016021,GO:0006888,GO:0005801,GO:0000139	AT1G15880.1	atgos11,GOS11	golgi snare 11
Potri.001G047200	.	Pop_A01G080060	XM_035039225.1	PF01535,PF13041	PTHR24015,PTHR24015:SF450	---	---	---	AT1G76280.3	---	Tetratricopeptide repeat (TPR)-like superfamily protein
Potri.001G047400	.	Pop_A01G080062	XM_035039239.1	PF08079,PF00327	PTHR11524,PTHR11524:SF11	KOG3184	K02937	---	AT1G80750.1	---	Ribosomal protein L30/L7 family protein
Potri.001G047500	.	Pop_A01G080064	XM_035039129.1	---	---	---	---	---	AT5G10970.1	---	C2H2 and C2HC zinc fingers superfamily protein
Potri.001G047600	.	Pop_A01G080065	XM_035039131.1	PF02330	PTHR10826,PTHR10826:SF14	KOG2536	K15414	GO:0005759	AT1G15870.1	---	Mitochondrial glycoprotein family protein
Potri.001G047700	.	Pop_A01G080066	XM_035039132.1	---	PTHR36339,PTHR36339:SF1	---	---	---	AT1G80980.1	---	---
Potri.001G047800	.	Pop_A01G080067	XM_035039137.1	PF05903	PTHR12378,PTHR12378:SF17	KOG0324	---	---	AT1G80690.1	---	PPPDE putative thiol peptidase family protein
Potri.001G047900	.	Pop_A01G080068	XM_035039135.1	PF03556	PTHR12281	KOG3077	K17824	---	AT1G15860.1	---	Domain of unknown function (DUF298)
Potri.001G048100	.	Pop_A01G080071	XM_035039192.1	PF00400	PTHR10971,PTHR10971:SF16	---	---	GO:0005515	AT1G80670.1	---	Transducin/WD40 repeat-like superfamily protein
Potri.001G048200	.	Pop_A01G080072	XM_035039195.1	PF00847	PTHR31194,PTHR31194:SF4	---	---	GO:0006355,GO:0003700	AT5G25190.1	---	Integrase-type DNA-binding superfamily protein
Potri.001G048300	.	Pop_A01G080073	XM_035039190.1	PF00690,PF00702,PF00122	PTHR24093,PTHR24093:SF355	---	K01535	GO:0046872,GO:0000166	AT1G80660.1	AHA9,HA9	H(+)-ATPase 9
Potri.001G048400	.	.	.	---	PTHR33052,PTHR33052:SF24	---	---	---	---	---	---
Potri.001G048500	.	Pop_A01G080076	XM_035039188.1	PF07714	PTHR27001,PTHR27001:SF71	KOG1187	---	GO:0006468,GO:0004672	AT2G25220.1	---	Protein kinase superfamily protein
Potri.001G048700	.	Pop_A01G080079	XM_035039125.1	PF14510,PF08370,PF00005,PF01061	PTHR19241,PTHR19241:SF219	---	---	GO:0016887,GO:0005524,GO:0016020	AT1G15520.1	ABCG40,ATABCG40,ATPDR12,PDR12	pleiotropic drug resistance 12
Potri.001G048800	.	Pop_A01G080079	XM_035039125.1	PF14510,PF08370,PF00005,PF01061	PTHR19241,PTHR19241:SF219	---	---	GO:0016887,GO:0005524,GO:0016020	AT1G15520.1	ABCG40,ATABCG40,ATPDR12,PDR12	pleiotropic drug resistance 12
Potri.001G048900	.	Pop_A01G079882	XM_035039125.1	PF14510,PF08370,PF00005,PF01061	PTHR19241,PTHR19241:SF219	---	---	GO:0016887,GO:0005524,GO:0016020	AT1G15520.1	ABCG40,ATABCG40,ATPDR12,PDR12	pleiotropic drug resistance 12
Potri.001G049000	.	Pop_A01G079883	XM_035039125.1	PF00005,PF08370,PF01061	PTHR19241,PTHR19241:SF219	---	---	GO:0016887,GO:0005524,GO:0016020	AT1G15520.1	ABCG40,ATABCG40,ATPDR12,PDR12	pleiotropic drug resistance 12
Potri.001G049100	.	Pop_A01G079886	XM_035075203.1	PF00432	PTHR11764,PTHR11764:SF18	---	K15813	GO:0003824	AT1G78955.1	CAMS1	camelliol C synthase 1
Potri.001G049300	.	Pop_A01G079887	XM_035075147.1	---	PTHR15898,PTHR15898:SF1	---	---	---	AT3G24800.1	PRT1	proteolysis 1
Potri.001G049400	.	Pop_A01G079889	XM_035075113.1	PF08513,PF00400	PTHR22847,PTHR22847:SF502	KOG0266	---	GO:0005515	AT2G32700.6	LUH	LEUNIG_homolog
Potri.001G049501	.	Pop_A01G079890	.	---	---	---	---	---	---	---	---
Potri.001G049601	.	Pop_A01G079893	.	---	---	---	---	---	---	---	---
Potri.001G049700	.	Pop_A01G079895	.	---	PTHR35301,PTHR35301:SF1	---	---	---	AT4G13195.1	CLE44	CLAVATA3/ESR-RELATED 44
Potri.001G049800	.	Pop_A01G079896	XM_035075082.1	---	PTHR37735	---	---	---	AT3G24160.1	PMP	putative type 1 membrane protein
Potri.001G049900	.	Pop_A01G079897	XM_035075074.1	PF01471	PTHR15852,PTHR15852:SF16	---	---	---	AT4G13670.1	PTAC5	plastid transcriptionally active 5
Potri.001G050000	.	Pop_A01G079898	XM_035075050.1	PF00070,PF02852	PTHR22912,PTHR22912:SF106	---	K00383	GO:0055114,GO:0016491,GO:0045454	AT3G24170.2	ATGR1,GR1	glutathione-disulfide reductase
Potri.001G050100	.	Pop_A01G079899	XM_035075039.1	PF00646,PF14299	PTHR32278,PTHR32278:SF6	---	---	GO:0005515	AT2G02230.1	AtPP2-B1,PP2-B1	phloem protein 2-B1
Potri.001G050200	.	Pop_A01G079900	XM_035075027.1	PF13632	PTHR13301,PTHR13301:SF40	---	---	---	AT2G33100.1	ATCSLD1,CSLD1	cellulose synthase-like D1
Potri.001G050300	.	Pop_A01G079901	XM_035075015.1	PF00004	PTHR13779,PTHR13779:SF31	---	K11269	GO:0005524	AT1G04730.1	CTF18	P-loop containing nucleoside triphosphate hydrolases superfamily protein
Potri.001G050400	.	Pop_A01G079903	XM_035074995.1	PF13774,PF00957	PTHR21136,PTHR21136:SF95	KOG0859	K08511	GO:0016192,GO:0016021	AT1G04760.1	ATVAMP726,VAMP726	vesicle-associated membrane protein 726
Potri.001G050600	.	Pop_A01G079904	XM_035074984.1	PF13414	PTHR36326,PTHR36326:SF1	---	---	---	AT1G04770.1	---	Tetratricopeptide repeat (TPR)-like superfamily protein
Potri.001G050700	.	Pop_A01G079905	XM_035074945.1	PF03109	PTHR10566,PTHR10566:SF86	KOG1234	K08869	---	AT3G24190.1	---	Protein kinase superfamily protein
Potri.001G050800	.	Pop_A01G079906	XM_035074964.1	PF00072	PTHR24423	---	---	GO:0000160	AT5G26594.1	ARR24,RR24	response regulator 24
Potri.001G050900	.	Pop_A01G079907	XM_035074924.1	PF00072	PTHR26402	---	---	GO:0000160	AT3G04280.3	ARR22,RR22	response regulator 22
Potri.001G051000	.	Pop_A01G079908	XM_035074934.1	PF00072	PTHR26402,PTHR26402:SF606	---	---	GO:0000160	AT5G26594.1	ARR24,RR24	response regulator 24
Potri.001G051200	.	Pop_A01G079909	XM_035074912.1	PF01494	PTHR13789,PTHR13789:SF240	KOG3855	---	GO:0071949	AT3G24200.2	---	FAD/NAD(P)-binding oxidoreductase family protein
Potri.001G051300	.	Pop_A01G079910	XM_035074895.1	---	---	---	---	---	AT1G34010.1	---	---
Potri.001G051400	.	Pop_A01G079911	XM_035074895.1	PF11904	PTHR12447	KOG0522	---	---	AT1G04780.1	---	Ankyrin repeat family protein
Potri.001G051500	.	Pop_A01G079912	XM_035074871.1	PF08541,PF00195	PTHR11877,PTHR11877:SF27	---	K00660	GO:0016747,GO:0008610	AT5G13930.1	ATCHS,CHS,TT4	Chalcone and stilbene synthase family protein
Potri.001G051600	.	Pop_A01G079914	XM_035074884.1	PF08541,PF00195	PTHR11877,PTHR11877:SF27	---	K00660	GO:0016747,GO:0008610	AT5G13930.1	ATCHS,CHS,TT4	Chalcone and stilbene synthase family protein
Potri.001G051700	.	Pop_A01G079915	XM_035074857.1	PF00920	PTHR21000,PTHR21000:SF5	---	K01687	GO:0008152,GO:0003824	AT3G23940.1	---	dehydratase family
Potri.001G051800	.	Pop_A01G079917	XM_035074843.1	PF02803,PF00108	PTHR18919,PTHR18919:SF93	---	K07513	GO:0016747,GO:0008152	AT2G33150.1	KAT2,PED1,PKT3	peroxisomal 3-ketoacyl-CoA thiolase 3
Potri.001G051900	.	Pop_A01G079918	XM_035074835.1	PF02803,PF00108	PTHR18919,PTHR18919:SF93	---	K07513	GO:0016747,GO:0008152	AT2G33150.1	KAT2,PED1,PKT3	peroxisomal 3-ketoacyl-CoA thiolase 3
Potri.001G052000	.	Pop_A01G079920	XM_035074824.1	PF00564,PF07714	PTHR23257,PTHR23257:SF478	KOG0192	---	GO:0005515,GO:0006468,GO:0004672	AT1G04700.1	---	PB1 domain-containing protein tyrosine kinase
Potri.001G052100	.	Pop_A01G079921	XM_035074820.1	PF00248	PTHR11732,PTHR11732:SF14	KOG1575	---	---	AT1G04690.1	KAB1,KV-BETA1	potassium channel beta subunit 1
Potri.001G052300	.	Pop_A01G079922	XM_035074813.1	PF00544	PTHR31683,PTHR31683:SF20	---	K01728	---	AT4G13710.1	---	Pectin lyase-like superfamily protein
Potri.001G052400	.	Pop_A01G079923	XM_035074803.1	PF01725	PTHR11067,PTHR11067:SF9	KOG3222	K01519	GO:0016787	AT4G13720.1	---	Inosine triphosphate pyrophosphatase family protein
Potri.001G052500	.	Pop_A01G079925	XM_035074792.1	PF00560,PF13855,PF07714	PTHR27000,PTHR27000:SF92	KOG1187	---	GO:0005515,GO:0006468,GO:0004672	AT3G24240.1	---	Leucine-rich repeat receptor-like protein kinase family protein
Potri.001G052600	.	Pop_A01G079926	XM_035075320.1	---	---	---	---	---	AT1G04670.1	---	---
Potri.001G052800	.	Pop_A01G079928	XM_035075308.1	---	PTHR34463	---	---	---	---	---	---
Potri.001G053000	.	Pop_A01G079931	XM_035074783.1	PF14868	PTHR36702,PTHR36702:SF1	---	---	---	AT1G04650.1	---	---
Potri.001G053100	.	Pop_A01G079933	XM_035074772.1	PF05938	PTHR31232,PTHR31232:SF8	---	---	---	AT3G24060.1	---	Plant self-incompatibility protein S1 family
Potri.001G053200	.	Pop_A01G079934	.	PF05938	PTHR31232,PTHR31232:SF8	---	---	---	AT3G24060.1	---	Plant self-incompatibility protein S1 family
Potri.001G053300	.	Pop_A01G079936	.	PF05938	PTHR31232,PTHR31232:SF7	---	---	---	AT3G24060.1	---	Plant self-incompatibility protein S1 family
Potri.001G053400	.	Pop_A01G079937	XM_035074766.1	PF08263,PF00069	PTHR27000,PTHR27000:SF191	KOG1187	---	GO:0006468,GO:0005524,GO:0004672	AT2G33170.1	---	Leucine-rich repeat receptor-like protein kinase family protein
Potri.001G053450	.	Pop_A01G079938	.	---	---	---	---	---	---	---	---
Potri.001G053500	.	Pop_A01G079939	XM_035074754.1	PF00320	PTHR10071,PTHR10071:SF173	---	---	GO:0043565,GO:0008270,GO:0006355,GO:0003700	AT3G24050.1	GATA1	GATA transcription factor 1
Potri.001G053600	.	Pop_A01G079940	XM_035074737.1	PF01169	PTHR12608,PTHR12608:SF7	---	---	GO:0016020	AT4G13590.1	---	Uncharacterized protein family (UPF0016)
Potri.001G053700	.	Pop_A01G079940	XM_035074718.1	---	PTHR36018	---	---	---	AT2G33180.1	---	---
Potri.001G053800	.	Pop_A01G079941	XM_035074710.1	PF02485	PTHR19297,PTHR19297:SF110	KOG0799	---	GO:0016020,GO:0008375	AT3G24040.1	---	Core-2/I-branching beta-1,6-N-acetylglucosaminyltransferase family protein
Potri.001G053900	.	Pop_A01G079942	XM_035075276.1	PF02110	PTHR20857	---	---	GO:0009228,GO:0004417	AT3G24030.1	---	hydroxyethylthiazole kinase family protein
Potri.001G054000	.	Pop_A01G079943	XM_035074700.1	PF03018	PTHR21495,PTHR21495:SF39	---	---	---	AT3G24020.1	---	Disease resistance-responsive (dirigent-like protein) family protein
Potri.001G054100	.	Pop_A01G079944	XM_035074693.1	PF03018	PTHR21495,PTHR21495:SF39	---	---	---	AT4G13580.1	---	Disease resistance-responsive (dirigent-like protein) family protein
Potri.001G054200	.	Pop_A01G079945	.	PF03478	PTHR33110	---	---	---	---	---	---
Potri.001G054301	.	Pop_A01G079952	.	---	---	---	---	---	---	---	---
Potri.001G054400	.	Pop_A01G079953	XM_035074668.1	PF00118	PTHR11353,PTHR11353:SF80	---	K04077	GO:0005524	AT3G23990.1	HSP60,HSP60-3B	heat shock protein 60
Potri.001G054500	.	Pop_A01G079955	XM_035074656.1	PF06212	PTHR12966,PTHR12966:SF0	KOG3300	K11353	---	AT1G04630.1	MEE4	GRIM-19 protein
Potri.001G054600	.	Pop_A01G079956	XM_035074646.1	PF07731,PF07732,PF00394	PTHR11709,PTHR11709:SF73	---	K05909	GO:0055114,GO:0016491,GO:0005507	AT5G60020.1	ATLAC17,LAC17	laccase 17
Potri.001G054700	.	Pop_A01G079958	XM_035074615.1	PF03031	PTHR12210,PTHR12210:SF13	KOG1605	---	---	AT5G11860.1	SSP5	SCP1-like small phosphatase 5
Potri.001G054800	.	Pop_A01G079959	XM_035074601.1	PF00067	PTHR24298,PTHR24298:SF79	KOG0156	---	GO:0055114,GO:0020037,GO:0016705,GO:0005506	AT1G74110.1	CYP78A10	cytochrome P450, family 78, subfamily A, polypeptide 10
Potri.001G054850	.	Pop_A01G079960	.	---	---	---	---	---	---	---	---
Potri.001G054900	.	Pop_A01G079960	XM_035074583.1	PF06552	PTHR32409,PTHR32409:SF3	---	---	GO:0045040,GO:0005742	AT1G27390.1	TOM20-2	translocase outer membrane 20-2
Potri.001G055100	.	Pop_A01G079962	XM_035074564.1	PF03999	PTHR19321,PTHR19321:SF3	KOG4302	K16732	GO:0008017,GO:0000910,GO:0000226	AT1G27920.1	MAP65-8	microtubule-associated protein 65-8
Potri.001G055000	.	Pop_A01G079961	XM_035074575.1	PF00808	PTHR10252,PTHR10252:SF25	---	---	---	AT5G43250.1	NF-YC13	nuclear factor Y, subunit C13
Potri.001G055201	.	Pop_A01G079963	XM_035074519.1	---	---	---	---	---	---	---	---
Potri.001G055300	.	Pop_A01G079964	XM_035074493.1	PF05755	PTHR33732,PTHR33732:SF2	---	---	---	AT1G67360.1	---	Rubber elongation factor protein (REF)
Potri.001G055400	.	Pop_A01G079965	XM_035074502.1	---	PTHR37709	---	---	---	AT1G67350.2	---	---
Potri.001G055500	.	Pop_A01G079966	.	PF00072	PTHR24423,PTHR24423:SF482	---	---	GO:0000160	AT3G04280.1	ARR22,RR22	response regulator 22
Potri.001G055600	.	Pop_A01G079967	.	PF00072	PTHR26402,PTHR26402:SF521	---	---	GO:0000160	AT5G26594.1	ARR24,RR24	response regulator 24
Potri.001G055625	.	.	.	---	---	---	---	---	---	---	---
Potri.001G055650	.	Pop_A01G079966	.	---	---	---	---	---	AT4G29790.1	---	---
Potri.001G055675	.	.	XM_035074348.1	---	---	---	---	---	---	---	---
Potri.001G055700	.	Pop_A01G079969	XM_035074470.1	PF13193,PF00501	PTHR24096,PTHR24096:SF116	KOG1176	K01904	GO:0008152,GO:0003824	AT1G62940.1	ACOS5	acyl-CoA synthetase 5
Potri.001G055900	.	Pop_A01G079970	XM_035074459.1	PF03110	PTHR31251,PTHR31251:SF1	---	---	GO:0005634,GO:0003677	AT5G43270.1	SPL2	squamosa promoter binding protein-like 2
Potri.001G056000	.	Pop_A01G079972	XM_035074422.1	PF00641	PTHR23111,PTHR23111:SF35	---	---	GO:0008270	AT1G67325.1	---	Ran BP2/NZF zinc finger-like superfamily protein
Potri.001G056100	.	Pop_A01G079973	XM_035074388.1	PF04146	PTHR12357,PTHR12357:SF29	KOG1901	---	---	AT3G13060.2	ECT5	evolutionarily conserved C-terminal region 5
Potri.001G056200	.	Pop_A01G079974	XM_035074411.1	PF14368	PTHR33044,PTHR33044:SF7	---	---	---	AT1G27950.1	LTPG1	glycosylphosphatidylinositol-anchored lipid protein transfer 1
Potri.001G056300	.	Pop_A01G079975	XM_035074377.1	PF04669	PTHR31444,PTHR31444:SF1	---	---	---	AT1G67330.1	---	Protein of unknown function (DUF579)
Potri.001G056400	.	Pop_A01G079976	.	---	PTHR14237	---	---	---	AT5G66950.1	---	Pyridoxal phosphate (PLP)-dependent transferases superfamily protein
Potri.001G056500	.	Pop_A01G079977	XM_035074363.1	PF04359	PTHR34782,PTHR34782:SF1	---	---	---	AT1G27385.1	---	---
Potri.001G056601	.	Pop_A01G079982	XM_035074348.1	---	---	---	---	---	---	---	---
Potri.001G056700	.	Pop_A01G079983	XM_035074329.1	PF00504	PTHR21649,PTHR21649:SF13	---	K08908	GO:0016020,GO:0009765	AT3G61470.1	LHCA2	photosystem I light harvesting complex gene 2
Potri.001G056750	.	.	.	---	---	---	---	---	---	---	---
Potri.001G056800	.	Pop_A01G079985	XM_035074317.1	PF08238,PF01753	PTHR12298,PTHR12298:SF7	---	---	---	AT1G67340.1	---	HCP-like superfamily protein with MYND-type zinc finger
Potri.001G057100	.	Pop_A01G079986	XM_035074273.1	PF00646	PTHR32133,PTHR32133:SF111	---	---	GO:0005515	AT1G27340.1	---	Galactose oxidase/kelch repeat superfamily protein
Potri.001G057150	.	Pop_A01G079988	XM_035075241.1	---	---	---	---	---	---	---	---
Potri.001G057200	.	Pop_A01G079988	XM_035075241.1	PF00226,PF11926	PTHR24078,PTHR24078:SF208	KOG0714	---	---	AT2G25560.1	---	DNAJ heat shock N-terminal domain-containing protein
Potri.001G057300	.	Pop_A01G079989	XM_035075241.1	PF06624	PTHR15601,PTHR15601:SF4	KOG3491	---	GO:0005783	AT1G27330.1	---	Ribosome associated membrane protein RAMP4
Potri.001G057400	.	Pop_A01G079993	XM_035075430.1	PF00512,PF02518,PF00072,PF03924	PTHR24423,PTHR24423:SF381	---	K14489	GO:0007165,GO:0000155,GO:0000160	AT1G27320.1	AHK3,HK3	histidine kinase 3
Potri.001G057500	.	Pop_A01G074833	XM_035049477.1	PF02136	PTHR12612	KOG2104	---	GO:0006810,GO:0005622	AT1G27970.1	NTF2B	nuclear transport factor 2B
Potri.001G057700	.	Pop_A01G074844	XM_035049470.1	---	PTHR35280	---	---	---	AT1G27300.1	---	---
Potri.001G057800	evm.model.chr1.582	Pop_A01G074855	XM_035051481.1	PF00612,PF13637,PF01833,PF03859	PTHR23335,PTHR23335:SF1	---	---	GO:0005515,GO:0005634,GO:0003677	AT1G67310.1	---	Calmodulin-binding transcription activator protein with CG-1 and Ankyrin domains
Potri.001G057900	evm.model.chr1.583	.	XM_035051332.1	PF11820	PTHR33128,PTHR33128:SF7	---	---	---	AT5G08391.1	---	Protein of unknown function (DUF 3339)
Potri.001G058001	evm.model.chr1.583	.	XM_035051332.1	---	---	---	---	---	---	---	---
Potri.001G058100	evm.model.chr1.584	Pop_A01G074877	XM_035050227.1	---	PTHR34781,PTHR34781:SF2	---	---	---	AT1G27290.1	---	---
Potri.001G058200	evm.model.chr1.585	Pop_A01G074888	XM_035051339.1	PF01486,PF00319	PTHR11945	KOG0014	---	GO:0006355,GO:0005634,GO:0003700,GO:0046983,GO:0003677	AT2G03710.3	AGL3,SEP4	K-box region and MADS-box transcription factor family protein
Potri.001G058400	evm.model.chr1.586	Pop_A01G074888	XM_035051363.1	PF01486,PF00319	PTHR11945,PTHR11945:SF196	KOG0014	---	GO:0006355,GO:0005634,GO:0003700,GO:0046983,GO:0003677	AT1G24260.2	AGL9,SEP3	K-box region and MADS-box transcription factor family protein
Potri.001G058500	evm.model.chr1.587	Pop_A01G074716	.	---	PTHR36030,PTHR36030:SF1	---	---	---	---	---	---
Potri.001G058600	evm.model.chr1.588	Pop_A01G074727	XM_035051374.1	PF03110	PTHR31251,PTHR31251:SF19	---	---	GO:0005634,GO:0003677	AT5G50570.2	---	Squamosa promoter-binding protein-like (SBP domain) transcription factor family protein
Potri.001G058700	evm.model.chr1.589	Pop_A01G074738	XM_035051389.1	PF07889	PTHR31903,PTHR31903:SF0	---	---	---	AT1G24265.1	---	Protein of unknown function (DUF1664)
Potri.001G058800	evm.model.chr1.590	Pop_A01G074749	XM_035051397.1	PF03106	PTHR31221,PTHR31221:SF25	---	---	GO:0043565,GO:0006355,GO:0003700	AT5G13080.1	ATWRKY75,WRKY75	WRKY DNA-binding protein 75
Potri.001G058900	evm.model.chr1.591	Pop_A01G074760	XM_035051410.1	PF00005	PTHR19241,PTHR19241:SF249	KOG0061	---	GO:0016887,GO:0005524	AT5G60740.1	---	ABC transporter family protein
Potri.001G059001	evm.model.chr1.593	.	.	---	---	---	---	---	---	---	---
Potri.001G059100	evm.model.chr1.594	Pop_A01G074771	XM_035051439.1	---	PTHR34959,PTHR34959:SF1	---	---	---	AT5G14090.1	---	---
Potri.001G059400	evm.model.chr1.597	Pop_A01G074782	XM_035051450.1	---	PTHR31903,PTHR31903:SF4	---	---	---	AT5G13090.1	---	---
Potri.001G059500	evm.model.chr1.599	Pop_A01G074793	XM_035051460.1	---	PTHR33829,PTHR33829:SF2	---	---	---	AT1G27990.1	---	---
Potri.001G059700	evm.model.chr1.600	Pop_A01G074812	XM_035050772.1	PF02338	PTHR36068,PTHR36068:SF1	---	---	---	AT5G13100.1	---	---
Potri.001G059800	evm.model.chr1.601	Pop_A01G074813	XM_035050785.1	PF14364	PTHR35762,PTHR35762:SF2	---	---	---	AT5G50710.1	---	---
Potri.001G059900	evm.model.chr1.602	Pop_A01G074814	XM_035050792.1	PF00479,PF02781	PTHR23429,PTHR23429:SF3	---	---	GO:0055114,GO:0050661,GO:0006006,GO:0004345	AT5G13110.1	G6PD2	glucose-6-phosphate dehydrogenase 2
Potri.001G060000	evm.model.chr1.604	Pop_A01G074816	XM_035050816.1	PF03634	PTHR31072,PTHR31072:SF4	---	---	---	AT3G27010.1	AT-TCP20,ATTCP20,PCF1,TCP20	TEOSINTE BRANCHED 1, cycloidea, PCF (TCP)-domain family protein 20
Potri.001G060100	evm.model.chr1.605	Pop_A01G074817	XM_035050804.1	PF01842	PTHR31096,PTHR31096:SF15	---	---	GO:0016597,GO:0008152	AT1G69040.2	ACR4	ACT domain repeat 4
Potri.001G060200	evm.model.chr1.606	Pop_A01G074818	XM_035050829.1	PF00160	PTHR11071,PTHR11071:SF11	KOG0880	K03768	GO:0006457,GO:0003755,GO:0000413	AT5G13120.1	ATCYP20-2,CYP20-2	cyclophilin 20-2
Potri.001G060300	evm.model.chr1.607	Pop_A01G074818	XM_035050838.1	PF07969	PTHR11271,PTHR11271:SF7	---	---	---	---	---	---
Potri.001G060400	evm.model.chr1.608	Pop_A01G074820	XM_035050855.1	PF02519	PTHR31374,PTHR31374:SF10	---	K14488	GO:0009733	AT5G50760.1	---	SAUR-like auxin-responsive protein family
Potri.001G060500	evm.model.chr1.610	Pop_A01G074821	XM_035050867.1	PF01190	PTHR31614,PTHR31614:SF6	---	---	---	AT5G13140.1	---	Pollen Ole e 1 allergen and extensin family protein
Potri.001G060600	.	Pop_A01G074823	XM_035050880.1	PF00462	PTHR10168,PTHR10168:SF62	KOG1752	K03676	GO:0045454,GO:0015035,GO:0009055	AT5G14070.1	ROXY2	Thioredoxin superfamily protein
Potri.001G060700	evm.model.chr1.611	Pop_A01G074825	XM_035050890.1	PF03081	PTHR12542,PTHR12542:SF15	KOG2344	K07195	GO:0006887,GO:0000145	AT5G13150.1	ATEXO70C1,EXO70C1	exocyst subunit exo70 family protein C1
Potri.001G060750	.	.	.	---	---	---	---	---	---	---	---
Potri.001G060800	evm.model.chr1.612	Pop_A01G074826	XM_035050905.1	PF00069	PTHR27001,PTHR27001:SF96	KOG1187	K13430	GO:0006468,GO:0005524,GO:0004672	AT5G13160.1	PBS1	Protein kinase superfamily protein
Potri.001G060900	evm.model.chr1.613	Pop_A01G074827	XM_035050916.1	PF03083	PTHR10791,PTHR10791:SF34	KOG1623	K15382	---	AT5G13170.1	SAG29	senescence-associated gene 29
Potri.001G061000	evm.model.chr1.614	Pop_A01G074828	XM_035050928.1	PF16113	PTHR11941,PTHR11941:SF43	KOG1681	K12663	---	AT5G43280.1	ATDCI1,DCI1	delta(3,5),delta(2,4)-dienoyl-CoA isomerase 1
Potri.001G061100	evm.model.chr1.615	Pop_A01G074829	XM_035050949.1	PF03009	PTHR22958,PTHR22958:SF10	KOG2421	---	GO:0008081,GO:0006629	AT3G02040.1	SRG3	senescence-related gene 3
Potri.001G061200	evm.model.chr1.616	Pop_A01G074830	XM_035050969.1	PF02365	PTHR31989,PTHR31989:SF44	---	---	GO:0006355,GO:0003677	AT5G13180.1	ANAC083,NAC083,VNI2	NAC domain containing protein 83
Potri.001G061301	evm.model.chr1.618	.	.	---	---	---	---	---	---	---	---
Potri.001G061400	evm.model.chr1.619	Pop_A01G074832	XM_035051003.1	PF02780,PF02779	PTHR11624,PTHR11624:SF56	---	K00162	GO:0008152,GO:0003824,GO:0006086,GO:0004739	AT5G50850.1	MAB1	Transketolase family protein
Potri.001G061500	evm.model.chr1.620	Pop_A01G074834	XM_035051058.1	---	PTHR34119,PTHR34119:SF2	---	---	---	AT2G33490.1	---	hydroxyproline-rich glycoprotein family protein
Potri.001G061600	evm.model.chr1.621	Pop_A01G074835	XM_035051081.1	PF13855,PF08263	PTHR27001,PTHR27001:SF224	---	---	GO:0005515	AT5G21090.1	---	Leucine-rich repeat (LRR) family protein
Potri.001G061700	evm.model.chr1.622	Pop_A01G074836	XM_035051092.1	PF08263	PTHR27001,PTHR27001:SF224	---	---	---	AT1G71830.1	ATSERK1,SERK1	somatic embryogenesis receptor-like kinase 1
Potri.001G061800	evm.model.chr1.623	Pop_A01G074837	XM_035051113.1	PF00643	PTHR31717,PTHR31717:SF3	---	---	GO:0008270,GO:0005622	AT1G28050.1	---	B-box type zinc finger protein with CCT domain
Potri.001G061900	evm.model.chr1.625	Pop_A01G074838	XM_035051124.1	PF10601	PTHR23292	---	---	---	AT5G13190.1	---	---
Potri.001G062000	evm.model.chr1.626	Pop_A01G074839	XM_035051135.1	---	PTHR14791,PTHR14791:SF27	---	---	---	AT2G33510.1	---	---
Potri.001G062100	.	Pop_A01G074840	XM_035051147.1	---	PTHR31568	---	---	---	AT2G33520.1	---	---
Potri.001G062301	.	.	.	---	---	---	---	---	---	---	---
Potri.001G062500	evm.model.chr1.629	Pop_A01G074842	XM_035051160.1	PF06200,PF09425	PTHR33077,PTHR33077:SF6	---	K13464	---	AT5G13220.1	JAS1,JAZ10,TIFY9	jasmonate-zim-domain protein 10
Potri.001G062566	evm.model.chr1.631	Pop_A01G074845	.	---	---	---	---	---	---	---	---
Potri.001G062632	evm.model.chr1.631	Pop_A01G074845	.	---	---	---	---	---	---	---	---
Potri.001G062700	evm.model.chr1.632	Pop_A01G074847	XM_035051185.1	PF16207	PTHR10825,PTHR10825:SF23	---	---	---	AT5G13250.1	---	RING finger protein
Potri.001G062800	evm.model.chr1.633	Pop_A01G074848	XM_035051206.1	PF00536	PTHR10627	KOG4374	---	GO:0005515	AT3G48800.1	---	Sterile alpha motif (SAM) domain-containing protein
Potri.001G062900	evm.model.chr1.635	Pop_A01G074849	XM_035050713.1	PF00010	PTHR12565,PTHR12565:SF90	---	---	GO:0046983	AT5G50915.1	---	basic helix-loop-helix (bHLH) DNA-binding superfamily protein
Potri.001G065600	evm.model.chr1.636	Pop_A01G074850	XM_035049405.1	PF12738,PF03031	PTHR23081,PTHR23081:SF2	---	K18999	---	AT2G33540.1	ATCPL3,CPL3	C-terminal domain phosphatase-like 3
Potri.001G065800	evm.model.chr1.637	Pop_A01G074850	XM_035050234.1	---	PTHR31762,PTHR31762:SF5	---	---	---	AT5G13260.1	---	---
Potri.001G065900	evm.model.chr1.638	Pop_A01G074851	XM_035051324.1	PF00450	PTHR11802,PTHR11802:SF82	---	K16297	GO:0006508,GO:0004185	AT1G28110.1	SCPL45	serine carboxypeptidase-like 45
Potri.001G066000	evm.model.chr1.639	Pop_A01G074852	XM_035049446.1	---	PTHR35467,PTHR35467:SF2	---	---	---	AT1G28100.1	---	---
Potri.001G066100	evm.model.chr1.640	Pop_A01G074853	XM_035049421.1	PF14432,PF01535,PF13041	PTHR24015,PTHR24015:SF800	---	---	---	AT5G13270.1	RARE1	Pentatricopeptide repeat (PPR) superfamily protein
Potri.001G066200	evm.model.chr1.641	Pop_A01G074854	XM_035049497.1	PF02309,PF02362,PF06507	PTHR31384,PTHR31384:SF35	---	---	GO:0006355,GO:0005634,GO:0003677,GO:0009725	AT5G62000.1	ARF1-BP,ARF2,HSS,ORE14	auxin response factor 2
Potri.001G066400	evm.model.chr1.642	Pop_A01G074856	XM_035051284.1	PF07207	PTHR36762,PTHR36762:SF2	---	---	---	AT3G26740.1	CCL	CCR-like
Potri.001G066500	.	Pop_A01G074857	.	PF00931	PTHR11017,PTHR11017:SF172	KOG4658	---	GO:0043531	AT5G36930.2	---	Disease resistance protein (TIR-NBS-LRR class) family
Potri.001G066700	evm.model.chr1.643	Pop_A01G074858	XM_035050287.1	PF00069	PTHR27000,PTHR27000:SF71	---	---	GO:0006468,GO:0005524,GO:0004672	AT5G13290.2	CRN,SOL2	Protein kinase superfamily protein
Potri.001G066800	evm.model.chr1.644	Pop_A01G074859	XM_035050275.1	PF00169,PF03114,PF13637,PF01412	PTHR23180,PTHR23180:SF284	---	---	GO:0005737,GO:0005515,GO:0005096	AT5G13300.1	AGD3,SFC,VAN3	ARF GTPase-activating protein
Potri.001G066900	evm.model.chr1.645	Pop_A01G074860	XM_035050300.1	PF13837	PTHR21654,PTHR21654:SF10	---	---	---	AT2G33550.1	---	Homeodomain-like superfamily protein
Potri.001G067100	evm.model.chr1.646	Pop_A01G074861	XM_035050307.1	PF04832	PTHR11220,PTHR11220:SF33	---	---	---	AT1G17100.1	---	SOUL heme-binding family protein
Potri.001G067200	.	Pop_A01G074862	.	---	---	---	---	---	---	---	---
Potri.001G067300	evm.model.chr1.649	Pop_A01G074863	XM_035050326.1	PF00076,PF04059	PTHR24012,PTHR24012:SF465	KOG4660	---	GO:0003676	AT5G61960.1	AML1,ML1	MEI2-like protein 1
Potri.001G067400	evm.model.chr1.651	Pop_A01G074864	XM_035050335.1	PF10275	PTHR12931	KOG3991	K09602	---	AT1G28120.1	---	---
Potri.001G067501	.	.	.	---	---	---	---	---	---	---	---
Potri.001G067600	evm.model.chr1.653	Pop_A01G074867	XM_035050356.1	PF00847	PTHR31190,PTHR31190:SF1	---	---	GO:0006355,GO:0003700	AT5G13330.1	Rap2.6L	related to AP2 6l
Potri.001G067700	evm.model.chr1.654	Pop_A01G074868	XM_035050365.1	PF00097,PF02182	PTHR14140	---	---	GO:0046872,GO:0042393	AT1G57820.1	ORTH2,VIM1	Zinc finger (C3HC4-type RING finger) family protein
Potri.001G067800	evm.model.chr1.655	Pop_A01G074870	XM_035050376.1	PF00458,PF00587,PF03129	PTHR10745,PTHR10745:SF6	---	K01880	GO:0006418,GO:0005524,GO:0004812,GO:0000166	AT1G29880.1	---	glycyl-tRNA synthetase / glycine--tRNA ligase
Potri.001G067900	evm.model.chr1.656	Pop_A01G074871	XM_035050390.1	PF00355,PF02921	PTHR10134,PTHR10134:SF1	KOG1671	K00411	GO:0055114,GO:0051537,GO:0016491,GO:0008121,GO:0016679	AT5G13430.1	---	Ubiquinol-cytochrome C reductase iron-sulfur subunit
Potri.001G068000	evm.model.chr1.657	Pop_A01G074872	XM_035050403.1	PF00650	PTHR10174,PTHR10174:SF145	KOG1471	---	---	AT1G01630.1	---	Sec14p-like phosphatidylinositol transfer family protein
Potri.001G068100	evm.model.chr1.658	Pop_A01G074873	XM_035050411.1	PF03016	PTHR11062,PTHR11062:SF105	KOG1021	---	---	AT1G27440.1	ATGUT1,GUT2,IRX10	Exostosin family protein
Potri.001G068200	evm.model.chr1.659	Pop_A01G074874	XM_035050419.1	PF00923	PTHR10683,PTHR10683:SF6	KOG2772	K00616	GO:0005975	AT5G13420.1	---	Aldolase-type TIM barrel family protein
Potri.001G068300	evm.model.chr1.660	Pop_A01G074875	XM_035050450.1	PF00254	PTHR10516,PTHR10516:SF179	---	---	GO:0006457	AT5G13410.1	---	FKBP-like peptidyl-prolyl cis-trans isomerase family protein
Potri.001G068400	evm.model.chr1.661	Pop_A01G074876	XM_035050439.1	PF00067	PTHR24286,PTHR24286:SF24	---	K05917	GO:0055114,GO:0020037,GO:0016705,GO:0005506	AT1G11680.1	CYP51,CYP51A2,CYP51G1,EMB1738	CYTOCHROME P450 51G1
Potri.001G068500	evm.model.chr1.662	Pop_A01G074878	XM_035050466.1	---	PTHR36407,PTHR36407:SF1	---	---	---	AT5G64680.2	---	---
Potri.001G068600	evm.model.chr1.663	Pop_A01G074879	XM_035050481.1	PF00854	PTHR11654,PTHR11654:SF112	---	---	GO:0016020,GO:0006810,GO:0005215	AT5G13400.1	---	Major facilitator superfamily protein
Potri.001G068700	evm.model.chr1.664	Pop_A01G074880	XM_035050494.1	PF13639	PTHR22763,PTHR22763:SF12	---	---	GO:0008270,GO:0005515	AT5G38895.3	---	RING/U-box superfamily protein
Potri.001G068800	evm.model.chr1.665	Pop_A01G074881	XM_035050513.1	---	PTHR33880,PTHR33880:SF5	---	---	---	AT4G14100.1	---	transferases, transferring glycosyl groups
Potri.001G068900	evm.model.chr1.666	Pop_A01G074882	XM_035050526.1	---	PTHR35313,PTHR35313:SF1	---	---	---	AT5G13390.1	NEF1	no exine formation 1
Potri.001G069000	evm.model.chr1.667	Pop_A01G074884	XM_035050538.1	PF03321	PTHR31901	---	K14487	---	AT1G28130.1	GH3.17	Auxin-responsive GH3 family protein
Potri.001G069100	evm.model.chr1.668	Pop_A01G074885	XM_035050550.1	PF01667	PTHR11594	KOG1779	K02978	GO:0006412,GO:0005840,GO:0005622,GO:0003735	AT3G61110.1	ARS27A,RS27A	ribosomal protein S27
Potri.001G069200	evm.model.chr1.670	Pop_A01G074886	XM_035050556.1	PF00293	PTHR12629,PTHR12629:SF1	KOG2839	---	GO:0016787	AT1G12880.1	atnudt12,NUDT12	nudix hydrolase homolog 12
Potri.001G069300	evm.model.chr1.671	Pop_A01G074887	XM_035050572.1	PF00847	PTHR31677,PTHR31677:SF12	---	K09286	GO:0006355,GO:0003700	AT5G13910.1	LEP	Integrase-type DNA-binding superfamily protein
Potri.001G069501	evm.model.chr1.672	Pop_A01G074889	XM_035050585.1	PF04564	PTHR22849,PTHR22849:SF33	---	---	GO:0016567,GO:0004842	AT1G76390.1	---	ARM repeat superfamily protein
Potri.001G069650	evm.model.chr1.673	Pop_A01G074890	XM_035050612.1	---	---	---	---	---	---	---	---
Potri.001G069799	evm.model.chr1.674	Pop_A01G074891	XM_035050633.1	---	---	---	---	---	---	---	---
Potri.001G069948	.	.	.	---	---	---	---	---	---	---	---
Potri.001G070100	evm.model.chr1.676	Pop_A01G074893	XM_035050662.1	PF01529	PTHR22883,PTHR22883:SF60	KOG1311	K16675	GO:0008270	AT3G26935.1	---	DHHC-type zinc finger family protein
Potri.001G070200	evm.model.chr1.677	Pop_A01G074894	XM_035051296.1	PF14259	---	---	---	---	AT5G32450.1	---	RNA binding (RRM/RBD/RNP motifs) family protein
Potri.001G070301	evm.model.chr1.678	Pop_A01G074895	.	---	---	---	---	---	---	---	---
Potri.001G070400	evm.model.chr1.679	Pop_A01G074896	XM_035050673.1	PF00168	PTHR32246,PTHR32246:SF28	---	---	GO:0005515	AT4G15755.1	---	Calcium-dependent lipid-binding (CaLB domain) family protein
Potri.001G070500	evm.model.chr1.680	Pop_A01G074897	XM_035050252.1	PF12619,PF14551,PF00493	PTHR11630,PTHR11630:SF44	---	K02540	GO:0042555,GO:0006270,GO:0005634,GO:0005524,GO:0003678,GO:0003677,GO:0006260	AT1G44900.1	ATMCM2,MCM2	minichromosome maintenance (MCM2/3/5) family protein
Potri.001G070600	evm.model.chr1.681	Pop_A01G074898	.	---	---	---	---	---	---	---	---
Potri.001G070700	evm.model.chr1.684	Pop_A01G074708	XM_035050741.1	PF14009	PTHR33052,PTHR33052:SF10	---	---	---	AT1G28190.1	---	---
Potri.001G070800	evm.model.chr1.685	Pop_A01G074709	XM_035049522.1	PF09335	PTHR12677,PTHR12677:SF2	KOG3140	---	---	AT1G44960.1	---	SNARE associated Golgi protein family
Potri.001G070900	evm.model.chr1.686	Pop_A01G074710	XM_035049547.1	PF01794,PF08022,PF08414,PF08030	PTHR11972,PTHR11972:SF73	---	K13447	GO:0055114,GO:0016491,GO:0050664,GO:0004601	AT5G47910.1	ATRBOHD,RBOHD	respiratory burst oxidase homologue D
Potri.001G071000	evm.model.chr1.688	Pop_A01G074711	XM_035049565.1	PF06955,PF00722	PTHR31062,PTHR31062:SF15	---	K08235	GO:0048046,GO:0016762,GO:0006073,GO:0005618,GO:0005975,GO:0004553	AT5G13870.1	EXGT-A4,XTH5	xyloglucan endotransglucosylase/hydrolase 5
Potri.001G071100	evm.model.chr1.689	Pop_A01G074712	XM_035049575.1	PF01157	PTHR20981	KOG1732	K02889	GO:0006412,GO:0005840,GO:0005622,GO:0003735	AT1G09690.1	---	Translation protein SH3-like family protein
Potri.001G071200	evm.model.chr1.690	Pop_A01G074713	XM_035050749.1	PF03140	PTHR31549,PTHR31549:SF19	---	---	---	AT3G50120.1	---	Plant protein of unknown function (DUF247)
Potri.001G071300	evm.model.chr1.690	Pop_A01G074714	XM_035050749.1	PF03140	PTHR31549,PTHR31549:SF19	---	---	---	AT3G50120.1	---	Plant protein of unknown function (DUF247)
Potri.001G071400	evm.model.chr1.690	Pop_A01G074715	XM_035050749.1	PF03140	PTHR31549,PTHR31549:SF19	---	---	---	AT3G50120.1	---	Plant protein of unknown function (DUF247)
Potri.001G071500	evm.model.chr1.691	Pop_A01G074717	XM_035049587.1	PF07786	PTHR31061	KOG4683	---	---	AT5G47900.1	---	Protein of unknown function (DUF1624)
Potri.001G071700	evm.model.chr1.692	Pop_A01G074718	XM_035049599.1	PF00856	PTHR12197,PTHR12197:SF138	---	K11426	GO:0005515	AT2G19640.2	ASHR2,SDG39	ASH1-related protein 2
Potri.001G071900	evm.model.chr1.693	Pop_A01G074719	XM_035049612.1	PF05047	PTHR12878	KOG3446	K03946	---	AT5G47890.1	---	NADH-ubiquinone oxidoreductase B8 subunit, putative
Potri.001G072000	evm.model.chr1.694	Pop_A01G074720	XM_035049661.1	PF03463,PF03465,PF03464	PTHR10113,PTHR10113:SF8	---	K03265	GO:0016149,GO:0006415,GO:0005737	AT3G26618.1	ERF1-3	eukaryotic release factor 1-3
Potri.001G072100	evm.model.chr1.695	Pop_A01G074721	XM_035049722.1	PF14580	PTHR10552	KOG1644	K11092	---	AT1G09760.1	U2A\'	U2 small nuclear ribonucleoprotein A
Potri.001G072200	evm.model.chr1.696	Pop_A01G074722	XM_035049673.1	PF08609	PTHR19316,PTHR19316:SF6	KOG2160	K14001	---	AT3G51980.1	---	ARM repeat superfamily protein
Potri.001G072300	evm.model.chr1.697	Pop_A01G074723	XM_035049743.1	---	PTHR34050,PTHR34050:SF3	---	---	---	AT5G47870.1	---	---
Potri.001G072400	evm.model.chr1.698	Pop_A01G074724	XM_035049650.1	PF07082	PTHR34127,PTHR34127:SF2	---	---	---	AT5G47860.1	---	Protein of unknown function (DUF1350)
Potri.001G072500	evm.model.chr1.699	Pop_A01G074725	XM_035049636.1	PF03016	PTHR11062,PTHR11062:SF88	---	---	---	AT4G38040.1	---	Exostosin family protein
Potri.001G072600	evm.model.chr1.700	Pop_A01G074726	XM_035049764.1	PF10349	PTHR31606	KOG3294	---	---	AT5G11680.1	---	---
Potri.001G072700	evm.model.chr1.701	Pop_A01G074728	XM_035049701.1	PF00226	PTHR24078	---	---	---	AT5G59610.1	---	Chaperone DnaJ-domain superfamily protein
Potri.001G072800	evm.model.chr1.702	Pop_A01G074729	XM_035049624.1	PF01103	PTHR12815,PTHR12815:SF18	---	---	GO:0019867	AT3G46740.1	MAR1,TOC75-III	translocon at the outer envelope membrane of chloroplasts 75-III
Potri.001G073000	evm.model.chr1.703	Pop_A01G074730	XM_035049691.1	---	PTHR12176,PTHR12176:SF19	---	---	---	AT5G44600.1	---	S-adenosyl-L-methionine-dependent methyltransferases superfamily protein
Potri.001G073100	evm.model.chr1.704	Pop_A01G074731	XM_035049783.1	PF07722,PF06418	PTHR11550,PTHR11550:SF11	---	---	GO:0016787,GO:0006541,GO:0006221,GO:0003883	AT1G30820.1	---	CTP synthase family protein
Potri.001G073166	.	.	.	---	---	---	---	---	---	---	---
Potri.001G073200	.	.	.	---	---	---	---	---	---	---	---
Potri.001G073300	evm.model.chr1.705	Pop_A01G074732	XM_035049794.1	PF04045	PTHR12058	KOG2826	K05758	GO:0034314,GO:0030833,GO:0015629,GO:0005885	AT1G30825.1	ARPC2A,DIS2	Arp2/3 complex, 34 kD subunit p34-Arc
Potri.001G073350	evm.model.chr1.706	Pop_A01G074732	.	PF04043	---	---	---	GO:0004857	---	---	---
Potri.001G073400	evm.model.chr1.706	Pop_A01G074733	XM_035049837.1	PF07797	PTHR33130,PTHR33130:SF12	---	---	---	AT4G20300.1	---	Protein of unknown function (DUF1639)
Potri.001G073500	evm.model.chr1.707	Pop_A01G074733	XM_035049854.1	PF04719	PTHR13218	---	K03135	GO:0006367,GO:0005634	AT4G20280.1	TAF11	TBP-associated factor 11
Potri.001G073600	evm.model.chr1.708	Pop_A01G074734	XM_035049870.1	PF08263,PF00560,PF13855,PF00069	PTHR27000,PTHR27000:SF121	KOG1187	---	GO:0005515,GO:0006468,GO:0005524,GO:0004672	AT4G20270.1	BAM3	Leucine-rich receptor-like protein kinase family protein
Potri.001G073700	evm.model.chr1.709	Pop_A01G074735	XM_035049879.1	PF13659	PTHR18895,PTHR18895:SF71	KOG3191	K02493	---	AT3G13440.1	---	S-adenosyl-L-methionine-dependent methyltransferases superfamily protein
Potri.001G073800	evm.model.chr1.710	Pop_A01G074736	XM_035049928.1	PF17035,PF00439	PTHR22880,PTHR22880:SF163	---	---	GO:0005515	AT2G34900.1	GTE01,GTE1,IMB1	Transcription factor GTE6
Potri.001G073900	evm.model.chr1.711	Pop_A01G074737	XM_035049964.1	PF05558	PTHR38522,PTHR38522:SF2	---	---	GO:0051716,GO:0046658	AT4G20260.1	ATPCAP1,PCAP1	plasma-membrane associated cation-binding protein 1
Potri.001G074000	evm.model.chr1.712	Pop_A01G074739	XM_035049981.1	PF00493	PTHR11630,PTHR11630:SF43	---	K02542	GO:0006260,GO:0005524,GO:0003677,GO:0042555,GO:0006270,GO:0005634,GO:0003678	AT5G44635.1	MCM6	minichromosome maintenance (MCM2/3/5) family protein
Potri.001G074100	evm.model.chr1.713	Pop_A01G074740	XM_035049995.1	PF16913	PTHR31376,PTHR31376:SF3	---	---	GO:0016021,GO:0005215	AT1G30840.2	ATPUP4,PUP4	purine permease 4
Potri.001G074200	evm.model.chr1.714	Pop_A01G074741	XM_035050022.1	---	PTHR33672,PTHR33672:SF3	---	---	---	AT5G44650.1	AtCEST,CEST	---
Potri.001G074300	evm.model.chr1.715	Pop_A01G074742	XM_035050011.1	---	PTHR33672,PTHR33672:SF2	---	---	---	AT4G20190.1	---	---
Potri.001G074400	evm.model.chr1.716	Pop_A01G074743	XM_035050001.1	PF00657	PTHR22835,PTHR22835:SF239	---	---	GO:0016788	AT3G26430.1	---	GDSL-like Lipase/Acylhydrolase superfamily protein
Potri.001G074600	evm.model.chr1.717	Pop_A01G074744	XM_035050032.1	PF13704	PTHR21461,PTHR21461:SF12	---	---	---	AT5G44670.1	---	Domain of unknown function (DUF23)
Potri.001G074700	evm.model.chr1.718	Pop_A01G074745	XM_035050041.1	PF03352	PTHR31116,PTHR31116:SF4	---	K01246	GO:0008725,GO:0006284	AT5G44680.1	---	DNA glycosylase superfamily protein
Potri.001G074800	evm.model.chr1.719	Pop_A01G074746	XM_035050049.1	PF13920	PTHR10044,PTHR10044:SF103	KOG4172	---	---	AT2G34920.1	EDA18	RING/U-box superfamily protein
Potri.001G074901	evm.model.chr1.721	Pop_A01G074747	XM_035050073.1	---	PTHR36052	---	---	---	AT4G20150.1	---	---
Potri.001G075000	evm.model.chr1.722	Pop_A01G074748	XM_035050062.1	PF08263,PF00560,PF00069,PF13855	PTHR27000,PTHR27000:SF86	KOG1187	---	GO:0005515,GO:0006468,GO:0005524,GO:0004672	AT4G20140.1	GSO1	Leucine-rich repeat transmembrane protein kinase
Potri.001G075201	evm.model.chr1.724	Pop_A01G074751	.	---	PTHR35301,PTHR35301:SF2	---	---	---	---	---	---
Potri.001G075300	evm.model.chr1.727	Pop_A01G074753	XM_035050085.1	PF00400	PTHR19845,PTHR19845:SF7	KOG2695	K11799	GO:0005515	AT5G17370.1	---	Transducin/WD40 repeat-like superfamily protein
Potri.001G075400	evm.model.chr1.728	Pop_A01G074754	XM_035050094.1	PF00249	PTHR10641,PTHR10641:SF487	KOG0048	K09422	---	AT3G12720.1	ATMYB67,ATY53,MYB67	myb domain protein 67
Potri.001G075500	evm.model.chr1.729	Pop_A01G074756	XM_035050106.1	PF00254	PTHR10516,PTHR10516:SF302	KOG0549	---	GO:0006457	AT5G45680.1	ATFKBP13,FKBP13	FK506-binding protein 13
Potri.001G075600	evm.model.chr1.730	Pop_A01G074757	XM_035050117.1	PF02225	PTHR22765,PTHR22765:SF56	---	---	---	AT1G30900.1	BP80-3;3,VSR3;3,VSR6	VACUOLAR SORTING RECEPTOR 6
Potri.001G075700	evm.model.chr1.731	Pop_A01G074758	XM_035050140.1	PF01535	PTHR24015	---	---	---	AT4G20090.1	EMB1025	Pentatricopeptide repeat (PPR) superfamily protein
Potri.001G075800	evm.model.chr1.732	Pop_A01G074759	XM_035050241.1	PF14432,PF13041,PF01535	PTHR24015,PTHR24015:SF96	---	---	---	AT3G57430.1	OTP84	Tetratricopeptide repeat (TPR)-like superfamily protein
Potri.001G075900	evm.model.chr1.733	Pop_A01G074761	XM_035050160.1	PF13041	PTHR24015,PTHR24015:SF460	---	---	---	AT4G20090.1	EMB1025	Pentatricopeptide repeat (PPR) superfamily protein
Potri.001G076050	evm.model.chr1.733	.	XM_035050160.1	---	---	---	---	---	---	---	---
Potri.001G076200	evm.model.chr1.735	Pop_A01G074762	XM_035051234.1	PF09139	PTHR13619,PTHR13619:SF0	KOG2986	---	---	AT3G47630.1	---	---
Potri.001G076300	evm.model.chr1.737	Pop_A01G074763	XM_035051255.1	---	---	---	---	---	---	---	---
Potri.001G076350	evm.model.chr1.736	.	XM_035051255.1	---	---	---	---	---	---	---	---
Potri.001G076400	evm.model.chr1.738	Pop_A01G074764	XM_035042565.1	---	---	---	---	---	---	---	---
Potri.001G076500	evm.model.chr1.739	Pop_A01G074765	XM_035042628.1	---	---	---	---	---	---	---	---
Potri.001G076600	evm.model.chr1.747_evm.model.chr1.740	Pop_A01G074768	XM_035042611.1	---	---	---	---	---	---	---	---
Potri.001G076700	evm.model.chr1.747_evm.model.chr1.740	.	XM_035042607.1	---	---	---	---	---	---	---	---
Potri.001G076800	evm.model.chr1.747_evm.model.chr1.740	Pop_A01G074770	XM_035042603.1	---	---	---	---	---	---	---	---
Potri.001G076920	evm.model.chr1.747_evm.model.chr1.740	Pop_A01G074772	XM_035042603.1	---	---	---	---	---	---	---	---
Potri.001G077040	evm.model.chr1.747_evm.model.chr1.740	Pop_A01G074774	XM_035042588.1	---	---	---	---	---	---	---	---
Potri.001G077160	evm.model.chr1.748	Pop_A01G074775	XM_035042642.1	---	---	---	---	---	---	---	---
Potri.001G077280	evm.model.chr1.749	Pop_A01G074776	.	---	---	---	---	---	---	---	---
Potri.001G077400	evm.model.chr1.750	Pop_A01G074777	.	---	---	---	---	---	---	---	---
Potri.001G077600	evm.model.chr1.751	Pop_A01G074778	XM_035042604.1	---	---	---	---	---	---	---	---
Potri.001G077900	evm.model.chr1.753	Pop_A01G074779	XM_035042638.1	PF07716	---	---	---	GO:0043565,GO:0006355,GO:0003700	---	---	---
Potri.001G078000	.	Pop_A01G074779	XM_035042638.1	---	---	---	---	---	---	---	---
Potri.001G078100	evm.model.chr1.754	Pop_A01G074780	XM_035042625.1	---	---	---	---	---	---	---	---
Potri.001G078200	evm.model.chr1.755	Pop_A01G074781	XM_035042604.1	---	---	---	---	---	---	---	---
Potri.001G078300	evm.model.chr1.757	Pop_A01G074785	XM_035042582.1	---	---	---	---	---	---	---	---
Potri.001G078400	evm.model.chr1.758	Pop_A01G074786	XM_035042590.1	---	---	---	---	---	---	---	---
Potri.001G078409	evm.model.chr1.759	Pop_A01G074787	XM_035042618.1	---	---	---	---	---	---	---	---
Potri.001G063300	.	.	.	PF00560,PF13855	PTHR27004,PTHR27004:SF11	KOG0472	---	GO:0005515	AT1G74170.1	AtRLP13,RLP13	receptor like protein 13
Potri.001G063309	.	.	.	---	---	---	---	---	---	---	---
Potri.001G063500	.	.	.	PF08263	PTHR27004,PTHR27004:SF11	---	---	---	AT1G54470.1	RPP27	RNI-like superfamily protein
Potri.001G063700	.	.	.	PF08263,PF00560,PF13855	PTHR27004,PTHR27004:SF11	KOG0472	---	GO:0005515	AT1G74180.1	AtRLP14,RLP14	receptor like protein 14
Potri.001G063709	.	.	.	---	---	---	---	---	---	---	---
Potri.001G063900	.	.	.	PF00560,PF13855	PTHR27004,PTHR27004:SF11	KOG0472	---	GO:0005515	AT1G54470.2	RPP27	RNI-like superfamily protein
Potri.001G063909	.	.	.	---	---	---	---	---	---	---	---
Potri.001G064301	.	.	.	PF01535,PF13041	PTHR24015,PTHR24015:SF323	---	---	---	AT2G34400.1	---	Pentatricopeptide repeat (PPR-like) superfamily protein
Potri.001G064600	.	.	.	PF13855	PTHR27004,PTHR27004:SF11	KOG4579,KOG0531	---	GO:0005515	AT1G74170.1	AtRLP13,RLP13	receptor like protein 13
Potri.001G064609	.	.	.	---	---	---	---	---	---	---	---
Potri.001G064900	.	.	.	PF08263,PF00560,PF13855	PTHR27004,PTHR27004:SF2	KOG0472	---	GO:0005515	AT1G58190.2	AtRLP9,RLP9	receptor like protein 9
Potri.001G065000	.	.	.	---	PTHR12289,PTHR12289:SF38	---	K17776	---	AT2G19080.1	---	metaxin-related
Potri.001G065300	.	.	.	PF00560,PF13855	PTHR27004,PTHR27004:SF11	KOG0472	---	GO:0005515	AT5G49290.1	ATRLP56,RLP56	receptor like protein 56
Potri.001G065309	.	.	.	---	---	---	---	---	---	---	---
Potri.001G065318	.	.	.	---	---	---	---	---	---	---	---
Potri.001G065327	.	.	.	---	---	---	---	---	---	---	---
Potri.001G065336	.	.	.	---	---	---	---	---	---	---	---
Potri.001G065345	.	.	.	---	---	---	---	---	---	---	---
Potri.001G078500	evm.model.chr1.759	Pop_A01G074787	XM_035042618.1	PF04442	PTHR21320,PTHR21320:SF3	KOG2540	K02258	GO:0005507	AT1G02410.1	---	cytochrome c oxidase assembly protein CtaG / Cox11 family
Potri.001G078600	evm.model.chr1.760	Pop_A01G074788	XM_035042569.1	PF11715	PTHR21286	---	---	---	AT1G33410.2	ATNUP160,NUP160,SAR1	SUPPRESSOR OF AUXIN RESISTANCE1
Potri.001G078700	evm.model.chr1.761	Pop_A01G074789	XM_035042572.1	PF09335	PTHR12677,PTHR12677:SF25	KOG3140	---	---	AT2G02370.1	---	SNARE associated Golgi protein family
Potri.001G078800	evm.model.chr1.762	Pop_A01G074790	XM_035042571.1	PF03094	PTHR31942,PTHR31942:SF19	---	K08472	GO:0016021,GO:0006952	AT4G24250.1	ATMLO13,MLO13	Seven transmembrane MLO family protein
Potri.001G078900	evm.model.chr1.763	Pop_A01G074791	XM_035042578.1	PF00759	PTHR22298,PTHR22298:SF36	---	---	GO:0005975,GO:0004553	AT5G49720.1	ATGH9A1,DEC,GH9A1,IRX2,KOR,KOR1,RSW2,TSD1	glycosyl hydrolase 9A1
Potri.001G079000	evm.model.chr1.764	Pop_A01G074792	XM_035042577.1	PF08022,PF01794,PF08030	PTHR11972	---	---	GO:0055114,GO:0016491	AT5G49730.1	ATFRO6,FRO6	ferric reduction oxidase 6
Potri.001G079100	evm.model.chr1.765	Pop_A01G074794	XM_035042550.1	---	PTHR16220,PTHR16220:SF0	---	---	---	AT5G07590.1	---	Transducin/WD40 repeat-like superfamily protein
Potri.001G079300	evm.model.chr1.766	Pop_A01G074795	XM_035042548.1	PF12937,PF00514	PTHR23315,PTHR23315:SF59	---	---	GO:0005515	AT2G44900.1	ARABIDILLO-1	ARABIDILLO-1
Potri.001G079400	evm.model.chr1.767	Pop_A01G074796	XM_035042617.1	PF05057	PTHR12482,PTHR12482:SF14	KOG4372	---	---	AT5G51180.1	---	alpha/beta-Hydrolases superfamily protein
Potri.001G079450	evm.model.chr1.768	Pop_A01G074797	.	---	---	---	---	---	---	---	---
Potri.001G079501	evm.model.chr1.768	Pop_A01G074797	.	---	PTHR13697,PTHR13697:SF33	---	---	---	AT5G61580.1	PFK4	phosphofructokinase 4
Potri.001G079600	evm.model.chr1.769	Pop_A01G074798	XM_035042621.1	PF00847	PTHR31677,PTHR31677:SF24	---	---	GO:0006355,GO:0003700	AT5G07580.1	---	Integrase-type DNA-binding superfamily protein
Potri.001G079800	evm.model.chr1.771	Pop_A01G074799	XM_035042579.1	PF00847	PTHR31677,PTHR31677:SF17	---	K09286	GO:0006355,GO:0003700	AT5G51190.1	---	Integrase-type DNA-binding superfamily protein
Potri.001G079900	evm.model.chr1.772	Pop_A01G074800	XM_035042580.1	PF00847	PTHR31190,PTHR31190:SF31	---	K09286	GO:0006355,GO:0003700	AT4G17500.1	ATERF-1,ERF-1	ethylene responsive element binding factor 1
Potri.001G080000	evm.model.chr1.773	Pop_A01G074802	XM_035042574.1	PF01277	PTHR33203	---	---	GO:0016021,GO:0012511	AT4G25140.1	OLE1,OLEO1	oleosin 1
Potri.001G080100	evm.model.chr1.774	Pop_A01G074803	XM_035042627.1	---	PTHR14493	---	---	---	AT5G07500.1	PEI1	Zinc finger C-x8-C-x5-C-x3-H type family protein
Potri.001G080200	evm.model.chr1.775	Pop_A01G074805	XM_035042594.1	PF09733	PTHR22597,PTHR22597:SF0	KOG2350	---	---	AT5G51230.1	AtEMF2,CYR1,EMF2,VEF2	VEFS-Box of polycomb protein
Potri.001G080300	evm.model.chr1.776	Pop_A01G074806	XM_035042645.1	PF00249	PTHR24078,PTHR24078:SF276	---	---	---	AT5G61620.1	---	myb-like transcription factor family protein
Potri.001G080400	evm.model.chr1.777	Pop_A01G074807	XM_035042605.1	PF00025	PTHR24073,PTHR24073:SF520	KOG0084	K07874	GO:0005525	AT1G02130.1	ARA-5,ARA5,ATRAB1B,ATRABD2A,RA-5,RABD2A	RAS 5
Potri.001G080500	evm.model.chr1.777	Pop_A01G074808	XM_035042620.1	---	PTHR34189,PTHR34189:SF4	---	---	---	AT5G61630.1	---	---
Potri.001G080600	evm.model.chr1.779	Pop_A01G074809	XM_035042622.1	PF03171,PF14226	PTHR10209,PTHR10209:SF201	KOG0143	---	GO:0055114,GO:0016491	AT5G07480.1	KUOX1	KAR-UP oxidoreductase 1
Potri.001G080700	evm.model.chr1.780	.	XM_035042623.1	PF02298	PTHR33021,PTHR33021:SF70	---	---	GO:0009055	AT5G07475.1	---	Cupredoxin superfamily protein
Potri.001G080900	evm.model.chr1.781	.	XM_035042636.1	PF02365	PTHR31719,PTHR31719:SF5	---	---	GO:0006355,GO:0003677	AT2G43000.1	anac042,NAC042	NAC domain containing protein 42
Potri.001G081000	.	.	.	PF00076	PTHR24012,PTHR24012:SF477	---	K14787	GO:0003676	AT4G19610.1	---	nucleotide binding;nucleic acid binding;RNA binding
Potri.001G081100	evm.model.chr1.783	.	XM_035042626.1	---	PTHR13778,PTHR13778:SF1	---	---	---	AT3G06260.1	GATL4	galacturonosyltransferase-like 4
Potri.001G081200	evm.model.chr1.784	.	XM_035042643.1	PF12710,PF16209,PF16212	PTHR24092,PTHR24092:SF77	---	K01530	GO:0016021,GO:0015914,GO:0005524,GO:0004012,GO:0000287	AT1G72700.1	---	ATPase E1-E2 type family protein / haloacid dehalogenase-like hydrolase family protein
Potri.001G081300	.	.	XM_035042634.1	---	PTHR19302,PTHR19302:SF39	---	---	GO:0005815,GO:0000922,GO:0000226	AT1G80245.1	---	Spc97 / Spc98 family of spindle pole body (SBP) component
Potri.001G081400	evm.model.chr1.785	Pop_A01G059946	XM_035038887.1	PF03195	PTHR31301,PTHR31301:SF15	---	---	---	AT1G31320.1	LBD4	LOB domain-containing protein 4
Potri.001G081500	evm.model.chr1.786	Pop_A01G059945	XM_035038886.1	PF02507	PTHR34939,PTHR34939:SF1	---	K02694	GO:0015979,GO:0009538,GO:0009522	AT1G31330.1	PSAF	photosystem I subunit F
Potri.001G081600	evm.model.chr1.787	Pop_A01G059942	XM_035038881.1	PF00134	PTHR10026,PTHR10026:SF75	KOG0834	K15188	GO:0019901,GO:0006355,GO:0000079	AT5G45190.1	---	Cyclin family protein
Potri.001G081900	evm.model.chr1.789	Pop_A01G059939	XM_035039107.1	PF00780,PF10366,PF00637,PF10367	PTHR12894,PTHR12894:SF17	KOG2063	---	GO:0016192,GO:0006886	AT1G22860.1	---	Vacuolar sorting protein 39
Potri.001G082000	evm.model.chr1.790	Pop_A01G059938	XM_035039118.1	---	PTHR36797	---	---	---	AT5G16950.1	---	---
Potri.001G082100	evm.model.chr1.791	Pop_A01G059937	XM_035039108.1	PF03343	PTHR14152	KOG2217	K11984	GO:0000398	AT5G16780.1	DOT2,MDF	SART-1 family
Potri.001G082150	evm.model.chr1.792	Pop_A01G059936	XM_035039109.1	PF17123,PF00092,PF14624	PTHR10579,PTHR10579:SF62	KOG2177	---	---	AT2G38970.1	---	Zinc finger (C3HC4-type RING finger) family protein
Potri.001G082200	evm.model.chr1.793	Pop_A01G059935	XM_035039113.1	PF13639	PTHR23041,PTHR23041:SF63	---	---	GO:0008270,GO:0005515	AT3G07200.1	---	RING/U-box superfamily protein
Potri.001G082267	evm.model.chr1.795	.	.	---	---	---	---	---	---	---	---
Potri.001G082332	evm.model.chr1.796	Pop_A01G059934	XM_035039119.1	---	PTHR33727	---	---	---	AT1G31335.1	---	---
Potri.001G082400	.	Pop_A01G059933	XM_035039025.1	PF03169	PTHR31645,PTHR31645:SF8	---	---	GO:0055085	AT4G24120.1	ATYSL1,YSL1	YELLOW STRIPE like 1
Potri.001G082500	evm.model.chr1.797	Pop_A01G059931	XM_035039024.1	---	PTHR37244,PTHR37244:SF1	---	---	---	AT4G24110.1	---	---
Potri.001G082600	evm.model.chr1.798	Pop_A01G059930	XM_035039112.1	---	PTHR31071,PTHR31071:SF10	---	---	---	AT1G64690.1	BLT	branchless trichome
Potri.001G082700	evm.model.chr1.799	Pop_A01G059928	XM_035039110.1	PF08880,PF08879	PTHR31602,PTHR31602:SF15	---	---	GO:0006355,GO:0005634,GO:0005524,GO:0032502,GO:0006351	AT4G24150.1	AtGRF8,GRF8	growth-regulating factor 8
Potri.001G082800	evm.model.chr1.800	Pop_A01G059927	XM_035039116.1	PF07741	PTHR11618	---	---	GO:0008270,GO:0006355,GO:0006352	AT4G19550.1	---	zinc ion binding;transcription regulators
Potri.001G082900	evm.model.chr1.801	Pop_A01G059924	XM_035039120.1	PF07714,PF11721	PTHR27006,PTHR27006:SF1	KOG1187	---	GO:0006468,GO:0004672	AT1G56130.1	---	Leucine-rich repeat transmembrane protein kinase
Potri.001G083100	evm.model.chr1.805	Pop_A01G059916	XM_035039105.1	PF10192	PTHR21229,PTHR21229:SF22	---	---	GO:0019236,GO:0007186,GO:0016021	AT5G42090.1	---	Lung seven transmembrane receptor family protein
Potri.001G083200	evm.model.chr1.806	Pop_A01G059915	XM_035039104.1	PF00759	PTHR22298,PTHR22298:SF32	---	---	GO:0005975,GO:0004553	AT1G02800.1	ATCEL2,CEL2	cellulase 2
Potri.001G083300	evm.model.chr1.806	Pop_A01G059915	XM_035039103.1	PF13225	PTHR33591,PTHR33591:SF1	---	---	---	AT1G64680.1	---	---
Potri.001G083400	evm.model.chr1.807	Pop_A01G059914	XM_035039101.1	PF00561	PTHR10992,PTHR10992:SF881	KOG1454	---	---	AT4G24140.1	---	alpha/beta-Hydrolases superfamily protein
Potri.001G083500	evm.model.chr1.808	Pop_A01G059912	XM_035039100.1	PF00010,PF14215	PTHR11514,PTHR11514:SF39	---	K13422	GO:0046983	AT1G32640.1	ATMYC2,JAI1,JIN1,MYC2,RD22BP1,ZBF1	Basic helix-loop-helix (bHLH) DNA-binding family protein
Potri.001G083600	evm.model.chr1.809	Pop_A01G059911	XM_035039099.1	PF09118,PF07250	PTHR32208,PTHR32208:SF27	---	---	---	AT1G14430.1	---	glyoxal oxidase-related protein
Potri.001G083700	evm.model.chr1.810	Pop_A01G059908	XM_035039098.1	PF02183,PF00046	PTHR24326,PTHR24326:SF122	---	K09338	GO:0043565,GO:0006355,GO:0003700,GO:0003677	AT2G46680.1	ATHB-7,ATHB7,HB-7	homeobox 7
Potri.001G083801	evm.model.chr1.811	Pop_A01G059907	XM_035039097.1	---	---	---	---	---	---	---	---
Potri.001G083900	evm.model.chr1.812	Pop_A01G059906	XM_035039095.1	PF00067	PTHR24298,PTHR24298:SF46	KOG0156	---	GO:0055114,GO:0020037,GO:0016705,GO:0005506	AT2G46660.1	CYP78A6	cytochrome P450, family 78, subfamily A, polypeptide 6
Potri.001G084000	evm.model.chr1.813	Pop_A01G059905	XM_035039094.1	PF00155	PTHR11808,PTHR11808:SF55	KOG0053	K01761	GO:0030170,GO:0009058	AT1G64660.1	ATMGL,MGL	methionine gamma-lyase
Potri.001G084200	evm.model.chr1.815	Pop_A01G059904	XM_035039093.1	PF04398	PTHR31676,PTHR31676:SF20	---	---	---	AT4G24130.1	---	Protein of unknown function, DUF538
Potri.001G084300	evm.model.chr1.816	Pop_A01G059902	XM_035039092.1	PF00566	PTHR22957,PTHR22957:SF293	KOG2197	---	---	AT5G41940.1	---	Ypt/Rab-GAP domain of gyp1p superfamily protein
Potri.001G084400	evm.model.chr1.817	Pop_A01G059901	XM_035039089.1	PF03169	PTHR31645,PTHR31645:SF8	---	---	GO:0055085	AT4G24120.1	ATYSL1,YSL1	YELLOW STRIPE like 1
Potri.001G084500	evm.model.chr1.818	Pop_A01G059900	XM_035039023.1	---	PTHR36383	---	---	---	AT4G24090.1	---	---
Potri.001G084600	evm.model.chr1.819	Pop_A01G059898	XM_035039088.1	---	PTHR36804	---	---	---	AT5G41960.1	---	---
Potri.001G084700	evm.model.chr1.820	Pop_A01G059897	XM_035039085.1	PF00069	PTHR24361,PTHR24361:SF355	KOG0983,KOG0581,KOG0198	---	GO:0006468,GO:0005524,GO:0004672	AT4G10730.1	---	Protein kinase superfamily protein
Potri.001G084900	evm.model.chr1.823	Pop_A01G059894	XM_035039084.1	PF03328	PTHR30502,PTHR30502:SF0	---	---	GO:0003824	AT4G10750.1	---	Phosphoenolpyruvate carboxylase family protein
Potri.001G085032	.	.	.	---	PTHR23516,PTHR23516:SF4	---	---	---	AT1G64650.1	---	Major facilitator superfamily protein
Potri.001G085100	evm.model.chr1.824	Pop_A01G059893	XM_035039083.1	PF02298	PTHR33021,PTHR33021:SF44	---	---	GO:0009055	AT1G64640.1	AtENODL8,ENODL8	early nodulin-like protein 8
Potri.001G085200	evm.model.chr1.825	Pop_A01G059891	XM_035039082.1	PF05063	PTHR12829,PTHR12829:SF2	---	K05925	GO:0008168,GO:0006139	AT4G10760.1	EMB1706,MTA	mRNAadenosine methylase
Potri.001G085400	evm.model.chr1.827	Pop_A01G059890	XM_035039081.1	PF03226	PTHR13848,PTHR13848:SF8	KOG3399	---	---	AT4G27745.1	---	Yippee family putative zinc-binding protein
Potri.001G085500	evm.model.chr1.828	Pop_A01G059889	XM_035039080.1	PF00069	PTHR13902,PTHR13902:SF56	---	---	GO:0006468,GO:0005524,GO:0004672	AT5G41990.1	ATWNK8,WNK8	with no lysine (K) kinase 8
Potri.001G085600	evm.model.chr1.829	Pop_A01G059887	XM_035039079.1	PF14555,PF00789	PTHR23322,PTHR23322:SF1	KOG1363	K18726	GO:0005515	AT4G10790.1	---	UBX domain-containing protein
Potri.001G085800	evm.model.chr1.830	Pop_A01G059885	.	---	PTHR15555,PTHR15555:SF0	---	---	---	AT5G63830.1	---	HIT-type Zinc finger family protein
Potri.001G085900	evm.model.chr1.831	Pop_A01G059884	XM_035039078.1	PF11744	PTHR31086,PTHR31086:SF4	---	---	GO:0015743	AT4G00910.1	---	Aluminium activated malate transporter family protein
Potri.001G086000	evm.model.chr1.832	Pop_A01G059883	XM_035039077.1	PF14215	PTHR13902,PTHR13902:SF63	---	---	---	AT1G64625.2	---	Serine/threonine-protein kinase WNK (With No Lysine)-related
Potri.001G086100	evm.model.chr1.833	Pop_A01G059881	XM_035039076.1	PF00651	PTHR31060,PTHR31060:SF8	---	---	GO:0005515	AT3G05675.1	---	BTB/POZ domain-containing protein
Potri.001G086300	evm.model.chr1.834	Pop_A01G059880	XM_035039074.1	PF04061	PTHR12665,PTHR12665:SF14	KOG3319	---	GO:0016021,GO:0005789	AT5G42000.1	---	ORMDL family protein
Potri.001G086400	evm.model.chr1.835	Pop_A01G059879	XM_035039073.1	PF02701	PTHR31992,PTHR31992:SF15	---	---	GO:0006355,GO:0003677	AT4G24060.1	---	Dof-type zinc finger DNA-binding family protein
Potri.001G086600	evm.model.chr1.837_evm.model.chr1.838	Pop_A01G059878	XM_035039068.1	PF00400	PTHR14221,PTHR14221:SF5	---	---	GO:0005515	AT5G24320.1	---	Transducin/WD40 repeat-like superfamily protein
Potri.001G086700	evm.model.chr1.839	Pop_A01G059876	.	PF00249	PTHR10641,PTHR10641:SF613	KOG0048	K09422	---	AT5G49330.1	ATMYB111,MYB111,PFG3	myb domain protein 111
Potri.001G086800	evm.model.chr1.840	Pop_A01G059875	XM_035039067.1	PF13489,PF09243	PTHR21320,PTHR21320:SF0	KOG2539	---	GO:0008168,GO:0006412,GO:0005507	AT1G64600.1	---	methyltransferases;copper ion binding
Potri.001G086900	evm.model.chr1.841	Pop_A01G059874	XM_035039066.1	PF00106	PTHR24320,PTHR24320:SF81	KOG1208	---	GO:0016491,GO:0008152	AT4G24050.1	---	NAD(P)-binding Rossmann-fold superfamily protein
Potri.001G087001	.	.	.	---	---	---	---	---	---	---	---
Potri.001G087100	evm.model.chr1.842	Pop_A01G059873	XM_035039065.1	PF01204	PTHR23403,PTHR23403:SF1	---	---	GO:0005991,GO:0004555	AT4G24040.1	ATTRE1,TRE1	trehalase 1
Potri.001G087150	.	.	.	---	---	---	---	---	---	---	---
Potri.001G087200	evm.model.chr1.843	Pop_A01G059872	XM_035039064.1	---	PTHR34061,PTHR34061:SF2	---	---	---	AT4G10810.1	---	---
Potri.001G087300	evm.model.chr1.844	Pop_A01G059871	XM_035039063.1	PF12848,PF00005	PTHR19211,PTHR19211:SF45	---	K06158	GO:0016887,GO:0005524	AT1G64550.1	ATGCN3,GCN3	general control non-repressible 3
Potri.001G087400	evm.model.chr1.849	Pop_A01G059868	XM_035039062.1	PF02540,PF00795	PTHR23090,PTHR23090:SF9	---	K01950	GO:0016810,GO:0006807	AT1G55090.1	---	carbon-nitrogen hydrolase family protein
Potri.001G087500	evm.model.chr1.850	Pop_A01G059865	XM_035039061.1	PF00012	PTHR19375,PTHR19375:SF228	---	K09490	---	AT5G42020.1	BIP,BIP2	Heat shock protein 70 (Hsp 70) family protein
Potri.001G087600	evm.model.chr1.851	Pop_A01G059864	XM_035039060.1	PF01373	PTHR31352,PTHR31352:SF7	---	K01177	GO:0016161,GO:0000272	AT3G23920.1	BAM1,BMY7,TR-BAMY	beta-amylase 1
Potri.001G087701	evm.model.chr1.852	.	.	---	PTHR34467,PTHR34467:SF1	---	---	---	---	---	---
Potri.001G087800	evm.model.chr1.853	Pop_A01G059863	XM_035039059.1	PF13414,PF13424	PTHR19959,PTHR19959:SF158	KOG1840	---	---	AT4G10840.1	---	Tetratricopeptide repeat (TPR)-like superfamily protein
Potri.001G087900	evm.model.chr1.854	Pop_A01G059862	XM_035039057.1	PF00564,PF02042	PTHR32002,PTHR32002:SF4	---	---	GO:0005515	AT4G24020.1	NLP7	NIN like protein 7
Potri.001G088000	evm.model.chr1.856	Pop_A01G059859	XM_035039056.1	PF00069	PTHR24056,PTHR24056:SF92	---	K02208	GO:0006468,GO:0005524,GO:0004672	AT5G63610.1	ATCDK8,CDKE;1,HEN3	cyclin-dependent kinase E;1
Potri.001G088050	.	.	.	---	---	---	---	---	---	---	---
Potri.001G088100	evm.model.chr1.857	Pop_A01G059858	XM_035039055.1	---	PTHR10460,PTHR10460:SF10	---	---	---	AT3G49290.1	ABIL2	ABL interactor-like protein 2
Potri.001G088200	evm.model.chr1.858	Pop_A01G059857	XM_035039053.1	PF03399	PTHR12387	KOG3151	K03031	GO:0006508,GO:0005838	AT1G64520.1	RPN12a	regulatory particle non-ATPase 12A
Potri.001G088300	evm.model.chr1.859	Pop_A01G059856	XM_035039052.1	PF01250	PTHR21011,PTHR21011:SF1	---	K02990	GO:0019843,GO:0006412,GO:0005840,GO:0003735	AT1G64510.1	---	Translation elongation factor EF1B/ribosomal protein S6 family protein
Potri.001G088400	evm.model.chr1.859	Pop_A01G059856	XM_035039051.1	PF13639	PTHR22765,PTHR22765:SF50	---	---	GO:0008270,GO:0005515	AT4G24015.1	---	RING/U-box superfamily protein
Potri.001G088600	evm.model.chr1.860	Pop_A01G059854	XM_035039049.1	PF02309,PF02362,PF06507	PTHR31384,PTHR31384:SF1	---	---	GO:0006355,GO:0005634,GO:0003677,GO:0009725	AT4G23980.1	ARF9	auxin response factor 9
Potri.001G088700	evm.model.chr1.861	Pop_A01G059854	XM_035039059.1	PF02801,PF00109	PTHR11712,PTHR11712:SF283	---	K09458	---	AT5G46290.1	KAS I,KAS1	3-ketoacyl-acyl carrier protein synthase I
Potri.001G088750	evm.model.chr1.861	Pop_A01G059854	.	---	---	---	---	---	---	---	---
Potri.001G088800	evm.model.chr1.862	Pop_A01G059853	XM_035039048.1	PF10539	PTHR10857,PTHR10857:SF54	---	---	---	AT5G42050.1	---	DCD (Development and Cell Death) domain protein
Potri.001G088900	evm.model.chr1.863	Pop_A01G059852	.	---	PTHR10168,PTHR10168:SF61	KOG2824	K17479	---	AT1G64500.1	---	Glutaredoxin family protein
Potri.001G089000	evm.model.chr1.864	Pop_A01G059851	XM_035039047.1	PF14009	PTHR33148,PTHR33148:SF13	---	---	---	AT3G61920.1	---	---
Potri.001G089100	evm.model.chr1.865	Pop_A01G059850	XM_035039046.1	PF00933,PF01915	PTHR30620,PTHR30620:SF19	---	---	GO:0005975,GO:0004553	AT5G10560.1	---	Glycosyl hydrolase family protein
Potri.001G089201	evm.model.chr1.866	Pop_A01G059849	XM_035039044.1	---	PTHR12320,PTHR12320:SF14	---	---	---	AT4G16580.1	---	Protein phosphatase 2C family protein
Potri.001G089300	evm.model.chr1.867	Pop_A01G059848	XM_035039045.1	PF00179	PTHR24068	KOG0417	K06689	---	AT3G13550.1	CIN4,COP10,EMB144,FUS9	Ubiquitin-conjugating enzyme family protein
Potri.001G089400	evm.model.chr1.868	Pop_A01G059847	XM_035039043.1	PF08766,PF02229	PTHR13215,PTHR13215:SF6	KOG2712	---	GO:0006355,GO:0003713,GO:0003677	AT4G10920.2	KELP	transcriptional coactivator p15 (PC4) family protein (KELP)
Potri.001G089500	evm.model.chr1.869	Pop_A01G059846	XM_035039042.1	---	PTHR12446	---	---	---	AT5G42070.1	---	---
Potri.001G089600	evm.model.chr1.870	Pop_A01G059845	XM_035039041.1	---	PTHR15537,PTHR15537:SF4	---	---	---	AT4G10925.2	---	Nuclear transport factor 2 (NTF2) family protein
Potri.001G089700	evm.model.chr1.871	Pop_A01G059845	XM_035039039.1	PF07738	PTHR12953	KOG1396	---	---	AT4G23950.1	---	Galactose-binding protein
Potri.001G089800	evm.model.chr1.872	Pop_A01G059843	XM_035039038.1	PF07728,PF01434	PTHR23076,PTHR23076:SF71	KOG0731	---	GO:0016887,GO:0005524,GO:0006508,GO:0004222	AT4G23940.1	---	FtsH extracellular protease family
Potri.001G089900	evm.model.chr1.874	Pop_A01G059842	XM_035039033.1	PF00097,PF15870,PF00628	---	KOG1493,KOG4172	---	GO:0046872,GO:0005515	AT4G10930.1	---	---
Potri.001G090200	evm.model.chr1.875	Pop_A01G059840	XM_035039036.1	---	PTHR23056,PTHR23056:SF45	KOG0034	---	---	AT5G24270.1	ATSOS3,CBL4,SOS3	Calcium-binding EF-hand family protein
Potri.001G090300	evm.model.chr1.877	Pop_A01G059838	XM_035039032.1	PF00240,PF00454	PTHR10666,PTHR10666:SF134	KOG2381	---	GO:0005515,GO:0016773	AT2G46500.2	ATPI4K GAMMA 4,PI4K GAMMA 4,UBDK GAMMA 4	phosphoinositide 4-kinase gamma 4
Potri.001G090400	evm.model.chr1.878	Pop_A01G059837	XM_035039031.1	PF03168	PTHR31852,PTHR31852:SF22	---	---	---	AT1G64450.1	---	Glycine-rich protein family
Potri.001G090500	evm.model.chr1.879	Pop_A01G059835	XM_035039030.1	PF01764	PTHR31479,PTHR31479:SF2	---	---	GO:0006629	AT4G10955.1	---	alpha/beta-Hydrolases superfamily protein
Potri.001G090600	evm.model.chr1.881	Pop_A01G059834	XM_035039027.1	PF02212,PF00350,PF01031	PTHR11566,PTHR11566:SF58	---	---	GO:0005525,GO:0003924	AT5G42080.1	ADL1,ADL1A,AG68,DL1,DRP1A,RSW9	dynamin-like protein
Potri.001G090700	evm.model.chr1.882	Pop_A01G059831	XM_035039026.1	PF01073	PTHR10366,PTHR10366:SF462	---	K01784	GO:0055114,GO:0016616,GO:0006694,GO:0003854	AT4G10960.1	UGE5	UDP-D-glucose/UDP-D-galactose 4-epimerase 5
Potri.001G090800	evm.model.chr1.883	Pop_A01G059830	XM_035038897.1	---	PTHR37381,PTHR37381:SF1	---	---	---	AT1G64430.2	---	Pentatricopeptide repeat (PPR) superfamily protein
Potri.001G090900	evm.model.chr1.884	.	XM_035038890.1	---	PTHR36048,PTHR36048:SF1	---	---	---	AT4G10970.3	---	---
Potri.001G091001	evm.model.chr1.885	.	XM_035038880.1	---	---	---	---	---	---	---	---
Potri.001G091100	evm.model.chr1.886	.	XM_035038876.1	---	PTHR34837	---	---	---	AT4G23895.3	---	Pleckstrin homology (PH) domain-containing protein
Potri.001G091300	evm.model.chr1.888	Pop_A01G059827	XM_035038989.1	PF11623	PTHR35494,PTHR35494:SF1	---	---	---	AT4G23890.1	---	---
Potri.001G091400	evm.model.chr1.889	Pop_A01G059826	XM_035038896.1	---	PTHR36782	---	---	---	AT4G23880.1	---	---
Potri.001G091500	evm.model.chr1.890	Pop_A01G059825	XM_035039018.1	---	PTHR35704,PTHR35704:SF1	---	---	---	AT1G64405.1	---	---
Potri.001G091600	evm.model.chr1.891	Pop_A01G059824	XM_035038984.1	PF02207	PTHR13513	KOG2752	K11979	GO:0008270	AT4G23860.2	---	PHD finger protein-related
Potri.001G091700	evm.model.chr1.892	Pop_A01G059823	XM_035038999.1	PF13947,PF13639	PTHR14155,PTHR14155:SF157	---	---	GO:0030247,GO:0008270,GO:0005515	AT5G53110.1	---	RING/U-box superfamily protein
Potri.001G091800	evm.model.chr1.893	Pop_A01G059822	XM_035038883.1	PF02096	PTHR12428,PTHR12428:SF23	KOG1239	K03217	GO:0051205,GO:0016021	AT5G62050.1	ATOXA1,OXA1,OXA1AT	homolog of yeast oxidase assembly 1 (OXA1)
Potri.001G091900	evm.model.chr1.894	Pop_A01G059820	XM_035038717.1	PF00501	PTHR24096,PTHR24096:SF187	---	K01897	GO:0008152,GO:0003824	AT4G23850.1	LACS4	AMP-dependent synthetase and ligase family protein
Potri.001G092000	evm.model.chr1.895	Pop_A01G059819	XM_035038719.1	---	PTHR24006	---	---	---	AT4G23840.1	---	Leucine-rich repeat (LRR) family protein
Potri.001G092100	evm.model.chr1.896	Pop_A01G059818	XM_035039007.1	PF13672	PTHR13832,PTHR13832:SF294	KOG0698	K14497	GO:0006470,GO:0004722	AT2G29380.1	HAI3	highly ABA-induced PP2C gene 3
Potri.001G092200	evm.model.chr1.897	Pop_A01G059817	XM_035038980.1	PF09478,PF00759	PTHR22298,PTHR22298:SF19	---	---	GO:0030246,GO:0005975,GO:0004553	AT1G64390.1	AtGH9C2,GH9C2	glycosyl hydrolase 9C2
Potri.001G092300	evm.model.chr1.900	Pop_A01G059812	XM_035038978.1	---	PTHR34200,PTHR34200:SF2	---	---	---	AT1G64385.1	---	---
Potri.001G092400	evm.model.chr1.901	Pop_A01G059811	XM_035038975.1	PF00847	PTHR31657,PTHR31657:SF9	---	---	GO:0006355,GO:0003700	AT1G64380.1	---	Integrase-type DNA-binding superfamily protein
Potri.001G092500	evm.model.chr1.902	Pop_A01G059809	XM_035038974.1	PF10604	PTHR31213,PTHR31213:SF4	---	K14496	---	AT5G53160.2	PYL8,RCAR3	regulatory components of ABA receptor 3
Potri.001G092600	evm.model.chr1.903	Pop_A01G059808	XM_035038973.1	---	---	---	---	---	AT5G41860.1	---	---
Potri.001G092700	evm.model.chr1.904	Pop_A01G059807	XM_035038972.1	PF05922	PTHR37379,PTHR37379:SF1	---	---	---	AT2G19170.1	SLP3	subtilisin-like serine protease 3
Potri.001G092800	evm.model.chr1.905	Pop_A01G059806	XM_035038970.1	PF12695	PTHR13136	---	K07020	---	AT5G41850.1	---	alpha/beta-Hydrolases superfamily protein
Potri.001G092900	evm.model.chr1.907	Pop_A01G059804	XM_035038967.1	PF03106	PTHR32096,PTHR32096:SF20	---	---	GO:0043565,GO:0006355,GO:0003700	AT4G11070.1	AtWRKY41,WRKY41	WRKY family transcription factor
Potri.001G093001	evm.model.chr1.908	Pop_A01G059803	XM_035038968.1	PF12159	PTHR35473,PTHR35473:SF2	---	---	---	AT1G64355.1	---	---
Potri.001G093100	evm.model.chr1.909	Pop_A01G059802	.	---	---	---	---	---	---	---	---
Potri.001G093300	evm.model.chr1.910	Pop_A01G059801	XM_035038964.1	PF01370	PTHR10366,PTHR10366:SF458	KOG1502	---	GO:0050662,GO:0003824	AT2G45400.1	BEN1	NAD(P)-binding Rossmann-fold superfamily protein
Potri.001G093401	evm.model.chr1.912	Pop_A01G059800	XM_035038962.1	---	---	---	---	---	---	---	---
Potri.001G093500	evm.model.chr1.911	.	XM_035038963.1	---	PTHR33978,PTHR33978:SF4	---	---	---	AT5G41810.2	---	---
Potri.001G093600	evm.model.chr1.912	Pop_A01G059800	XM_035038962.1	PF01490	PTHR22950,PTHR22950:SF229	KOG1303	---	---	AT5G41800.1	---	Transmembrane amino acid transporter family protein
Potri.001G093650	.	.	.	---	---	---	---	---	---	---	---
Potri.001G093700	evm.model.chr1.913	Pop_A01G059798	XM_035038961.1	PF00505	PTHR13711,PTHR13711:SF228	KOG0381	K09273	---	AT4G11080.1	---	HMG (high mobility group) box protein
Potri.001G093800	evm.model.chr1.914	Pop_A01G059797	XM_035038960.1	PF14416,PF13839	PTHR32285,PTHR32285:SF40	---	---	---	AT4G11090.1	TBL23	TRICHOME BIREFRINGENCE-LIKE 23
Potri.001G093900	evm.model.chr1.915	Pop_A01G059796	XM_035038959.1	PF11331	PTHR31105,PTHR31105:SF3	---	---	---	AT3G61670.1	---	Protein of unknown function (DUF3133)
Potri.001G094000	evm.model.chr1.916	Pop_A01G059795	.	---	PTHR33978,PTHR33978:SF2	---	---	---	AT3G61660.1	---	---
Potri.001G094100	evm.model.chr1.917	Pop_A01G059794	XM_035038958.1	PF00153	PTHR24089,PTHR24089:SF329	KOG0752	K14684	---	AT4G01100.1	ADNT1	adenine nucleotide transporter 1
Potri.001G094200	evm.model.chr1.918	Pop_A01G059793	XM_035038956.1	PF07765	PTHR13140,PTHR13140:SF418	---	---	---	AT5G41790.1	CIP1	COP1-interactive protein 1
Potri.001G094266	evm.model.chr1.918	Pop_A01G059793	XM_035038956.1	---	---	---	---	---	---	---	---
Potri.001G094332	evm.model.chr1.918	Pop_A01G059793	XM_035038956.1	---	---	---	---	---	---	---	---
Potri.001G094400	evm.model.chr1.919	Pop_A01G059792	XM_035038955.1	PF02184	PTHR11246,PTHR11246:SF14	---	K12869	GO:0006396,GO:0005622	AT5G41770.1	---	crooked neck protein, putative / cell cycle protein, putative
Potri.001G094500	evm.model.chr1.920	Pop_A01G059791	XM_035038953.1	PF00069,PF00400	PTHR22847,PTHR22847:SF422	KOG1033	K16240	GO:0006468,GO:0005524,GO:0004672,GO:0005515	AT4G11110.1	SPA2	SPA1-related 2
Potri.001G094600	evm.model.chr1.921	Pop_A01G059791	XM_035038951.1	PF04142	PTHR10231,PTHR10231:SF48	KOG2234	---	GO:0016021,GO:0008643,GO:0005351,GO:0000139	AT5G41760.2	---	Nucleotide-sugar transporter family protein
Potri.001G094700	evm.model.chr1.922	Pop_A01G059790	XM_035038950.1	PF06376	PTHR33374,PTHR33374:SF6	---	---	---	AT3G61640.1	AGP20,AtAGP20	arabinogalactan protein 20
Potri.001G094750	evm.model.chr1.923	Pop_A01G059789	.	---	PTHR37750,PTHR37750:SF1	---	---	---	AT4G23760.1	---	Cox19-like CHCH family protein
Potri.001G094800	evm.model.chr1.926	Pop_A01G059787	XM_035038949.1	PF00847	PTHR31194,PTHR31194:SF14	---	---	GO:0006355,GO:0003700	AT4G23750.2	CRF2,TMO3	cytokinin response factor 2
Potri.001G094900	evm.model.chr1.927	Pop_A01G059786	XM_035038948.1	PF00179	PTHR24068	KOG0417	K06689	---	AT1G64230.2	UBC28	ubiquitin-conjugating enzyme 28
Potri.001G095200	evm.model.chr1.928	Pop_A01G059785	XM_035038945.1	PF00560,PF08263,PF00069	PTHR27008,PTHR27008:SF15	KOG1187	---	GO:0005515,GO:0006468,GO:0005524,GO:0004672	AT4G23740.1	---	Leucine-rich repeat protein kinase family protein
Potri.001G095300	evm.model.chr1.929	Pop_A01G059784	XM_035038943.1	PF01263	PTHR11122,PTHR11122:SF25	KOG1594	K01792	GO:0016853,GO:0005975	AT3G61610.1	---	Galactose mutarotase-like superfamily protein
Potri.001G095500	evm.model.chr1.931	Pop_A01G059780	XM_035038942.1	PF01926,PF11987	PTHR23115,PTHR23115:SF184	---	K02519	GO:0005525	AT4G11160.1	---	Translation initiation factor 2, small GTP-binding protein
Potri.001G095600	.	Pop_A01G059779	XM_035038940.1	PF00664,PF00005	PTHR24223,PTHR24223:SF208	---	---	GO:0055085,GO:0042626,GO:0016021,GO:0006810,GO:0005524,GO:0016887	AT3G59140.1	ATMRP14,MRP14	multidrug resistance-associated protein 14
Potri.001G095800	evm.model.chr1.932	Pop_A01G059776	XM_035038939.1	PF03446,PF00393	PTHR11811,PTHR11811:SF33	---	K00033	GO:0055114,GO:0004616,GO:0050661,GO:0006098	AT5G41670.2	---	6-phosphogluconate dehydrogenase family protein
Potri.001G095900	.	Pop_A01G059774	.	PF02212,PF00350,PF01031	PTHR11566,PTHR11566:SF45	KOG0446	---	GO:0005525,GO:0003924	AT1G60500.1	DRP4C	Dynamin related protein 4C
Potri.001G096000	.	Pop_A01G059773	XM_035038938.1	PF06697	PTHR33512,PTHR33512:SF4	---	---	---	AT4G23720.1	---	Protein of unknown function (DUF1191)
Potri.001G096100	.	Pop_A01G059772	XM_035038937.1	PF07707,PF00651	PTHR24412,PTHR24412:SF211	---	---	GO:0005515	AT3G61600.1	ATPOB1,POB1	POZ/BTB containin G-protein 1
Potri.001G096200	evm.model.chr1.933	Pop_A01G059771	XM_035038872.1	---	PTHR31071,PTHR31071:SF9	---	---	---	AT5G41620.1	---	---
Potri.001G096320	evm.model.chr1.935	Pop_A01G059769	XM_035038868.1	---	---	---	---	---	---	---	---
Potri.001G096440	evm.model.chr1.937	Pop_A01G059767	XM_035038867.1	---	---	---	---	---	---	---	---
Potri.001G096560	evm.model.chr1.936	Pop_A01G059768	XM_035038871.1	---	---	---	---	---	---	---	---
Potri.001G096680	evm.model.chr1.937	Pop_A01G059767	XM_035038867.1	---	---	---	---	---	---	---	---
Potri.001G096800	evm.model.chr1.937	Pop_A01G059767	XM_035038867.1	PF03018	PTHR21495,PTHR21495:SF70	---	---	---	AT1G64160.1	---	Disease resistance-responsive (dirigent-like protein) family protein
Potri.001G097001	evm.model.chr1.938	Pop_A01G059765	XM_035038866.1	---	---	---	---	---	---	---	---
Potri.001G097200	evm.model.chr1.940	Pop_A01G059762	XM_035038864.1	---	PTHR31827,PTHR31827:SF14	---	---	---	AT1G64140.1	---	---
Potri.001G097300	evm.model.chr1.941	Pop_A01G059761	XM_035038863.1	PF13515	PTHR31086,PTHR31086:SF17	KOG4711	---	GO:0015743	AT3G18440.1	ALMT9,AtALMT9	aluminum-activated malate transporter 9
Potri.001G097400	evm.model.chr1.942	Pop_A01G059760	XM_035038862.1	PF13499,PF00069	PTHR24349,PTHR24349:SF95	KOG0032	K13412	GO:0006468,GO:0005524,GO:0004672	AT4G23650.1	CDPK6,CPK3	calcium-dependent protein kinase 6
Potri.001G097500	evm.model.chr1.943	.	XM_035038861.1	PF02517	PTHR10794,PTHR10794:SF58	---	K07052	GO:0016020	AT5G60750.1	---	CAAX amino terminal protease family protein
Potri.001G097600	evm.model.chr1.944	Pop_A01G059758	XM_035038859.1	PF05496	PTHR23074,PTHR23074:SF90	---	---	GO:0009378,GO:0006310,GO:0006281	AT1G64110.2	---	P-loop containing nucleoside triphosphate hydrolases superfamily protein
Potri.001G097700	evm.model.chr1.945	Pop_A01G059757	XM_035038860.1	PF02453	PTHR10994,PTHR10994:SF70	KOG1792	---	---	AT1G64090.1	RTNLB3	Reticulan like protein B3
Potri.001G097801	evm.model.chr1.946	Pop_A01G059756	XM_035038857.1	---	---	---	---	---	---	---	---
Potri.001G097901	evm.model.chr1.947	Pop_A01G059753	XM_035038856.1	---	---	---	---	---	---	---	---
Potri.001G098000	evm.model.chr1.948	Pop_A01G059752	XM_035038855.1	---	PTHR33929,PTHR33929:SF1	---	---	---	AT1G64080.1	---	---
Potri.001G098100	evm.model.chr1.949	Pop_A01G059751	XM_035039017.1	PF03168	PTHR31852,PTHR31852:SF23	---	---	---	AT2G46150.1	---	Late embryogenesis abundant (LEA) hydroxyproline-rich glycoprotein family
Potri.001G098200	evm.model.chr1.950	Pop_A01G059750	XM_035038854.1	PF03168	PTHR31852,PTHR31852:SF10	---	---	---	AT1G64065.1	---	Late embryogenesis abundant (LEA) hydroxyproline-rich glycoprotein family
Potri.001G098300	evm.model.chr1.951	Pop_A01G059749	XM_035038853.1	PF01794,PF08022,PF08414,PF08030	PTHR11972,PTHR11972:SF69	---	K13447	GO:0055114,GO:0016491,GO:0050664,GO:0004601	AT1G64060.1	ATRBOH F,ATRBOHF,RBOH F,RBOHAP108,RBOHF	respiratory burst oxidase protein F
Potri.001G098400	evm.model.chr1.952	Pop_A01G059748	XM_035038852.1	PF04525	PTHR31087,PTHR31087:SF14	---	---	---	AT5G41590.1	---	Protein of unknown function (DUF567)
Potri.001G098500	evm.model.chr1.953	Pop_A01G059747	XM_035038850.1	---	PTHR36723,PTHR36723:SF1	---	---	---	AT1G64050.1	---	---
Potri.001G098600	evm.model.chr1.954	Pop_A01G059746	XM_035038849.1	PF16891,PF00149	PTHR11668,PTHR11668:SF280	---	K06269	GO:0016787	AT4G11240.1	TOPP7	Calcineurin-like metallo-phosphoesterase superfamily protein
Potri.001G098700	evm.model.chr1.955	Pop_A01G059745	XM_035038848.1	PF00400	PTHR22844,PTHR22844:SF185	---	---	GO:0005515	AT4G11270.1	---	Transducin/WD40 repeat-like superfamily protein
Potri.001G098800	evm.model.chr1.956	Pop_A01G059742	XM_035038847.1	PF00759	PTHR22298,PTHR22298:SF22	---	---	GO:0005975,GO:0004553	AT4G09740.1	AtGH9B14,GH9B14	glycosyl hydrolase 9B14
Potri.001G098901	.	.	.	---	---	---	---	---	---	---	---
Potri.001G099001	evm.model.chr1.958	Pop_A01G059741	XM_035038846.1	PF03106	PTHR32096,PTHR32096:SF30	---	K13425	GO:0043565,GO:0006355,GO:0003700	AT4G01250.1	AtWRKY22,WRKY22	WRKY family transcription factor
Potri.001G099100	evm.model.chr1.959	Pop_A01G059740	XM_035038845.1	PF04406	PTHR10848,PTHR10848:SF1	KOG2795	K10878	GO:0006259,GO:0005694,GO:0005524,GO:0003824,GO:0003677,GO:0000737	AT1G63990.1	SPO11-2	sporulation 11-2
Potri.001G099200	evm.model.chr1.960	Pop_A01G059739	XM_035038844.1	PF10172	PTHR31879,PTHR31879:SF2	KOG4816	K11792	---	AT5G41560.1	---	---
Potri.001G099300	evm.model.chr1.961	Pop_A01G059738	XM_035038843.1	PF02542	PTHR32125	---	---	GO:0016114,GO:0008685	AT1G63970.1	ISPF,MECPS	isoprenoid F
Potri.001G099400	evm.model.chr1.962	Pop_A01G059737	XM_035038842.1	PF00155	PTHR11751,PTHR11751:SF380	---	K01762	GO:0030170,GO:0009058	AT4G11280.1	ACS6,ATACS6	1-aminocyclopropane-1-carboxylic acid (acc) synthase 6
Potri.001G099500	evm.model.chr1.963	Pop_A01G059736	.	PF00403	PTHR22814,PTHR22814:SF127	KOG1603	---	GO:0046872,GO:0030001	AT1G01490.1	---	Heavy metal transport/detoxification superfamily protein
Potri.001G099600	evm.model.chr1.964	Pop_A01G059735	XM_035038841.1	PF00070	PTHR22912,PTHR22912:SF97	KOG1336	K08232	GO:0055114,GO:0016491	AT1G63940.2	MDAR6	monodehydroascorbate reductase 6
Potri.001G099700	evm.model.chr1.965	Pop_A01G059734	XM_035038840.1	PF05633	PTHR31509,PTHR31509:SF7	---	---	---	AT1G63930.1	ROH1	from the Czech \'roh\' meaning \'corner\'
Potri.001G099800	evm.model.chr1.966	Pop_A01G059732	XM_035038839.1	PF00249	PTHR10641,PTHR10641:SF667	KOG0048	K09422	---	AT1G63910.1	AtMYB103,MYB103	myb domain protein 103
Potri.001G099900	evm.model.chr1.967	Pop_A01G059731	XM_035038838.1	PF07714	PTHR24055,PTHR24055:SF224	KOG0660	---	GO:0006468,GO:0004672	AT2G43790.1	ATMAPK6,ATMPK6,MAPK6,MPK6	MAP kinase 6
Potri.001G100000	evm.model.chr1.968	Pop_A01G059730	XM_035038837.1	PF12708	PTHR31339,PTHR31339:SF7	---	---	---	AT4G23500.1	---	Pectin lyase-like superfamily protein
Potri.001G100100	.	Pop_A01G059729	XM_035038835.1	---	PTHR33403,PTHR33403:SF2	---	K18635	---	AT1G69230.1	SP1L2	SPIRAL1-like2
Potri.001G100200	evm.model.chr1.969	Pop_A01G059728	.	PF04116	PTHR31899,PTHR31899:SF3	---	K15746	GO:0055114,GO:0016491,GO:0006633,GO:0005506	AT4G25700.1	B1,BCH1,BETA-OHASE 1,chy1	beta-hydroxylase 1
Potri.001G100300	evm.model.chr1.970	Pop_A01G059727	XM_035038834.1	PF10063	PTHR36716,PTHR36716:SF2	---	---	---	AT1G28140.1	---	---
Potri.001G100500	evm.model.chr1.971	Pop_A01G059725	XM_035038833.1	---	PTHR33698,PTHR33698:SF1	---	---	---	AT5G41470.1	---	Nuclear transport factor 2 (NTF2) family protein
Potri.001G100550	evm.model.chr1.972	Pop_A01G059724	.	---	---	---	---	---	---	---	---
Potri.001G100600	evm.model.chr1.972	Pop_A01G059724	XM_035038832.1	PF13812,PF01535,PF13041	PTHR24015,PTHR24015:SF829	---	---	---	AT4G13650.1	---	Pentatricopeptide repeat (PPR) superfamily protein
Potri.001G100700	evm.model.chr1.973	Pop_A01G059723	XM_035038830.1	PF02434	PTHR10811,PTHR10811:SF11	KOG2246	---	GO:0016757,GO:0016020	AT5G41460.1	---	Protein of unknown function (DUF604)
Potri.001G100800	evm.model.chr1.974	Pop_A01G059720	XM_035038828.1	PF05920,PF07526	PTHR11850,PTHR11850:SF120	KOG0773	---	GO:0006355,GO:0003677	AT5G41410.1	BEL1	POX (plant homeobox) family protein
Potri.001G100900	evm.model.chr1.975	Pop_A01G059719	XM_035038827.1	---	PTHR31060,PTHR31060:SF3	---	---	---	AT1G63850.1	---	BTB/POZ domain-containing protein
Potri.001G101000	.	.	.	PF13639	PTHR14155,PTHR14155:SF175	---	---	GO:0008270,GO:0005515	AT1G63840.1	---	RING/U-box superfamily protein
Potri.001G101100	evm.model.chr1.976	Pop_A01G059717	XM_035038826.1	---	PTHR31152,PTHR31152:SF3	---	---	---	AT1G63830.2	---	PLAC8 family protein
Potri.001G101200	evm.model.chr1.977	Pop_A01G059716	XM_035038825.1	PF06203	PTHR31319,PTHR31319:SF20	---	---	GO:0005515	AT5G41380.1	---	CCT motif family protein
Potri.001G101300	evm.model.chr1.978	Pop_A01G059715	XM_035038823.1	PF00271,PF04851,PF13625	PTHR11274,PTHR11274:SF0	---	K10843	GO:0016787,GO:0005524,GO:0003677	AT5G41370.1	ATXPB1,XPB1	homolog of xeroderma pigmentosum complementation group B 1
Potri.001G101400	evm.model.chr1.979	Pop_A01G059714	XM_035038822.1	PF02883,PF09066,PF01602	PTHR11134,PTHR11134:SF14	---	K12392	GO:0030131,GO:0016192,GO:0006886,GO:0030117	AT4G23460.1	---	Adaptin family protein
Potri.001G101500	evm.model.chr1.980	Pop_A01G059713	.	PF00076	PTHR15241	---	---	GO:0003676	AT4G35785.2	---	RNA-binding (RRM/RBD/RNP motifs) family protein
Potri.001G101600	evm.model.chr1.981	Pop_A01G059706	XM_035038819.1	PF13867	PTHR13286,PTHR13286:SF8	---	---	GO:0005515	AT1G75060.2	---	---
Potri.001G101700	evm.model.chr1.983	Pop_A01G059704	XM_035038818.1	PF13639	PTHR22937,PTHR22937:SF49	---	---	GO:0008270,GO:0005515	AT5G41350.1	---	RING/U-box superfamily protein
Potri.001G101800	evm.model.chr1.985	Pop_A01G059703	XM_035038816.1	PF01388	PTHR22970	---	---	GO:0003677	AT4G11400.1	---	ARID/BRIGHT DNA-binding domain;ELM2 domain protein
Potri.001G101900	evm.model.chr1.987	Pop_A01G059702	XM_035038815.1	PF00179	PTHR24067,PTHR24067:SF129	KOG0416	---	---	AT1G63800.1	UBC5	ubiquitin-conjugating enzyme 5
Potri.001G101975	evm.model.chr1.988_evm.model.chr1.989_evm.model.chr1.990	Pop_A01G059701	XM_035038806.1	---	---	---	---	---	---	---	---
Potri.001G102051	evm.model.chr1.988_evm.model.chr1.989_evm.model.chr1.990	Pop_A01G059701	XM_035038808.1	---	---	---	---	---	---	---	---
Potri.001G102126	evm.model.chr1.988_evm.model.chr1.989_evm.model.chr1.990	Pop_A01G059701	XM_035038806.1	---	---	---	---	---	---	---	---
Potri.001G102200	evm.model.chr1.991	Pop_A01G059698	XM_035038803.1	---	PTHR31798,PTHR31798:SF2	---	---	---	AT4G25620.1	---	hydroxyproline-rich glycoprotein family protein
Potri.001G102300	evm.model.chr1.992	Pop_A01G059697	XM_035038802.1	PF02214	PTHR14499,PTHR14499:SF11	KOG2714	---	GO:0051260	AT5G41330.1	---	BTB/POZ domain with WD40/YVTN repeat-like protein
Potri.001G102400	evm.model.chr1.993	Pop_A01G059696	XM_035038801.1	PF00314	PTHR31048,PTHR31048:SF19	---	---	---	AT4G11650.1	ATOSM34,OSM34	osmotin 34
Potri.001G102501	evm.model.chr1.996	Pop_A01G059695	.	PF00271	PTHR24031,PTHR24031:SF303	---	---	---	AT1G12770.1	EMB1586,ISE1	P-loop containing nucleoside triphosphate hydrolases superfamily protein
Potri.001G102600	evm.model.chr1.996	Pop_A01G059694	XM_035038800.1	PF04535	PTHR33573,PTHR33573:SF4	---	---	---	AT4G11655.1	---	Uncharacterised protein family (UPF0497)
Potri.001G102900	evm.model.chr1.997	Pop_A01G059692	XM_035038793.1	PF14531	PTHR24361,PTHR24361:SF341	KOG0198	---	---	AT1G63700.1	EMB71,MAPKKK4,YDA	Protein kinase superfamily protein
Potri.001G103000	evm.model.chr1.998	Pop_A01G059691	.	PF08659	PTHR24320,PTHR24320:SF100	KOG1208	K19329	---	AT4G11410.1	---	NAD(P)-binding Rossmann-fold superfamily protein
Potri.001G103100	evm.model.chr1.998	Pop_A01G059690	XM_035038786.1	PF02225,PF04258	PTHR12174,PTHR12174:SF41	---	---	GO:0016021,GO:0004190	AT1G63690.1	ATSPPL2,SPPL2	SIGNAL PEPTIDE PEPTIDASE-LIKE 2
Potri.001G103200	evm.model.chr1.999	Pop_A01G059689	XM_035038792.1	---	---	---	---	---	---	---	---
Potri.001G103300	evm.model.chr1.1000	Pop_A01G059687	XM_035038790.1	PF01225,PF02875,PF08245	PTHR23135,PTHR23135:SF16	---	---	GO:0009058,GO:0005524,GO:0016874	AT1G63680.1	ATMURE,MURE,PDE316	acid-amino acid ligases;ligases;ATP binding;ATP binding;ligases
Potri.001G103400	evm.model.chr1.1001	Pop_A01G059686	XM_035038789.1	PF14309,PF12552	PTHR21726,PTHR21726:SF30	---	---	---	AT1G63670.2	---	Protein of unknown function (DUF3741)
Potri.001G103600	evm.model.chr1.1002	Pop_A01G059685	XM_035038787.1	PF00010,PF14215	PTHR11514,PTHR11514:SF37	---	---	GO:0046983	AT5G41315.1	GL3,MYC6.2	basic helix-loop-helix (bHLH) DNA-binding superfamily protein
Potri.001G103800	evm.model.chr1.1003	Pop_A01G059684	XM_035038786.1	PF10157	PTHR39708	---	---	---	AT4G23330.2	---	---
Potri.001G103900	evm.model.chr1.1004	Pop_A01G059683	XM_035038785.1	PF13639	PTHR22763	---	---	GO:0008270,GO:0005515	AT4G26400.1	---	RING/U-box superfamily protein
Potri.001G104000	evm.model.chr1.1005	Pop_A01G059682	XM_035038776.1	PF00307,PF00225	PTHR24115,PTHR24115:SF477	---	K10406	GO:0005515,GO:0008017,GO:0007018,GO:0005524,GO:0003777,GO:0005871	AT1G63640.1	---	P-loop nucleoside triphosphate hydrolases superfamily protein with CH (Calponin Homology) domain
Potri.001G104200	evm.model.chr1.1007	Pop_A01G059681	XM_035038782.1	PF12043	PTHR31390,PTHR31390:SF1	---	---	---	AT4G11450.1	---	Protein of unknown function (DUF3527)
Potri.001G104300	evm.model.chr1.1008	Pop_A01G059680	XM_035038784.1	PF01426,PF07500	PTHR15141,PTHR15141:SF38	KOG1886	---	GO:0003682,GO:0006351	AT4G11560.1	---	bromo-adjacent homology (BAH) domain-containing protein
Potri.001G104366	evm.model.chr1.1011	Pop_A01G059676	XM_035038775.1	---	---	---	---	---	---	---	---
Potri.001G104432	.	.	.	---	---	---	---	---	---	---	---
Potri.001G104500	evm.model.chr1.1012	Pop_A01G059675	XM_035038773.1	PF04107	PTHR34378,PTHR34378:SF1	---	K01919	GO:0042398,GO:0004357	AT4G23100.1	ATECS1,CAD2,GSH1,GSHA,PAD2,RML1	glutamate-cysteine ligase
Potri.001G104600	evm.model.chr1.1013	Pop_A01G059674	XM_035038774.1	PF03953,PF00091	PTHR11588,PTHR11588:SF72	---	K07375	GO:0003924,GO:0007017,GO:0005874	AT5G12250.1	TUB6	beta-6 tubulin
Potri.001G104700	evm.model.chr1.1014	Pop_A01G059673	XM_035038770.1	PF07714	PTHR27001,PTHR27001:SF147	KOG1187	---	GO:0006468,GO:0004672	AT1G63500.1	---	Protein kinase protein with tetratricopeptide repeat domain
Potri.001G104800	evm.model.chr1.1015	Pop_A01G059672	XM_035038768.1	PF03652	PTHR33317,PTHR33317:SF1	---	K07447	GO:0006310	AT3G52905.1	---	Polynucleotidyl transferase, ribonuclease H-like superfamily protein
Potri.001G104900	evm.model.chr1.1016	Pop_A01G059671	XM_035038762.1	PF03479	PTHR31500,PTHR31500:SF9	---	---	---	AT1G63470.1	---	AT hook motif DNA-binding family protein
Potri.001G105000	.	.	.	---	PTHR33191,PTHR33191:SF1	---	---	---	---	---	---
Potri.001G105100	evm.model.chr1.1018	Pop_A01G059669	XM_035038763.1	PF00578	PTHR11592,PTHR11592:SF27	KOG1651	K00432	GO:0055114,GO:0016491,GO:0016209,GO:0006979,GO:0004602	AT1G63460.1	ATGPX8,GPX8	glutathione peroxidase 8
Potri.001G105150	.	Pop_A01G059663	XM_035038763.1	---	---	---	---	---	---	---	---
Potri.001G105200	evm.model.chr1.1019	Pop_A01G059668	XM_035038761.1	PF00578	PTHR11592,PTHR11592:SF42	KOG1651	---	GO:0055114,GO:0016491,GO:0016209,GO:0006979,GO:0004602	AT4G11600.1	ATGPX6,GPX6,LSC803,PHGPX	glutathione peroxidase 6
Potri.001G105300	evm.model.chr1.1020	Pop_A01G059667	XM_035038759.1	PF03016	PTHR11062,PTHR11062:SF47	KOG1021	---	---	AT1G63450.1	RHS8	root hair specific 8
Potri.001G105400	evm.model.chr1.1021	Pop_A01G059665	XM_035038758.1	PF08372,PF00168	PTHR10024,PTHR10024:SF225	---	---	GO:0005515	AT4G11610.1	---	C2 calcium/lipid-binding plant phosphoribosyltransferase family protein
Potri.001G105600	evm.model.chr1.1022	Pop_A01G059664	XM_035038757.1	PF14497,PF02798	PTHR11260,PTHR11260:SF220	KOG0867	K00799	GO:0005515	AT5G41240.1	ATGSTT2,GST10B,GSTT2	glutathione S-transferase THETA 2
Potri.001G105800	evm.model.chr1.1024	Pop_A01G059662	XM_035038756.1	PF12710,PF00403,PF00122	PTHR24093,PTHR24093:SF315	---	---	GO:0046872,GO:0030001,GO:0000166	AT1G63440.1	HMA5	heavy metal atpase 5
Potri.001G105900	evm.model.chr1.1025	Pop_A01G059660	XM_035038754.1	PF13193,PF00501	PTHR24095,PTHR24095:SF171	KOG1176	---	GO:0008152,GO:0003824	AT3G48990.1	---	AMP-dependent synthetase and ligase family protein
Potri.001G106000	evm.model.chr1.1026	Pop_A01G059659	XM_035038752.1	PF00291	PTHR10314,PTHR10314:SF36	---	---	---	AT4G11640.1	ATSR,SR	serine racemase
Potri.001G106100	.	Pop_A01G059658	XM_035038751.1	PF03953,PF00091	PTHR11588,PTHR11588:SF114	---	K07375	GO:0003924,GO:0007017,GO:0005874	AT5G23860.2	TUB8	tubulin beta 8
Potri.001G106200	.	Pop_A01G059657	XM_035038750.1	PF00241	PTHR11913,PTHR11913:SF27	KOG1735	K05765	GO:0005622,GO:0003779,GO:0030042,GO:0015629	AT4G00680.1	ADF8	actin depolymerizing factor 8
Potri.001G106300	.	Pop_A01G059656	XM_035039015.1	PF04525	PTHR31087,PTHR31087:SF15	---	---	---	AT1G63410.1	---	Protein of unknown function (DUF567)
Potri.001G106400	.	Pop_A01G059654	XM_035038747.1	PF04525	PTHR31087,PTHR31087:SF15	---	---	---	AT1G63410.1	---	Protein of unknown function (DUF567)
Potri.001G106500	.	Pop_A01G059652	XM_035038747.1	PF05686	PTHR12203,PTHR12203:SF32	---	---	---	AT3G48980.1	---	Arabidopsis thaliana protein of unknown function (DUF821)
Potri.001G106600	evm.model.chr1.1029	Pop_A01G059650	XM_035038745.1	PF08263,PF07714	PTHR27000,PTHR27000:SF133	KOG1187	---	GO:0006468,GO:0004672	AT1G63430.1	---	Leucine-rich repeat protein kinase family protein
Potri.001G106700	evm.model.chr1.1030	Pop_A01G059649	XM_035038744.1	---	PTHR34452,PTHR34452:SF2	KOG4807,KOG0992	---	---	AT1G63300.1	---	Myosin heavy chain-related protein
Potri.001G106800	evm.model.chr1.1032	Pop_A01G059648	XM_035039014.1	PF13813	PTHR31595,PTHR31595:SF13	---	---	---	AT3G51970.1	ASAT1,ATASAT1,ATSAT1	acyl-CoA sterol acyl transferase 1
Potri.001G106900	.	.	.	PF00808	PTHR10252,PTHR10252:SF41	---	---	---	AT1G54830.3	NF-YC3	nuclear factor Y, subunit C3
Potri.001G106951	.	.	.	---	---	---	---	---	---	---	---
Potri.001G107000	evm.model.chr1.1033	Pop_A01G059644	XM_035038743.1	PF03766,PF03763	PTHR31775	---	---	---	AT5G23750.1	---	Remorin family protein
Potri.001G107100	evm.model.chr1.1033	Pop_A01G059644	XM_035039013.1	PF00412	PTHR24206,PTHR24206:SF22	KOG1700	---	GO:0008270	AT3G61230.1	---	GATA type zinc finger transcription factor family protein
Potri.001G107200	evm.model.chr1.1034	Pop_A01G059643	XM_035038741.1	PF00335	PTHR32191,PTHR32191:SF22	---	---	GO:0016021	AT1G63260.2	TET10	tetraspanin10
Potri.001G107300	evm.model.chr1.1035	Pop_A01G059642	XM_035038740.1	PF00271,PF00270	PTHR24031,PTHR24031:SF324	---	K17679	GO:0005524,GO:0003676	AT1G63250.1	---	DEA(D/H)-box RNA helicase family protein
Potri.001G107400	evm.model.chr1.1036	Pop_A01G059641	.	---	PTHR35472	---	---	---	---	---	---
Potri.001G107500	evm.model.chr1.1037	Pop_A01G059640	XM_035038739.1	PF02186	PTHR12716,PTHR12716:SF8	KOG3095	K03137	GO:0006367	AT4G20330.1	---	Transcription initiation factor TFIIE, beta subunit
Potri.001G107600	.	Pop_A01G059639	XM_035038738.1	PF00314	PTHR31048,PTHR31048:SF19	---	---	---	AT4G11650.1	ATOSM34,OSM34	osmotin 34
Potri.001G107800	.	Pop_A01G059637	XM_035038737.1	PF00314	PTHR31048,PTHR31048:SF36	---	---	---	AT4G11650.1	ATOSM34,OSM34	osmotin 34
Potri.001G107950	.	Pop_A01G059637	XM_035038736.1	---	---	---	---	---	---	---	---
Potri.001G108100	evm.model.chr1.1040	Pop_A01G059633	XM_035038735.1	PF00447	PTHR10015,PTHR10015:SF169	---	K09419	GO:0043565,GO:0006355,GO:0005634,GO:0003700	AT4G11660.1	AT-HSFB2B,HSFB2B	winged-helix DNA-binding transcription factor family protein
Potri.001G108200	evm.model.chr1.1041	Pop_A01G059631	XM_035038731.1	PF04043	PTHR31707,PTHR31707:SF42	---	---	GO:0004857	AT3G47670.1	---	Plant invertase/pectin methylesterase inhibitor superfamily protein
Potri.001G108300	evm.model.chr1.1042	Pop_A01G059630	XM_035038730.1	PF00168	PTHR32246,PTHR32246:SF26	---	---	GO:0005515	AT2G45760.1	BAL,BAP2	BON association protein 2
Potri.001G108400	evm.model.chr1.1043	Pop_A01G059629	XM_035038723.1	PF05664	PTHR31280,PTHR31280:SF3	---	---	---	AT4G11670.1	---	Protein of unknown function (DUF810)
Potri.001G108450	.	.	.	---	---	---	---	---	---	---	---
Potri.001G108500	evm.model.chr1.1045	Pop_A01G059627	XM_035039011.1	PF13041,PF01535	PTHR24015,PTHR24015:SF373	---	---	---	AT5G66520.1	---	Tetratricopeptide repeat (TPR)-like superfamily protein
Potri.001G108600	evm.model.chr1.1046	Pop_A01G059627	XM_035038722.1	PF00892	PTHR31218,PTHR31218:SF7	---	---	GO:0016021,GO:0016020,GO:0022857	AT1G25270.1	---	nodulin MtN21 /EamA-like transporter family protein
Potri.001G108700	evm.model.chr1.1047	Pop_A01G059626	XM_035038721.1	PF01694	PTHR22936,PTHR22936:SF35	KOG2289	---	GO:0016021,GO:0004252,GO:0006508	AT1G63120.1	ATRBL2,RBL2	RHOMBOID-like 2
Potri.001G108800	evm.model.chr1.1048	Pop_A01G059625	XM_035038720.1	PF00612,PF13178	PTHR32295,PTHR32295:SF13	---	---	GO:0005515	AT4G23060.1	IQD22	IQ-domain 22
Potri.001G108900	.	.	.	PF07714	PTHR23257,PTHR23257:SF434	---	---	GO:0006468,GO:0004672	AT4G23050.2	---	PAS domain-containing protein tyrosine kinase family protein
Potri.001G109000	evm.model.chr1.1049	Pop_A01G059624	XM_035038992.1	---	PTHR31764,PTHR31764:SF0	---	---	---	AT4G11720.1	GCS1,HAP2	hapless 2
Potri.001G109100	evm.model.chr1.1050	Pop_A01G059622	XM_035038994.1	PF00067	PTHR24286,PTHR24286:SF11	KOG0157	---	GO:0055114,GO:0020037,GO:0016705,GO:0005506	AT1G12740.1	CYP87A2	cytochrome P450, family 87, subfamily A, polypeptide 2
Potri.001G109200	evm.model.chr1.1052	Pop_A01G059621	XM_035038894.1	PF06728	PTHR13121	KOG2552	---	GO:0016021,GO:0006506	AT1G63110.2	---	GPI transamidase subunit PIG-U
Potri.001G109300	evm.model.chr1.1053	Pop_A01G059620	XM_035038998.1	PF00067	PTHR24298,PTHR24298:SF107	KOG0156	---	GO:0055114,GO:0020037,GO:0016705,GO:0005506	AT1G33720.1	CYP76C6	cytochrome P450, family 76, subfamily C, polypeptide 6
Potri.001G109400	evm.model.chr1.1055	Pop_A01G059619	XM_035038981.1	PF03514	PTHR31636,PTHR31636:SF16	---	---	---	AT1G63100.1	---	GRAS family transcription factor
Potri.001G109500	evm.model.chr1.1056	Pop_A01G059618	XM_035038889.1	PF14555,PF00789	PTHR23322,PTHR23322:SF3	KOG1363	---	GO:0005515	AT4G11740.1	SAY1	Ubiquitin-like superfamily protein
Potri.001G109600	evm.model.chr1.1058	Pop_A01G059616	XM_035039000.1	PF05071	PTHR12910,PTHR12910:SF1	---	K18160	GO:0016020,GO:0009055,GO:0008137	AT4G26965.1	---	NADH:ubiquinone oxidoreductase, 17.2kDa subunit
Potri.001G109700	evm.model.chr1.1058	Pop_A01G059615	XM_035039010.1	PF04043	PTHR31080,PTHR31080:SF18	---	---	GO:0004857	AT5G64620.1	ATC/VIF2,C/VIF2	cell wall / vacuolar inhibitor of fructosidase 2
Potri.001G109800	evm.model.chr1.1059	Pop_A01G059614	XM_035038990.1	PF14299	PTHR31960,PTHR31960:SF2	---	---	---	AT1G12710.1	AtPP2-A12,PP2-A12	phloem protein 2-A12
Potri.001G109901	.	Pop_A01G059613	.	---	---	---	---	---	AT4G25520.1	SLK1	SEUSS-like 1
Potri.001G110000	evm.model.chr1.1061	Pop_A01G060010	XM_035038983.1	PF06102	PTHR21738,PTHR21738:SF0	KOG3190	K14795	---	AT1G12650.1	---	---
Potri.001G110100	evm.model.chr1.1062	Pop_A01G060009	XM_035038934.1	PF03062	PTHR13906,PTHR13906:SF4	KOG2704	K13519	---	AT1G12640.1	---	MBOAT (membrane bound O-acyl transferase) family protein
Potri.001G110200	evm.model.chr1.1063	Pop_A01G060008	XM_035038933.1	PF03144,PF03143,PF00009	PTHR23115,PTHR23115:SF146	---	K02358	GO:0005525	AT4G20360.1	ATRAB8D,ATRABE1B,RABE1b	RAB GTPase homolog E1B
Potri.001G110300	evm.model.chr1.1064	Pop_A01G060007	XM_035038932.1	PF00240,PF02179	PTHR12329,PTHR12329:SF13	KOG4361	---	GO:0005515,GO:0051087	AT5G52060.1	ATBAG1,BAG1	BCL-2-associated athanogene 1
Potri.001G110400	evm.model.chr1.1065	Pop_A01G060006	XM_035038931.1	PF07690	PTHR23500,PTHR23500:SF144	KOG0254	---	GO:0055085,GO:0016021	AT1G11260.1	ATSTP1,STP1	sugar transporter 1
Potri.001G110500	evm.model.chr1.1066	Pop_A01G060005	XM_035038930.1	PF00847	PTHR31985,PTHR31985:SF21	---	---	GO:0006355,GO:0003700	AT5G52020.1	---	Integrase-type DNA-binding superfamily protein
Potri.001G110700	evm.model.chr1.1067	Pop_A01G060004	XM_035038929.1	PF00847	PTHR31839,PTHR31839:SF0	---	---	GO:0006355,GO:0003700	AT5G51990.1	CBF4,DREB1D	C-repeat-binding factor 4
Potri.001G110800	evm.model.chr1.1068	Pop_A01G060003	XM_035038928.1	PF00847	PTHR31839,PTHR31839:SF0	---	---	GO:0006355,GO:0003700	AT1G12610.1	DDF1	Integrase-type DNA-binding superfamily protein
Potri.001G110900	evm.model.chr1.1069	Pop_A01G060002	.	---	PTHR33623,PTHR33623:SF3	---	---	---	AT4G23020.2	---	---
Potri.001G111000	evm.model.chr1.1070	Pop_A01G060001	XM_035038927.1	PF08449	PTHR10778,PTHR10778:SF19	KOG1582	---	GO:0055085	AT1G12600.1	---	UDP-N-acetylglucosamine (UAA) transporter family
Potri.001G111100	evm.model.chr1.1071	Pop_A01G059999	XM_035038924.1	PF00638	PTHR23138,PTHR23138:SF97	KOG2724	K14295	GO:0046907	AT4G11790.1	---	Pleckstrin homology (PH) domain superfamily protein
Potri.001G111300	evm.model.chr1.1073	Pop_A01G059996	XM_035038922.1	PF05000,PF04983,PF11523,PF00623	PTHR19376,PTHR19376:SF40	---	K16250	GO:0006351,GO:0003899,GO:0003677	AT1G63020.2	NRPD1,NRPD1A,POL IVA,SDE4,SMD2	nuclear RNA polymerase D1A
Potri.001G111400	evm.model.chr1.1074	Pop_A01G059995	XM_035038912.1	PF03105,PF07690	PTHR23510,PTHR23510:SF21	KOG2325	---	GO:0055085,GO:0016021	AT4G22990.2	---	Major Facilitator Superfamily with SPX (SYG1/Pho81/XPR1) domain-containing protein
Potri.001G111500	evm.model.chr1.1075	Pop_A01G059994	XM_035038909.1	PF05199,PF00732	PTHR11552,PTHR11552:SF141	---	---	GO:0055114,GO:0016614,GO:0050660	AT1G12570.1	---	Glucose-methanol-choline (GMC) oxidoreductase family protein
Potri.001G111600	evm.model.chr1.1076	Pop_A01G059993	XM_035038908.1	---	PTHR14237,PTHR14237:SF28	KOG2142	---	---	AT5G51920.1	---	Pyridoxal phosphate (PLP)-dependent transferases superfamily protein
Potri.001G111700	evm.model.chr1.1077	Pop_A01G059992	XM_035038906.1	PF01154,PF08540	PTHR11877,PTHR11877:SF20	---	K01641	GO:0008299,GO:0004421	AT4G11820.2	EMB2778,FKP1,HMGS,MVA1	hydroxymethylglutaryl-CoA synthase / HMG-CoA synthase / 3-hydroxy-3-methylglutaryl coenzyme A synthase
Potri.001G111800	evm.model.chr1.1078	Pop_A01G059991	XM_035038904.1	PF03634	PTHR31072,PTHR31072:SF15	---	---	---	AT5G51910.2	---	TCP family transcription factor
Potri.001G112000	evm.model.chr1.1080	Pop_A01G059987	XM_035038905.1	PF04321	PTHR10366,PTHR10366:SF405	---	K12451	---	AT1G63000.1	NRS/ER,UER1	nucleotide-rhamnose synthase/epimerase-reductase
Potri.001G112100	evm.model.chr1.1081	Pop_A01G059986	XM_035038903.1	PF00614,PF00168	PTHR18896,PTHR18896:SF15	---	---	GO:0003824,GO:0005515	AT4G11850.1	MEE54,PLDGAMMA1	phospholipase D gamma 1
Potri.001G112200	evm.model.chr1.1082	Pop_A01G059985	XM_035038902.1	PF03791,PF03790,PF05920	PTHR11850,PTHR11850:SF74	KOG0773	---	GO:0005634,GO:0003677,GO:0006355	AT1G62990.1	IXR11,KNAT7	KNOTTED-like homeobox of Arabidopsis thaliana 7
Potri.001G112250	.	.	.	---	---	---	---	---	---	---	---
Potri.001G112300	evm.model.chr1.1084	Pop_A01G059984	XM_035038900.1	PF04424	PTHR18063	KOG2427	---	---	AT4G11860.1	---	Protein of unknown function (DUF544)
Potri.001G112400	evm.model.chr1.1085	Pop_A01G059983	XM_035038995.1	PF00319,PF01486	PTHR11945,PTHR11945:SF191	KOG0014	---	GO:0046983,GO:0003677,GO:0006355,GO:0005634,GO:0003700	AT4G22950.1	AGL19,GL19	AGAMOUS-like 19
Potri.001G112500	evm.model.chr1.1087	Pop_A01G059982	XM_035038898.1	---	---	---	---	---	AT4G22920.1	ATNYE1,NYE1	non-yellowing 1
Potri.001G112600	evm.model.chr1.1088	Pop_A01G059981	XM_035038885.1	PF12638	PTHR31750,PTHR31750:SF4	---	---	---	AT4G22920.1	ATNYE1,NYE1	non-yellowing 1
Potri.001G112700	evm.model.chr1.1089	Pop_A01G059980	XM_035038884.1	PF00400	PTHR19918,PTHR19918:SF7	---	---	GO:0005515	AT4G22910.1	CCS52A1,FZR2	FIZZY-related 2
Potri.001G112800	evm.model.chr1.1090	Pop_A01G059979	XM_035038895.1	PF06697	PTHR33512,PTHR33512:SF2	---	---	---	AT4G22900.1	---	Protein of unknown function (DUF1191)
Potri.001G112900	evm.model.chr1.1092	Pop_A01G059977	XM_035038986.1	---	---	---	---	---	---	---	---
Potri.001G113000	evm.model.chr1.1093	Pop_A01G059976	XM_035038985.1	---	PTHR31032,PTHR31032:SF1	---	---	---	AT4G22890.2	PGR5-LIKE A	PGR5-LIKE A
Potri.001G113100	evm.model.chr1.1094	Pop_A01G059975	XM_035038716.1	PF03171,PF14226	PTHR10209,PTHR10209:SF190	KOG0143	K05277	GO:0055114,GO:0016491	AT4G22880.1	ANS,LDOX,TDS4,TT18	leucoanthocyanidin dioxygenase
Potri.001G113250	evm.model.chr1.1095	Pop_A01G059974	XM_035038891.1	PF00389,PF02826	PTHR10996,PTHR10996:SF131	KOG0069	---	GO:0055114,GO:0051287,GO:0016616,GO:0008152	AT2G45630.2	---	D-isomer specific 2-hydroxyacid dehydrogenase family protein
Potri.001G113400	evm.model.chr1.1096	Pop_A01G059973	XM_035038982.1	PF00010	PTHR13935,PTHR13935:SF54	---	---	GO:0046983,GO:0003677	AT5G51790.1	---	basic helix-loop-helix (bHLH) DNA-binding superfamily protein
Potri.001G113500	evm.model.chr1.1097	Pop_A01G059972	XM_035041724.1	---	---	---	---	---	AT4G11970.2	---	YTH family protein
Potri.001G113533	evm.model.chr1.1100	Pop_A01G059968	.	---	---	---	---	---	---	---	---
Potri.001G113566	evm.model.chr1.1100	Pop_A01G059968	.	---	---	---	---	---	---	---	---
Potri.001G113600	evm.model.chr1.1099	Pop_A01G059969	XM_035041732.1	PF13837	PTHR31307,PTHR31307:SF16	KOG4282	---	---	AT3G58630.1	---	sequence-specific DNA binding transcription factors
Potri.001G113700	evm.model.chr1.1100	Pop_A01G059968	.	PF05922,PF02225,PF00082	PTHR10795,PTHR10795:SF370	---	---	GO:0006508,GO:0004252	AT1G04110.1	SDD1	Subtilase family protein
Potri.001G113800	evm.model.chr1.1101	Pop_A01G059966	XM_035041731.1	PF00403,PF00080	PTHR10003,PTHR10003:SF27	KOG4656	K04569	GO:0046872,GO:0030001,GO:0055114,GO:0006801,GO:0016532,GO:0005507	AT1G12520.1	ATCCS,CCS	copper chaperone for SOD1
Potri.001G113900	evm.model.chr1.1102_evm.model.chr1.1103	Pop_A01G059965	XM_035041728.1	PF00067	PTHR24298,PTHR24298:SF121	KOG0156	---	GO:0055114,GO:0020037,GO:0016705,GO:0005506	AT2G45550.1	CYP76C4	cytochrome P450, family 76, subfamily C, polypeptide 4
Potri.001G114000	evm.model.chr1.1104	Pop_A01G059964	XM_035041733.1	PF08880,PF08879	PTHR31602,PTHR31602:SF16	---	---	GO:0006355,GO:0005634,GO:0005524,GO:0032502,GO:0006351	AT4G37740.1	AtGRF2,GRF2	growth-regulating factor 2
Potri.001G114100	evm.model.chr1.1105	Pop_A01G059963	.	PF08449	PTHR11132,PTHR11132:SF65	KOG1441	---	GO:0055085	AT1G12500.1	---	Nucleotide-sugar transporter family protein
Potri.001G114300	evm.model.chr1.1107	Pop_A01G059961	XM_035041736.1	PF03595	PTHR31269,PTHR31269:SF11	---	---	GO:0055085,GO:0016021,GO:0008308,GO:0006873	AT1G12480.1	CDI3,OZS1,RCD3,SLAC1	C4-dicarboxylate transporter/malic acid transport protein
Potri.001G114400	evm.model.chr1.1108	Pop_A01G059960	XM_035041734.1	PF12214	PTHR14326,PTHR14326:SF15	---	---	GO:0060236,GO:0032147,GO:0005874,GO:0005819	AT4G22860.1	---	Cell cycle regulated microtubule associated protein
Potri.001G114500	evm.model.chr1.1109	Pop_A01G059959	XM_035041738.1	PF00560,PF08263,PF00069	PTHR27000,PTHR27000:SF7	KOG1187	---	GO:0005515,GO:0006468,GO:0005524,GO:0004672	AT1G12460.1	---	Leucine-rich repeat protein kinase family protein
Potri.001G114600	evm.model.chr1.1110	Pop_A01G059958	XM_035041739.1	PF09335	PTHR12677,PTHR12677:SF19	---	---	---	AT1G12450.1	---	SNARE associated Golgi protein family
Potri.001G114800	evm.model.chr1.1111	Pop_A01G059955	XM_035041740.1	PF10693	PTHR33833,PTHR33833:SF3	---	---	---	AT4G22830.1	---	---
Potri.001G114900	evm.model.chr1.1112	Pop_A01G059954	.	---	PTHR33601,PTHR33601:SF2	---	---	---	AT3G60890.2	ZPR2	protein binding
Potri.001G115000	evm.model.chr1.1113	Pop_A01G059953	XM_035041742.1	PF01428,PF01754	PTHR10634,PTHR10634:SF38	KOG3173	---	GO:0008270,GO:0003677	AT4G12040.2	---	A20/AN1-like zinc finger family protein
Potri.001G115067	.	.	.	---	---	---	---	---	---	---	---
Potri.001G115100	evm.model.chr1.1114	Pop_A01G059952	XM_035041741.1	---	---	---	---	---	---	---	---
Potri.001G115200	evm.model.chr1.1115	Pop_A01G059951	XM_035041743.1	PF03479	PTHR31100,PTHR31100:SF15	---	---	---	AT4G22810.1	---	Predicted AT-hook DNA-binding family protein
Potri.001G115400	evm.model.chr1.1118	Pop_A01G059949	XM_035041744.1	PF01554	PTHR11206,PTHR11206:SF93	KOG1347	K03327	GO:0055085,GO:0016020,GO:0015297,GO:0015238,GO:0006855	AT4G22790.1	---	MATE efflux family protein
Potri.001G115500	evm.model.chr1.1118	Pop_A01G059948	XM_035041745.1	PF02861	PTHR11638,PTHR11638:SF105	---	---	GO:0019538	AT4G12060.1	---	Double Clp-N motif protein
Potri.001G115600	evm.model.chr1.1120	Pop_A01G059947	XM_035041746.1	PF01842	PTHR31096,PTHR31096:SF6	---	---	GO:0016597,GO:0008152	AT1G12420.1	ACR8	ACT domain repeat 8
Potri.001G115800	evm.model.chr1.1122	Pop_A01G059932	XM_035041748.1	PF03479	PTHR31500,PTHR31500:SF7	---	---	---	AT4G12080.1	AHL1,ATAHL1	AT-hook motif nuclear-localized protein 1
Potri.001G115900	evm.model.chr1.1123	Pop_A01G059921	XM_035041749.1	PF00574	PTHR10381,PTHR10381:SF15	KOG0840	K01358	---	AT1G12410.1	CLP2,CLPR2,NCLPP2	CLP protease proteolytic subunit 2
Potri.001G116000	evm.model.chr1.1124	.	XM_035041752.1	PF06331	PTHR28580,PTHR28580:SF1	KOG3451	---	GO:0006355,GO:0006289,GO:0000439	AT1G12400.1	---	Nucleotide excision repair, TFIIH, subunit TTDA
Potri.001G116100	evm.model.chr1.1125	Pop_A01G059899	XM_035041754.1	PF03311	PTHR12290,PTHR12290:SF18	KOG2729	---	GO:0035556,GO:0016020	AT1G12390.1	---	Cornichon family protein
Potri.001G116200	evm.model.chr1.1126	Pop_A01G059877	.	---	PTHR33270,PTHR33270:SF6	---	---	---	AT4G22758.1	---	---
Potri.001G116350	evm.model.chr1.1126	.	.	---	---	---	---	---	---	---	---
Potri.001G116500	evm.model.chr1.1128	Pop_A01G059866	XM_035041755.1	PF04116	PTHR11863,PTHR11863:SF44	KOG0873	K14423	GO:0055114,GO:0016491,GO:0006633,GO:0005506	AT4G12110.1	ATSMO1,ATSMO1-1,SMO1-1	sterol-4alpha-methyl oxidase 1-1
Potri.001G116600	evm.model.chr1.1130	Pop_A01G059844	XM_035041756.1	---	---	---	---	---	---	---	---
Potri.001G116800	evm.model.chr1.1132	Pop_A01G059810	XM_035041764.1	PF03441,PF00875	PTHR10211,PTHR10211:SF0	KOG0133	K01669	GO:0006281,GO:0003904	AT1G12370.2	PHR1,UVR2	photolyase 1
Potri.001G116900	evm.model.chr1.1133	Pop_A01G059799	XM_035041763.1	PF00995	PTHR11679,PTHR11679:SF38	---	K15292	GO:0016192,GO:0006904	AT1G12360.1	KEU	Sec1/munc18-like (SM) proteins superfamily
Potri.001G117000	evm.model.chr1.1134	Pop_A01G059788	XM_035041766.1	---	PTHR31029,PTHR31029:SF4	---	---	---	AT1G12330.1	---	---
Potri.001G117100	evm.model.chr1.1135	Pop_A01G059777	XM_035041767.1	PF01529	PTHR22883,PTHR22883:SF66	---	---	GO:0008270	AT3G60800.1	---	DHHC-type zinc finger family protein
Potri.001G117200	evm.model.chr1.1136	Pop_A01G059766	XM_035041769.1	PF10557,PF00888	PTHR11932,PTHR11932:SF84	KOG2167	K03347	GO:0031625,GO:0006511	AT4G02570.4	ATCUL1,AXR6,CUL1	cullin 1
Potri.001G117400	evm.model.chr1.1137	Pop_A01G059755	XM_035041771.1	PF10248	PTHR13105,PTHR13105:SF7	---	---	---	AT4G22740.2	---	glycine-rich protein
Potri.001G117500	evm.model.chr1.1138	Pop_A01G059744	XM_035041774.1	PF00472	PTHR11075	KOG3429	K15033	GO:0006415,GO:0003747	AT1G62850.2	---	Class I peptide chain release factor
Potri.001G117600	evm.model.chr1.1139	Pop_A01G059733	XM_035041776.1	PF07279	PTHR33593,PTHR33593:SF2	---	---	---	AT3G60780.1	---	Protein of unknown function (DUF1442)
Potri.001G117700	evm.model.chr1.1140	Pop_A01G059722	XM_035041777.1	PF08669	PTHR22602,PTHR22602:SF0	KOG2929	K06980	---	AT4G12130.1	---	Glycine cleavage T-protein family
Potri.001G117800	evm.model.chr1.1142	Pop_A01G059699	XM_035041780.1	PF08263,PF07714	PTHR27006,PTHR27006:SF43	KOG1187	---	GO:0006468,GO:0004672	AT4G22730.1	---	Leucine-rich repeat protein kinase family protein
Potri.001G117900	evm.model.chr1.1143	Pop_A01G059688	XM_035041727.1	PF13405,PF13499	PTHR23050,PTHR23050:SF214	KOG0027	K13448	GO:0005509	AT1G12310.1	---	Calcium-binding EF-hand family protein
Potri.001G118000	evm.model.chr1.1144	Pop_A01G059677	XM_035041791.1	PF00561	PTHR15913,PTHR15913:SF0	---	---	---	AT4G12230.1	---	alpha/beta-Hydrolases superfamily protein
Potri.001G118100	evm.model.chr1.1145	Pop_A01G059666	XM_035041792.1	PF00410	PTHR11758,PTHR11758:SF16	KOG1754	K02957	GO:0006412,GO:0005840,GO:0003735	AT1G07770.2	RPS15A	ribosomal protein S15A
Potri.001G118200	evm.model.chr1.1146	Pop_A01G059655	XM_035041796.1	PF02727,PF02728,PF01179	PTHR10638,PTHR10638:SF38	---	K00276	GO:0055114,GO:0048038,GO:0009308,GO:0008131,GO:0005507	AT1G62810.1	---	Copper amine oxidase family protein
Potri.001G118300	evm.model.chr1.1147	Pop_A01G059634	XM_035041798.1	PF02727,PF02728,PF01179	PTHR10638,PTHR10638:SF39	---	K00276	GO:0055114,GO:0048038,GO:0009308,GO:0008131,GO:0005507	AT4G12290.1	---	Copper amine oxidase family protein
Potri.001G118400	evm.model.chr1.1148	Pop_A01G059623	XM_035041799.1	PF00067	PTHR24298,PTHR24298:SF136	KOG0156	---	GO:0055114,GO:0020037,GO:0016705,GO:0005506	AT4G12300.1	CYP706A4	cytochrome P450, family 706, subfamily A, polypeptide 4
Potri.001G118500	evm.model.chr1.1149	Pop_A01G059612	XM_035041800.1	PF00067	PTHR24298,PTHR24298:SF114	KOG0156	---	GO:0055114,GO:0020037,GO:0016705,GO:0005506	AT4G12320.1	CYP706A6	cytochrome P450, family 706, subfamily A, polypeptide 6
Potri.001G118700	evm.model.chr1.1151	Pop_A01G059989	XM_035041806.1	---	PTHR21588	---	---	---	AT4G12340.1	---	copper ion binding
Potri.001G118800	evm.model.chr1.1152	Pop_A01G059978	XM_035041807.1	PF00249	PTHR10641,PTHR10641:SF674	KOG0048	K09422	---	AT4G12350.1	AtMYB42,MYB42	myb domain protein 42
Potri.001G118900	evm.model.chr1.1153	Pop_A01G059967	XM_035041808.1	PF13414	PTHR22904,PTHR22904:SF382	KOG1308	K09560	---	AT3G17880.1	ATHIP2,ATTDX,HIP,TDX	tetraticopeptide domain-containing thioredoxin
Potri.001G119000	evm.model.chr1.1154	Pop_A01G059956	XM_035041810.1	PF14368	PTHR33044,PTHR33044:SF37	---	---	---	AT1G62790.1	---	Bifunctional inhibitor/lipid-transfer protein/seed storage 2S albumin superfamily protein
Potri.001G119100	evm.model.chr1.1155	Pop_A01G059943	XM_035041812.1	---	PTHR36333,PTHR36333:SF1	---	---	---	AT1G62780.1	---	---
Potri.001G119200	evm.model.chr1.1156	Pop_A01G059611	XM_035041815.1	PF04043	PTHR31080,PTHR31080:SF2	---	---	GO:0004857	AT1G62770.1	---	Plant invertase/pectin methylesterase inhibitor superfamily protein
Potri.001G119300	evm.model.chr1.1157	Pop_A01G004583	.	PF04043	PTHR31080,PTHR31080:SF8	---	---	GO:0004857	AT1G62760.1	---	Plant invertase/pectin methylesterase inhibitor superfamily protein
Potri.001G119500	evm.model.chr1.1158	Pop_A01G004582	XM_035041818.1	PF13371,PF07719,PF00515,PF13414	PTHR22904,PTHR22904:SF371	---	K09553	GO:0005515	AT4G12400.2	---	stress-inducible protein, putative
Potri.001G119700	evm.model.chr1.1159	Pop_A01G004581	XM_035041820.1	PF00494	PTHR21181,PTHR21181:SF13	KOG4411	K18163	GO:0016740,GO:0009058	AT1G62730.1	---	Terpenoid synthases superfamily protein
Potri.001G119800	evm.model.chr1.1160	Pop_A01G004580	XM_035041821.1	---	---	---	---	---	---	---	---
Potri.001G119900	evm.model.chr1.1161	Pop_A01G004579	.	PF02519	PTHR31374,PTHR31374:SF20	---	K14488	GO:0009733	AT4G12410.1	---	SAUR-like auxin-responsive protein family
Potri.001G120000	evm.model.chr1.1163	Pop_A01G004576	XM_035041823.1	PF02365	PTHR31989,PTHR31989:SF32	---	---	GO:0006355,GO:0003677	AT1G12260.1	ANAC007,EMB2749,NAC007,VND4	NAC 007
Potri.001G120200	evm.model.chr1.1164	Pop_A01G004574	XM_035041657.1	PF04690	PTHR31675,PTHR31675:SF4	---	---	GO:0007275	AT2G45190.1	AFO,FIL,YAB1	Plant-specific transcription factor YABBY family protein
Potri.001G120300	evm.model.chr1.1165	Pop_A01G004572	XM_035041658.1	PF07731,PF07732,PF00394	PTHR11709,PTHR11709:SF82	---	---	GO:0055114,GO:0016491,GO:0005507	AT4G12420.1	SKU5	Cupredoxin superfamily protein
Potri.001G120400	evm.model.chr1.1166	Pop_A01G004571	XM_035041660.1	PF00923	PTHR10683,PTHR10683:SF10	KOG2772	K00616	GO:0005975	AT1G12230.1	---	Aldolase superfamily protein
Potri.001G120500	evm.model.chr1.1167	Pop_A01G004570	XM_035041661.1	PF02358	PTHR10788,PTHR10788:SF38	---	K01087	GO:0005992,GO:0003824	AT4G22590.1	---	Haloacid dehalogenase-like hydrolase (HAD) superfamily protein
Potri.001G120550	evm.model.chr1.1167	Pop_A01G004570	XM_035041661.1	---	---	---	---	---	AT4G22592.1	CPuORF27	conserved peptide upstream open reading frame 27
Potri.001G120625	.	.	.	---	---	---	---	---	---	---	---
Potri.001G120700	evm.model.chr1.1168	Pop_A01G004568	XM_035041789.1	PF14144	PTHR22952,PTHR22952:SF17	---	---	GO:0043565,GO:0006351	AT4G22600.1	---	---
Potri.001G120800	evm.model.chr1.1169	Pop_A01G004565	XM_035041664.1	PF03016	PTHR11062,PTHR11062:SF58	KOG1021	---	---	AT4G22580.1	---	Exostosin family protein
Potri.001G120900	evm.model.chr1.1170	Pop_A01G004565	XM_035041666.1	PF02797,PF08545	PTHR18919,PTHR18919:SF90	---	K00648	GO:0006633,GO:0004315	AT1G62640.1	KAS III	3-ketoacyl-acyl carrier protein synthase III
Potri.001G121000	evm.model.chr1.1171	Pop_A01G004563	XM_035041670.1	PF07992	PTHR23023,PTHR23023:SF94	KOG1399	---	GO:0055114,GO:0016491	AT1G62620.1	---	Flavin-binding monooxygenase family protein
Potri.001G121100	evm.model.chr1.1173	Pop_A01G004561	XM_035041667.1	PF13738,PF00743	PTHR23023,PTHR23023:SF94	KOG1399	---	GO:0055114,GO:0050661,GO:0050660,GO:0004499	AT1G63370.1	---	Flavin-binding monooxygenase family protein
Potri.001G121200	evm.model.chr1.1174	Pop_A01G004560	XM_035041671.1	PF05904	PTHR33167,PTHR33167:SF13	---	---	---	AT1G62530.1	---	Plant protein of unknown function (DUF863)
Potri.001G121300	evm.model.chr1.1175	Pop_A01G004559	XM_035041675.1	PF10533,PF03106	PTHR31282,PTHR31282:SF6	---	---	GO:0043565,GO:0006355,GO:0003700	AT2G30590.1	WRKY21	WRKY DNA-binding protein 21
Potri.001G121350	.	.	.	---	---	---	---	---	---	---	---
Potri.001G121400	evm.model.chr1.1176	Pop_A01G004558	XM_035041678.1	PF00156	PTHR11776,PTHR11776:SF7	KOG1712	---	GO:0009116	AT4G12440.2	APT4	adenine phosphoribosyl transferase 4
Potri.001G121600	evm.model.chr1.1177	Pop_A01G004557	XM_035041676.1	---	PTHR31681	---	---	---	AT4G22560.1	---	---
Potri.001G121650	.	.	.	---	---	---	---	---	---	---	---
Potri.001G121700	evm.model.chr1.1179	Pop_A01G004553	XM_035041679.1	PF15413,PF01237	PTHR10972,PTHR10972:SF91	---	---	---	AT4G22540.1	ORP2A	OSBP(oxysterol binding protein)-related protein 2A
Potri.001G121800	evm.model.chr1.1180	Pop_A01G004552	XM_035041684.1	PF14547	PTHR31731,PTHR31731:SF8	---	---	---	AT1G12100.1	---	Bifunctional inhibitor/lipid-transfer protein/seed storage 2S albumin superfamily protein
Potri.001G121900	evm.model.chr1.1181	Pop_A01G004551	XM_035041685.1	PF14547	PTHR31731,PTHR31731:SF26	---	---	---	AT4G12510.1	---	Bifunctional inhibitor/lipid-transfer protein/seed storage 2S albumin superfamily protein
Potri.001G122100	evm.model.chr1.1182	Pop_A01G004550	XM_035041685.1	PF14547	PTHR31731	---	---	---	AT3G22142.1	---	Bifunctional inhibitor/lipid-transfer protein/seed storage 2S albumin superfamily protein
Potri.001G122200	evm.model.chr1.1183	Pop_A01G004549	XM_035041686.1	---	PTHR36401	---	---	---	AT5G47570.1	---	---
Potri.001G122400	evm.model.chr1.1184	Pop_A01G004548	XM_035041688.1	PF02866,PF00056	PTHR11540,PTHR11540:SF3	---	K00016	GO:0055114,GO:0016616,GO:0016491,GO:0019752	AT4G17260.1	---	Lactate/malate dehydrogenase family protein
Potri.001G122501	evm.model.chr1.1185	Pop_A01G004547	.	---	---	---	---	---	---	---	---
Potri.001G122600	evm.model.chr1.1186	Pop_A01G004546	XM_035041690.1	---	PTHR34961,PTHR34961:SF1	---	---	---	---	---	---
Potri.001G122700	evm.model.chr1.1187	Pop_A01G004545	XM_035041691.1	PF04110	PTHR10969,PTHR10969:SF39	KOG1654	K08341	GO:0005737,GO:0000045	AT4G16520.1	ATG8F	Ubiquitin-like superfamily protein
Potri.001G122800	evm.model.chr1.1188	Pop_A01G004588	XM_035041692.1	PF03514	PTHR31636,PTHR31636:SF37	---	---	---	AT4G00150.1	ATHAM3,HAM3	GRAS family transcription factor
Potri.001G123000	.	.	XM_035041696.1	PF15054	PTHR33528,PTHR33528:SF3	---	---	---	AT2G35736.1	---	---
Potri.001G123100	evm.model.chr1.1190	Pop_A01G004586	XM_035041697.1	---	PTHR35307,PTHR35307:SF1	---	---	---	AT5G47580.1	---	---
Potri.001G123200	evm.model.chr1.1191	Pop_A01G004585	XM_035041698.1	---	PTHR31861,PTHR31861:SF15	---	---	---	AT4G16530.1	---	Family of unknown function (DUF577)
Potri.001G123250	evm.model.chr1.1191	Pop_A01G004585	XM_035041698.1	---	---	---	---	---	---	---	---
Potri.001G123300	evm.model.chr1.1192	Pop_A01G004577	XM_035041701.1	---	PTHR33168,PTHR33168:SF5	---	---	---	AT4G19980.1	---	---
Potri.001G123400	evm.model.chr1.1193	Pop_A01G004566	XM_035041702.1	PF06465,PF04851,PF00628,PF00385,PF00271	PTHR10799,PTHR10799:SF725	---	---	GO:0016787,GO:0005524,GO:0003677,GO:0005515	AT5G44800.1	CHR4,PKR1	chromatin remodeling 4
Potri.001G123500	evm.model.chr1.1195	Pop_A01G004555	XM_035041705.1	PF00564,PF07714	PTHR23257,PTHR23257:SF537	KOG0192	---	GO:0005515,GO:0006468,GO:0004672	AT1G79570.1	---	Protein kinase superfamily protein with octicosapeptide/Phox/Bem1p domain
Potri.001G123600	evm.model.chr1.1196	Pop_A01G000048	XM_035041707.1	PF03144,PF00679,PF14492,PF03764,PF00009	PTHR23115,PTHR23115:SF162	---	K02355	GO:0005525	AT1G45332.1	---	Translation elongation factor EFG/EF2 protein
Potri.001G123700	evm.model.chr1.1197	Pop_A01G004306	XM_035041709.1	PF02705	PTHR30540,PTHR30540:SF11	---	K03549	GO:0071805,GO:0016020,GO:0015079	AT2G35060.1	KUP11	K+ uptake permease 11
Potri.001G123800	evm.model.chr1.1198	Pop_A01G004305	XM_035041711.1	PF02705	PTHR30540,PTHR30540:SF11	---	K03549	GO:0071805,GO:0016020,GO:0015079	AT2G35060.1	KUP11	K+ uptake permease 11
Potri.001G123900	evm.model.chr1.1199	Pop_A01G004303	XM_035041790.1	---	PTHR34961,PTHR34961:SF1	---	---	---	---	---	---
Potri.001G124000	evm.model.chr1.1200	Pop_A01G004303	XM_035041714.1	PF02845,PF13639	PTHR22763,PTHR22763:SF51	KOG0802	K10636	GO:0005515,GO:0008270	AT4G25230.2	RIN2	RPM1 interacting protein 2
Potri.001G124100	evm.model.chr1.1201	Pop_A01G004302	XM_035041715.1	PF15054	PTHR33528	---	---	---	AT4G25225.1	---	---
Potri.001G124150	.	Pop_A01G004301	.	---	---	---	---	---	---	---	---
Potri.001G124200	evm.model.chr1.1202	Pop_A01G004301	XM_035041716.1	PF00083	PTHR11662,PTHR11662:SF302	KOG2533	K13783	GO:0055085,GO:0022857,GO:0016021	AT3G47420.1	ATPS3,PS3	phosphate starvation-induced gene 3
Potri.001G124300	evm.model.chr1.1203	Pop_A01G004300	XM_035041718.1	PF03194	PTHR12375,PTHR12375:SF18	KOG0796	---	GO:0006376,GO:0005685,GO:0003729	AT5G51410.2	---	LUC7 N_terminus domain-containing protein
Potri.001G124400	evm.model.chr1.1205	Pop_A01G004299	XM_035041719.1	PF05648	PTHR12652,PTHR12652:SF17	KOG4186	---	GO:0016559,GO:0005779	AT3G47430.1	PEX11B	peroxin 11B
Potri.001G124500	evm.model.chr1.1206	Pop_A01G004298	XM_035041720.1	PF04749	PTHR15907,PTHR15907:SF35	---	---	---	AT2G45010.1	---	PLAC8 family protein
Potri.001G124700	evm.model.chr1.1207	Pop_A01G004297	XM_035041721.1	PF01221	PTHR11886,PTHR11886:SF56	KOG3430	K10418	GO:0007017,GO:0005875	AT5G20110.1	---	Dynein light chain type 1 family protein
Potri.001G124800	evm.model.chr1.1208	Pop_A01G004295	XM_035041722.1	PF00230	PTHR19139,PTHR19139:SF54	KOG0223	K09873	GO:0016020,GO:0006810,GO:0005215	AT3G47440.1	TIP5;1	tonoplast intrinsic protein 5;1
Potri.001G124900	evm.model.chr1.1209	Pop_A01G004294	XM_035041723.1	PF01926	PTHR11089,PTHR11089:SF43	KOG1249	K13427	GO:0005525	AT3G47450.2	ATNOA1,ATNOS1,NOA1,NOS1,RIF1	P-loop containing nucleoside triphosphate hydrolases superfamily protein
Potri.001G125000	evm.model.chr1.1210	Pop_A01G004292	.	PF13476,PF06470	PTHR18937,PTHR18937:SF9	---	K06674	GO:0051276,GO:0005694,GO:0005524,GO:0005515,GO:0007076,GO:0000796	AT5G62410.1	ATCAP-E1,ATSMC4,SMC2,TTN3	structural maintenance of chromosomes 2
Potri.001G125100	evm.model.chr1.1211	Pop_A01G004291	XM_035041781.1	---	---	---	---	---	---	---	---
Potri.001G125200	evm.model.chr1.1212	Pop_A01G004290	XM_035041726.1	PF05178,PF12936	PTHR14490	KOG2409	K14786	---	AT3G24080.1	---	KRR1 family protein
Potri.001G125400	evm.model.chr1.1213	Pop_A01G004289	XM_035045101.1	PF00248	PTHR11732,PTHR11732:SF230	KOG1577	---	---	AT5G62420.1	---	NAD(P)-linked oxidoreductase superfamily protein
Potri.001G125501	evm.model.chr1.1214	Pop_A01G004288	.	---	---	---	---	---	---	---	---
Potri.001G125600	evm.model.chr1.1215	Pop_A01G004287	XM_035045099.1	PF00244	PTHR18860,PTHR18860:SF31	KOG0841	K06630	GO:0019904	AT2G42590.3	GF14 MU,GRF9	general regulatory factor 9
Potri.001G125700	evm.model.chr1.1216	Pop_A01G004286	XM_035045081.1	PF13207	PTHR33477,PTHR33477:SF2	---	---	---	AT5G61450.1	---	P-loop containing nucleoside triphosphate hydrolases superfamily protein
Potri.001G125800	evm.model.chr1.1217	Pop_A01G004284	XM_035045084.1	---	PTHR24006	KOG1947	---	---	AT5G07670.1	---	RNI-like superfamily protein
Potri.001G125900	evm.model.chr1.1218	Pop_A01G004283	XM_035045071.1	PF13912	PTHR26374,PTHR26374:SF175	---	---	---	AT3G60580.1	---	C2H2-like zinc finger protein
Potri.001G126000	evm.model.chr1.1219	Pop_A01G004281	XM_035045110.1	PF04484	PTHR31807,PTHR31807:SF10	---	---	---	AT4G25190.1	---	Family of unknown function (DUF566)
Potri.001G126100	evm.model.chr1.1220_evm.model.chr1.1221	Pop_A01G004280	XM_035045070.1	PF08263,PF00560,PF00069	PTHR27000,PTHR27000:SF1	KOG1187	---	GO:0005515,GO:0006468,GO:0005524,GO:0004672	AT5G61480.1	PXY	Leucine-rich repeat protein kinase family protein
Potri.001G126200	evm.model.chr1.1225	Pop_A01G004279	XM_035045068.1	PF04506	PTHR13117	KOG2864	K06316	GO:0016021,GO:0006869,GO:0005319	AT5G07630.1	---	lipid transporters
Potri.001G126300	evm.model.chr1.1226	Pop_A01G004278	XM_035045067.1	---	PTHR33625,PTHR33625:SF3	---	---	---	AT4G25170.1	---	Uncharacterised conserved protein (UCP012943)
Potri.001G126400	evm.model.chr1.1227	Pop_A01G004277	XM_035045066.1	PF00013,PF00076,PF16275	PTHR11208,PTHR11208:SF45	KOG0119	K13095	GO:0003723,GO:0003676,GO:0045131,GO:0000398	AT5G51300.1	---	splicing factor-related
Potri.001G126500	evm.model.chr1.1228	Pop_A01G004276	XM_035045063.1	PF10381,PF03987,PF03986	PTHR12866,PTHR12866:SF2	KOG2981	K08343	---	AT5G61500.1	ATATG3,ATG3	autophagy 3 (APG3)
Potri.001G126700	evm.model.chr1.1229	Pop_A01G004275	XM_035045062.1	PF00155	PTHR13693,PTHR13693:SF53	KOG1359	K00652	GO:0030170,GO:0009058	AT5G04620.2	ATBIOF,BIOF	biotin F
Potri.001G126901	evm.model.chr1.1230	Pop_A01G004274	XM_035045060.1	---	---	---	---	---	---	---	---
Potri.001G127100	evm.model.chr1.1231	Pop_A01G004273	XM_035045057.1	PF13639	PTHR14155,PTHR14155:SF153	KOG1493	---	GO:0008270,GO:0005515	AT5G45290.1	---	RING/U-box superfamily protein
Potri.001G127300	evm.model.chr1.1232	Pop_A01G004270	XM_035045055.1	PF03759	PTHR33101,PTHR33101:SF2	---	---	GO:0005089	AT1G31650.1	ATROPGEF14,ROPGEF14	RHO guanyl-nucleotide exchange factor 14
Potri.001G127400	.	Pop_A01G004269	XM_035045109.1	PF02458	PTHR31642,PTHR31642:SF36	---	---	GO:0016747	AT5G17540.1	---	HXXXD-type acyl-transferase family protein
Potri.001G127500	evm.model.chr1.1233	Pop_A01G004268	XM_035045054.1	PF04043	PTHR31707,PTHR31707:SF63	---	---	GO:0004857	AT4G02250.1	---	Plant invertase/pectin methylesterase inhibitor superfamily protein
Potri.001G127600	.	Pop_A01G004267	XM_035045053.1	PF02458	PTHR31642,PTHR31642:SF36	---	---	GO:0016747	AT5G17540.1	---	HXXXD-type acyl-transferase family protein
Potri.001G127650	.	.	.	---	---	---	---	---	---	---	---
Potri.001G127700	evm.model.chr1.1234	Pop_A01G004266	XM_035045051.1	PF00293	PTHR13994,PTHR13994:SF10	---	---	GO:0016787	AT4G12720.3	AtNUDT7,ATNUDX7,GFG1,NUDT7	MutT/nudix family protein
Potri.001G127900	evm.model.chr1.1235	Pop_A01G004265	XM_035045108.1	---	PTHR31851,PTHR31851:SF16	---	---	---	AT4G27870.1	---	Vacuolar iron transporter (VIT) family protein
Potri.001G128100	evm.model.chr1.1237	Pop_A01G004262	XM_035045049.1	PF02458	PTHR31642,PTHR31642:SF24	---	---	GO:0016747	AT1G31490.1	---	HXXXD-type acyl-transferase family protein
Potri.001G128200	evm.model.chr1.1238	Pop_A01G004261	XM_035045047.1	PF06813	PTHR21576,PTHR21576:SF7	---	---	---	AT5G45275.1	---	Major facilitator superfamily protein
Potri.001G128300	evm.model.chr1.1239	Pop_A01G004259	XM_035045048.1	PF00534,PF13439	PTHR12526,PTHR12526:SF316	---	---	---	AT4G19460.1	---	UDP-Glycosyltransferase superfamily protein
Potri.001G128400	evm.model.chr1.1240	Pop_A01G004258	XM_035045107.1	PF08263,PF00560,PF13855	PTHR27004,PTHR27004:SF37	KOG0472	---	GO:0005515	AT1G45616.1	AtRLP6,RLP6	receptor like protein 6
Potri.001G128500	evm.model.chr1.1241	Pop_A01G004256	XM_035045046.1	PF07714	PTHR27001,PTHR27001:SF14	KOG1187	---	GO:0006468,GO:0004672	AT1G61590.1	---	Protein kinase superfamily protein
Potri.001G128600	evm.model.chr1.1242	Pop_A01G004255	XM_035045045.1	---	PTHR35692,PTHR35692:SF1	---	---	---	AT1G31460.1	---	---
Potri.001G128700	evm.model.chr1.1243	Pop_A01G004254	XM_035045042.1	PF07728,PF00004	PTHR23077,PTHR23077:SF54	KOG0730	---	GO:0016887,GO:0005524	AT2G03670.1	CDC48B	cell division cycle 48B
Potri.001G128800	evm.model.chr1.1244	Pop_A01G004253	XM_035045041.1	PF14604	PTHR10663,PTHR10663:SF147	KOG1118	---	GO:0005515	AT4G34660.1	---	SH3 domain-containing protein
Potri.001G129000	evm.model.chr1.1246	Pop_A01G004251	XM_035045038.1	PF08263,PF00069	PTHR27000,PTHR27000:SF202	KOG1187	---	GO:0006468,GO:0005524,GO:0004672	AT1G31420.2	FEI1	Leucine-rich repeat protein kinase family protein
Potri.001G129100	evm.model.chr1.1247	Pop_A01G004251	XM_035045036.1	PF03144,PF00009,PF09173	PTHR23115,PTHR23115:SF164	---	K03242	GO:0005525	AT1G04170.1	EIF2 GAMMA	eukaryotic translation initiation factor 2 gamma subunit
Potri.001G129200	evm.model.chr1.1248	Pop_A01G004250	.	PF00646	PTHR31790,PTHR31790:SF10	---	---	GO:0005515	AT3G07870.1	---	F-box and associated interaction domains-containing protein
Potri.001G129300	evm.model.chr1.1249	Pop_A01G004247	.	PF00335	PTHR32191,PTHR32191:SF2	---	---	GO:0016021	AT4G28050.1	TET7	tetraspanin7
Potri.001G129400	evm.model.chr1.1251	Pop_A01G004245	.	PF12937,PF07734,PF00067	PTHR31790,PTHR31790:SF18	KOG0156	---	GO:0005515,GO:0055114,GO:0020037,GO:0016705,GO:0005506	AT5G61320.1	CYP89A3	cytochrome P450, family 89, subfamily A, polypeptide 3
Potri.001G129500	evm.model.chr1.1252	Pop_A01G004244	.	PF12874	PTHR21213	KOG4118	---	---	---	---	---
Potri.001G129600	evm.model.chr1.1253	Pop_A01G004243	XM_035045032.1	PF13802,PF01055	PTHR22762,PTHR22762:SF7	KOG1065	K01187	GO:0005975,GO:0004553	AT3G23640.2	HGL1	heteroglycan glucosidase 1
Potri.001G129700	evm.model.chr1.1254	Pop_A01G004242	XM_035045034.1	PF12656	PTHR15818,PTHR15818:SF2	KOG4315	K13101	---	AT1G33520.1	MOS2	D111/G-patch domain-containing protein
Potri.001G129800	evm.model.chr1.1255	Pop_A01G004241	XM_035045031.1	PF12796	PTHR24188	---	---	---	AT5G61230.1	---	Ankyrin repeat family protein
Potri.001G129900	evm.model.chr1.1256	Pop_A01G004240	XM_035045030.1	PF13837	PTHR10032,PTHR10032:SF204	KOG4282	---	GO:0006351,GO:0005634,GO:0003700,GO:0043565,GO:0006355	AT2G38250.1	---	Homeodomain-like superfamily protein
Potri.001G130100	evm.model.chr1.1257	Pop_A01G004239	XM_035045028.1	---	PTHR21596,PTHR21596:SF8	---	---	---	AT3G45900.1	---	Ribonuclease P protein subunit P38-related
Potri.001G130200	evm.model.chr1.1258	Pop_A01G004237	XM_035045026.1	PF00887	PTHR23310,PTHR23310:SF67	---	K08762	GO:0000062	AT1G31812.1	ACBP,ACBP6	acyl-CoA-binding protein 6
Potri.001G130400	evm.model.chr1.1259	Pop_A01G004236	XM_035045022.1	PF01535,PF13041	PTHR24015,PTHR24015:SF535	---	---	---	AT3G61360.1	---	Tetratricopeptide repeat (TPR)-like superfamily protein
Potri.001G130500	evm.model.chr1.1261	Pop_A01G004235	XM_035045024.1	PF12796	PTHR24198	---	---	---	AT4G19150.1	---	Ankyrin repeat family protein
Potri.001G130601	evm.model.chr1.1262	Pop_A01G004233	XM_035045025.1	PF00574	PTHR10381,PTHR10381:SF24	---	---	---	AT5G45390.1	CLPP4,NCLPP4	CLP protease P4
Potri.001G130700	evm.model.chr1.1263	Pop_A01G004232	XM_035045023.1	PF00917	---	KOG1987	---	GO:0005515	AT3G17380.1	---	TRAF-like family protein
Potri.001G130800	evm.model.chr1.1264	Pop_A01G004232	XM_035045018.1	---	PTHR36890	---	---	---	---	---	---
Potri.001G130900	evm.model.chr1.1265	Pop_A01G004231	XM_035045020.1	---	PTHR36779	---	---	---	AT4G19140.1	---	---
Potri.001G131000	evm.model.chr1.1266	Pop_A01G004230	XM_035045017.1	PF01294	PTHR11722,PTHR11722:SF1	KOG3295	K02873	GO:0006412,GO:0005840,GO:0005622,GO:0003735	AT3G49010.3	ATBBC1,BBC1,RSU2	breast basic conserved 1
Potri.001G131300	evm.model.chr1.1268	Pop_A01G004228	XM_035045015.1	---	PTHR31033,PTHR31033:SF6	---	---	---	AT4G25030.1	---	---
Potri.001G131400	evm.model.chr1.1269	Pop_A01G004225	XM_035045011.1	PF03141	PTHR10108,PTHR10108:SF844	---	---	GO:0008168	AT1G31850.2	---	S-adenosyl-L-methionine-dependent methyltransferases superfamily protein
Potri.001G131500	evm.model.chr1.1270	Pop_A01G004224	XM_035045010.1	---	---	---	---	---	---	---	---
Potri.001G131600	evm.model.chr1.1271	Pop_A01G004223	XM_035045006.1	---	---	---	---	---	---	---	---
Potri.001G131800	evm.model.chr1.1272	Pop_A01G004222	XM_035045005.1	PF13713,PF08381	PTHR22870	---	---	---	AT1G31880.1	BRX,NLM9	DZC (Disease resistance/zinc finger/chromosome condensation-like region) domain containing protein
Potri.001G132001	evm.model.chr1.1274	Pop_A01G004221	XM_035045004.1	PF11947	PTHR34575,PTHR34575:SF2	---	---	---	AT4G19100.1	---	Protein of unknown function (DUF3464)
Potri.001G132100	evm.model.chr1.1275	Pop_A01G004220	XM_035045104.1	---	PTHR13833	---	---	---	AT3G01430.1	---	---
Potri.001G132166	.	.	.	---	---	---	---	---	---	---	---
Potri.001G132232	evm.model.chr1.1276	Pop_A01G004219	XM_035045002.1	---	---	---	---	---	---	---	---
Potri.001G132300	evm.model.chr1.1277	Pop_A01G004218	XM_035045103.1	PF01466,PF03931	PTHR11165	KOG1724	K03094	GO:0006511	AT1G75950.1	ASK1,ATSKP1,SKP1,SKP1A,UIP1	S phase kinase-associated protein 1
Potri.001G132400	evm.model.chr1.1278	Pop_A01G004217	XM_035045100.1	---	PTHR36778	---	---	---	AT4G19070.1	---	Putative membrane lipoprotein
Potri.001G132500	evm.model.chr1.1279	Pop_A01G004216	XM_035045095.1	PF04969	PTHR12356	KOG2265	---	---	AT4G27890.1	---	HSP20-like chaperones superfamily protein
Potri.001G132600	evm.model.chr1.1280	Pop_A01G004214	XM_035045093.1	PF08880,PF08879	PTHR31602,PTHR31602:SF20	---	---	GO:0006355,GO:0005634,GO:0005524,GO:0032502,GO:0006351	AT4G37740.1	AtGRF2,GRF2	growth-regulating factor 2
Potri.001G132700	evm.model.chr1.1281	Pop_A01G004213	XM_035045087.1	PF03637	PTHR22599,PTHR22599:SF26	KOG0440	K06685	---	AT4G19045.1	---	Mob1/phocein family protein
Potri.001G132800	evm.model.chr1.1282	Pop_A01G004212	XM_035045072.1	PF04819	PTHR16007	---	---	---	AT1G32120.1	---	---
Potri.001G132850	evm.model.chr1.1282	Pop_A01G004212	XM_035045077.1	---	---	---	---	---	---	---	---
Potri.001G132900	evm.model.chr1.1283	Pop_A01G004211	XM_035045083.1	PF01852,PF07059	PTHR12136,PTHR12136:SF47	KOG2761	---	GO:0008289	AT4G19040.1	EDR2	ENHANCED DISEASE RESISTANCE 2
Potri.001G133000	evm.model.chr1.1284	Pop_A01G004210	XM_035045096.1	PF00201	PTHR11926,PTHR11926:SF366	---	---	GO:0016758,GO:0008152	AT4G34135.1	UGT73B2	UDP-glucosyltransferase 73B2
Potri.001G133100	evm.model.chr1.1285	Pop_A01G004209	XM_035045092.1	PF00201	PTHR11926,PTHR11926:SF366	---	---	GO:0016758,GO:0008152	AT1G78270.1	AtUGT85A4,UGT85A4	UDP-glucosyl transferase 85A4
Potri.001G133200	evm.model.chr1.1286	Pop_A01G004208	XM_035045091.1	PF01370	PTHR10366,PTHR10366:SF330	---	---	GO:0050662,GO:0003824	AT1G32100.1	ATPRR1,PRR1	pinoresinol reductase 1
Potri.001G133300	evm.model.chr1.1287	Pop_A01G004207	XM_035045089.1	PF01370	PTHR10366,PTHR10366:SF397	---	---	GO:0050662,GO:0003824	AT1G32100.1	ATPRR1,PRR1	pinoresinol reductase 1
Potri.001G133400	evm.model.chr1.1288	Pop_A01G004206	XM_035045090.1	PF00249,PF14379	PTHR31499,PTHR31499:SF5	---	---	---	AT5G45580.1	---	Homeodomain-like superfamily protein
Potri.001G133500	evm.model.chr1.1290	Pop_A01G004205	XM_035045086.1	PF07683,PF02492	PTHR13748,PTHR13748:SF40	KOG2743	---	---	AT1G80480.1	PTAC17	plastid transcriptionally active 17
Potri.001G133600	evm.model.chr1.1291	Pop_A01G004203	.	---	PTHR36400	---	---	---	AT5G45590.1	---	Ribosomal protein L35
Potri.001G133700	evm.model.chr1.1292	Pop_A01G004202	.	---	PTHR37891,PTHR37891:SF1	---	---	---	---	---	---
Potri.001G133800	evm.model.chr1.1294	Pop_A01G004200	XM_035045078.1	PF14703,PF13967,PF02714	PTHR13018,PTHR13018:SF47	---	---	GO:0016020	AT1G32090.1	---	early-responsive to dehydration stress protein (ERD4)
Potri.001G133900	evm.model.chr1.1295	Pop_A01G004199	.	PF06217	PTHR31421,PTHR31421:SF4	---	---	---	AT2G35550.1	ATBPC7,BBR,BPC7	basic pentacysteine 7
Potri.001G134000	evm.model.chr1.1296	Pop_A01G004198	.	PF00485	PTHR10285,PTHR10285:SF74	KOG4203	K00855	GO:0016301,GO:0008152,GO:0005524	AT1G32060.1	PRK	phosphoribulokinase
Potri.001G134100	evm.model.chr1.1297	Pop_A01G004197	.	PF04144	PTHR10687,PTHR10687:SF15	---	---	GO:0016021,GO:0015031	AT1G32050.1	---	SCAMP family protein
Potri.001G134200	evm.model.chr1.1303	Pop_A01G004188	.	---	PTHR35761	---	---	---	---	---	---
Potri.001G134300	evm.model.chr1.1303	Pop_A01G004187	XM_035045079.1	PF00931	PTHR23155,PTHR23155:SF633	KOG4658	---	GO:0043531	AT3G07040.1	RPM1,RPS3	NB-ARC domain-containing disease resistance protein
Potri.001G134400	evm.model.chr1.1301	Pop_A01G004190	XM_035045079.1	PF00931	PTHR23155,PTHR23155:SF633	KOG4658	K13457	GO:0043531	AT3G07040.1	RPM1,RPS3	NB-ARC domain-containing disease resistance protein
Potri.001G134425	evm.model.chr1.1300	Pop_A01G004196	XM_035045079.1	---	---	---	---	---	---	---	---
Potri.001G134450	evm.model.chr1.1303	Pop_A01G004187	XM_035045079.1	---	---	---	---	---	---	---	---
Potri.001G134475	evm.model.chr1.1301	Pop_A01G004190	XM_035045079.1	---	---	---	---	---	---	---	---
Potri.001G134500	evm.model.chr1.1302	Pop_A01G004189	XM_035045079.1	PF00931	PTHR23155,PTHR23155:SF633	KOG4658	K13457	GO:0043531	AT3G07040.1	RPM1,RPS3	NB-ARC domain-containing disease resistance protein
Potri.001G134601	evm.model.chr1.1303	Pop_A01G004187	XM_035045079.1	---	---	---	---	---	---	---	---
Potri.001G134701	evm.model.chr1.1303	Pop_A01G004187	XM_035045079.1	---	---	---	---	---	---	---	---
Potri.001G134800	evm.model.chr1.1304	Pop_A01G004186	XM_035045815.1	---	PTHR35761	---	---	---	AT5G45610.1	SUV2	protein dimerizations
Potri.001G134900	.	Pop_A01G004185	.	PF00954,PF08276,PF01453,PF07714	PTHR27002,PTHR27002:SF135	KOG1187	---	GO:0048544,GO:0006468,GO:0004672	AT4G21390.1	B120	S-locus lectin protein kinase family protein
Potri.001G135000	evm.model.chr1.1305	Pop_A01G004184	XM_035045819.1	---	PTHR34196	---	---	---	AT1G31940.1	---	---
Potri.001G135100	evm.model.chr1.1306	Pop_A01G004183	.	---	---	---	---	---	---	---	---
Potri.001G135200	evm.model.chr1.1307	Pop_A01G004181	XM_035045820.1	PF01399	PTHR10539	KOG2908	K03039	GO:0005515	AT5G45620.1	---	Proteasome component (PCI) domain protein
Potri.001G135300	evm.model.chr1.1308	Pop_A01G004180	XM_035045822.1	PF00503	PTHR10218,PTHR10218:SF192	KOG0082	---	GO:0031683,GO:0019001,GO:0007186,GO:0004871,GO:0003924	AT1G31930.2	XLG3	extra-large GTP-binding protein 3
Potri.001G135400	evm.model.chr1.1309	Pop_A01G004178	XM_035045823.1	PF14432,PF01535,PF13041	PTHR24015,PTHR24015:SF552	---	---	---	AT1G31920.1	---	Tetratricopeptide repeat (TPR)-like superfamily protein
Potri.001G135500	evm.model.chr1.1310	Pop_A01G004178	XM_035045825.1	PF08544,PF00288	PTHR31814	KOG4519	K00938	GO:0005524	AT1G31910.1	---	GHMP kinase family protein
Potri.001G135700	evm.model.chr1.1312	Pop_A01G004177	XM_035045826.1	PF05871	PTHR13149,PTHR13149:SF0	KOG4068	K12189	---	AT4G19003.2	VPS25	E2F/DP family winged-helix DNA-binding domain
Potri.001G135800	evm.model.chr1.1313	.	XM_035045829.1	---	---	---	---	---	---	---	---
Potri.001G135900	evm.model.chr1.1314	Pop_A01G004176	XM_035045830.1	PF08711	PTHR22908	KOG1793	K17498	GO:0006351,GO:0005634,GO:0003677	AT1G32130.1	ATIWS1,IWS1	Transcription elongation factor (TFIIS) family protein
Potri.001G135925	.	.	.	---	---	---	---	---	---	---	---
Potri.001G135950	.	.	.	---	---	---	---	---	---	---	---
Potri.001G135975	.	.	.	---	---	---	---	---	---	---	---
Potri.001G136000	evm.model.chr1.1315	Pop_A01G004175	XM_035045831.1	PF00170,PF07777,PF16596	PTHR22952,PTHR22952:SF47	---	K09060	GO:0043565,GO:0006355,GO:0003700	AT2G35530.1	AtbZIP16,bZIP16	basic region/leucine zipper transcription factor 16
Potri.001G136100	evm.model.chr1.1316	Pop_A01G004173	XM_035045836.1	PF06955,PF00722	PTHR31062,PTHR31062:SF16	---	K08235	GO:0048046,GO:0016762,GO:0006073,GO:0005618,GO:0005975,GO:0004553	AT1G32170.1	XTH30,XTR4	xyloglucan endotransglucosylase/hydrolase 30
Potri.001G136200	evm.model.chr1.1317	Pop_A01G004172	XM_035045834.1	PF00535,PF13632,PF14570	PTHR13301,PTHR13301:SF32	---	---	---	AT3G03050.1	ATCSLD3,CSLD3,KJK	cellulose synthase-like D3
Potri.001G136300	evm.model.chr1.1318	Pop_A01G004170	XM_035045839.1	PF10539	PTHR10857,PTHR10857:SF12	---	---	---	AT5G61910.3	---	DCD (Development and Cell Death) domain protein
Potri.001G136400	evm.model.chr1.1319	Pop_A01G004169	XM_035045838.1	PF12695	PTHR12277,PTHR12277:SF45	KOG1552	---	---	AT1G32190.1	---	alpha/beta-Hydrolases superfamily protein
Potri.001G136600	evm.model.chr1.1320	Pop_A01G004165	XM_035045840.1	PF01553,PF14829	PTHR35695,PTHR35695:SF1	---	K00630	GO:0016746,GO:0008152,GO:0004366	AT1G32200.1	ACT1,ATS1	phospholipid/glycerol acyltransferase family protein
Potri.001G136700	evm.model.chr1.1322	Pop_A01G004164	.	PF06203	PTHR31717,PTHR31717:SF9	---	---	GO:0005515	AT3G12890.1	ASML2	activator of spomin::LUC2
Potri.001G136800	evm.model.chr1.1323	Pop_A01G004163	XM_035045842.1	PF02109	PTHR10705	KOG1746	---	GO:0016021,GO:0008250,GO:0004579	AT2G35520.1	DAD2	Defender against death (DAD family) protein
Potri.001G136900	evm.model.chr1.1324	Pop_A01G004162	XM_035045844.1	PF01370	PTHR12126,PTHR12126:SF5	KOG4288	---	GO:0050662,GO:0003824	AT1G32220.1	---	NAD(P)-binding Rossmann-fold superfamily protein
Potri.001G137000	evm.model.chr1.1325	Pop_A01G004161	XM_035045843.1	---	PTHR39267,PTHR39267:SF1	---	---	---	---	---	---
Potri.001G137100	evm.model.chr1.1325	Pop_A01G004159	.	---	---	---	---	---	---	---	---
Potri.001G137200	evm.model.chr1.1327	Pop_A01G004158	XM_035045847.1	PF12174	PTHR32263,PTHR32263:SF4	---	---	---	AT1G32230.1	ATP8,CEO,CEO1,RCD1	WWE protein-protein interaction domain protein family
Potri.001G137401	evm.model.chr1.1328	Pop_A01G004157	XM_035045794.1	---	---	---	---	---	---	---	---
Potri.001G137600	evm.model.chr1.1329	Pop_A01G004155	XM_035045853.1	PF00249	PTHR31496,PTHR31496:SF10	---	---	---	AT1G32240.1	KAN2	Homeodomain-like superfamily protein
Potri.001G137700	evm.model.chr1.1330	Pop_A01G004154	XM_035045859.1	PF02928,PF02375,PF02373	PTHR10694,PTHR10694:SF33	---	---	---	AT5G46910.1	---	Transcription factor jumonji (jmj) family protein / zinc finger (C5HC2 type) family protein
Potri.001G137800	evm.model.chr1.1332	Pop_A01G004152	XM_035045863.1	PF00046,PF01852	PTHR24326,PTHR24326:SF260	KOG0483	---	GO:0003677,GO:0008289	AT5G46880.1	HB-7,HDG5	homeobox-7
Potri.001G137900	evm.model.chr1.1333	Pop_A01G004150	XM_035045864.1	PF04755	PTHR31906,PTHR31906:SF5	---	---	---	AT2G35490.1	---	Plastid-lipid associated protein PAP / fibrillin family protein
Potri.001G138000	evm.model.chr1.1334	Pop_A01G004148	XM_035045865.1	PF13499	PTHR10891,PTHR10891:SF290	KOG0027	K13448	---	AT1G32250.1	---	Calcium-binding EF-hand family protein
Potri.001G138100	.	Pop_A01G004147	XM_035045866.1	PF07297	PTHR15039,PTHR15039:SF11	KOG3488	K09658	GO:0030176,GO:0009059	AT1G74340.1	---	dolichol phosphate-mannose biosynthesis regulatory protein-related
Potri.001G138200	evm.model.chr1.1335	Pop_A01G004147	XM_035045868.1	---	PTHR35998,PTHR35998:SF1	---	---	---	AT1G32260.1	---	---
Potri.001G138300	evm.model.chr1.1336	Pop_A01G004146	XM_035045869.1	---	PTHR35297,PTHR35297:SF2	---	---	---	AT2G35470.1	---	---
Potri.001G138400	evm.model.chr1.1338_evm.model.chr1.1339	Pop_A01G004145	XM_035045870.1	PF00076	---	---	---	GO:0003676	AT4G17720.1	---	RNA-binding (RRM/RBD/RNP motifs) family protein
Potri.001G138500	evm.model.chr1.1340	Pop_A01G004144	XM_035045872.1	PF05739,PF14523	PTHR19957,PTHR19957:SF120	KOG0811	K08488	GO:0005515	AT5G46860.1	ATSYP22,ATVAM3,SGR3,SYP22,VAM3	Syntaxin/t-SNARE family protein
Potri.001G138700	evm.model.chr1.1342	Pop_A01G004142	XM_035045875.1	---	PTHR37387,PTHR37387:SF1	---	---	---	AT1G32310.1	---	---
Potri.001G138800	evm.model.chr1.1343	Pop_A01G004141	XM_035045878.1	PF14531	PTHR24361,PTHR24361:SF301	KOG0581	---	---	AT1G32320.1	ATMKK10,MKK10	MAP kinase kinase 10
Potri.001G138900	evm.model.chr1.1344	Pop_A01G004140	XM_035045876.1	PF00447	PTHR10015,PTHR10015:SF149	KOG0627	K09419	GO:0043565,GO:0006355,GO:0005634,GO:0003700	AT1G32330.1	ATHSFA1D,HSFA1D	heat shock transcription factor A1D
Potri.001G139100	evm.model.chr1.1345	Pop_A01G004139	XM_035045879.1	PF02144	PTHR10870	KOG3194	K02830	GO:0006281,GO:0005634	AT4G17760.1	---	damaged DNA binding;exodeoxyribonuclease IIIs
Potri.001G139200	evm.model.chr1.1346	Pop_A01G004137	XM_035045882.1	PF13041	PTHR24015,PTHR24015:SF769	---	---	---	AT1G52620.1	---	Pentatricopeptide repeat (PPR) superfamily protein
Potri.001G139300	evm.model.chr1.1347	Pop_A01G004137	XM_035045885.1	PF01535,PF13041	PTHR24015,PTHR24015:SF486	---	---	---	AT1G63130.1	---	Tetratricopeptide repeat (TPR)-like superfamily protein
Potri.001G139400	evm.model.chr1.1348	Pop_A01G004137	XM_035045886.1	PF05773,PF01485	PTHR11685,PTHR11685:SF121	KOG1814	---	GO:0005515,GO:0016567,GO:0004842	AT1G32340.1	NHL8	NDR1/HIN1-like 8
Potri.001G139500	evm.model.chr1.1349	Pop_A01G004136	XM_035045888.1	PF02358,PF00982	PTHR10788,PTHR10788:SF48	---	K16055	GO:0005992,GO:0003824	AT4G17770.1	ATTPS5,TPS5	trehalose phosphatase/synthase 5
Potri.001G139600	evm.model.chr1.1350	Pop_A01G004135	XM_035045890.1	PF00664,PF00005	PTHR24221,PTHR24221:SF138	---	---	GO:0055085,GO:0042626,GO:0016021,GO:0006810,GO:0005524,GO:0016887	AT4G25960.1	PGP2	P-glycoprotein 2
Potri.001G139700	evm.model.chr1.1351	Pop_A01G004134	XM_035045892.1	PF00005,PF00664	PTHR24221,PTHR24221:SF138	---	---	GO:0016887,GO:0005524,GO:0055085,GO:0042626,GO:0016021,GO:0006810	AT4G25960.1	PGP2	P-glycoprotein 2
Potri.001G139800	evm.model.chr1.1352	Pop_A01G004133	XM_035045893.1	PF03647	PTHR12668,PTHR12668:SF18	KOG4267	---	GO:0016020	AT3G57280.1	---	Transmembrane proteins 14C
Potri.001G139900	evm.model.chr1.1354	Pop_A01G004132	XM_035045895.1	PF00249	PTHR10641,PTHR10641:SF534	KOG0048	K09422	---	AT5G16770.1	AtMYB9,MYB9	myb domain protein 9
Potri.001G140000	evm.model.chr1.1355	Pop_A01G004131	XM_035045898.1	PF05770	PTHR14217,PTHR14217:SF5	---	K00913	GO:0052726,GO:0052725,GO:0047325,GO:0032957,GO:0005622,GO:0005524,GO:0000287	AT5G16760.1	---	Inositol 1,3,4-trisphosphate 5/6-kinase family protein
Potri.001G140200	evm.model.chr1.1356	Pop_A01G004130	XM_035045900.1	PF09335	PTHR12677,PTHR12677:SF29	KOG3140	---	---	AT4G17790.1	---	SNARE associated Golgi protein family
Potri.001G140300	evm.model.chr1.1357	Pop_A01G004129	XM_035045899.1	PF14259,PF00076	PTHR24012,PTHR24012:SF476	KOG0131	K14837	GO:0003676	AT5G46840.1	---	RNA-binding (RRM/RBD/RNP motifs) family protein
Potri.001G140400	evm.model.chr1.1358	Pop_A01G004128	.	---	---	---	---	---	AT2G35880.1	---	TPX2 (targeting protein for Xklp2) protein family
Potri.001G140500	evm.model.chr1.1359	Pop_A01G004126	XM_035045902.1	---	PTHR26312,PTHR26312:SF53	---	---	---	AT4G17940.1	---	Tetratricopeptide repeat (TPR)-like superfamily protein
Potri.001G140600	evm.model.chr1.1360	Pop_A01G004125	XM_035045903.1	PF08240,PF00107	PTHR11695,PTHR11695:SF578	KOG1197	K00344	GO:0055114,GO:0016491,GO:0008270	AT5G61510.1	---	GroES-like zinc-binding alcohol dehydrogenase family protein
Potri.001G140700	evm.model.chr1.1361	Pop_A01G004124	XM_035045905.1	PF01073	PTHR10366,PTHR10366:SF428	KOG1502	---	GO:0055114,GO:0016616,GO:0006694,GO:0003854	AT2G23910.1	---	NAD(P)-binding Rossmann-fold superfamily protein
Potri.001G140800	evm.model.chr1.1362	Pop_A01G004123	XM_035045906.1	PF00642	PTHR12547,PTHR12547:SF18	---	---	GO:0046872	AT1G32360.1	---	Zinc finger (CCCH-type) family protein
Potri.001G140900	evm.model.chr1.1363	Pop_A01G004122	XM_035045907.1	PF13639	PTHR14155	---	---	GO:0008270,GO:0005515	AT4G17920.1	---	RING/U-box superfamily protein
Potri.001G141100	evm.model.chr1.1364	Pop_A01G004121	XM_035045908.1	PF00010	PTHR11969,PTHR11969:SF22	---	---	GO:0046983	AT5G46690.1	bHLH071	beta HLH protein 71
Potri.001G141200	evm.model.chr1.1365	Pop_A01G004120	XM_035045910.1	PF13639	PTHR14155,PTHR14155:SF94	KOG1493	---	GO:0008270,GO:0005515	AT3G03550.1	---	RING/U-box superfamily protein
Potri.001G141300	evm.model.chr1.1366	Pop_A01G004119	XM_035045911.1	PF00076	PTHR24012	KOG0106,KOG0131,KOG0144,KOG0145	---	GO:0003676	AT2G35410.1	---	RNA-binding (RRM/RBD/RNP motifs) family protein
Potri.001G141400	evm.model.chr1.1367	Pop_A01G004118	XM_035045912.1	PF00335	PTHR32191,PTHR32191:SF14	---	---	GO:0016021	AT5G46700.1	TET1,TRN2	Tetraspanin family protein
Potri.001G141500	evm.model.chr1.1368	Pop_A01G004117	XM_035045913.1	PF04640	PTHR31065,PTHR31065:SF2	---	---	---	AT4G17900.1	---	PLATZ transcription factor family protein
Potri.001G141600	evm.model.chr1.1370	Pop_A01G004114	XM_035045914.1	PF05340	PTHR31659,PTHR31659:SF3	---	---	---	AT1G32690.1	---	---
Potri.001G141701	evm.model.chr1.1372	Pop_A01G004112	XM_035045796.1	---	---	---	---	---	---	---	---
Potri.001G141801	evm.model.chr1.1373	Pop_A01G004112	XM_035045916.1	---	---	---	---	---	---	---	---
Potri.001G141900	evm.model.chr1.1374	Pop_A01G004111	.	---	PTHR33563	---	---	---	AT1G55200.1	---	Protein kinase protein with adenine nucleotide alpha hydrolases-like domain
Potri.001G142000	evm.model.chr1.1376	Pop_A01G004110	XM_035045918.1	PF13423	PTHR24006,PTHR24006:SF470	KOG1871	K11855	---	AT5G46740.1	UBP21	ubiquitin-specific protease 21
Potri.001G142100	evm.model.chr1.1377	Pop_A01G004108	XM_035045919.1	PF01412	PTHR23180,PTHR23180:SF275	KOG0706	K12493	GO:0005096	AT4G17890.1	AGD8	ARF-GAP domain 8
Potri.001G142150	.	.	.	---	---	---	---	---	---	---	---
Potri.001G142200	evm.model.chr1.1378	Pop_A01G004107	XM_035045921.1	PF00010,PF14215	PTHR11514,PTHR11514:SF43	---	K13422	GO:0046983	AT1G32640.1	ATMYC2,JAI1,JIN1,MYC2,RD22BP1,ZBF1	Basic helix-loop-helix (bHLH) DNA-binding family protein
Potri.001G142250	evm.model.chr1.1379	Pop_A01G004106	.	---	PTHR36019	---	---	---	AT5G46770.1	---	---
Potri.001G142300	evm.model.chr1.1380	Pop_A01G004105	XM_035045922.1	---	---	---	---	---	---	---	---
Potri.001G142400	evm.model.chr1.1381	Pop_A01G004102	XM_035045923.1	---	PTHR33783,PTHR33783:SF2	---	---	---	AT2G35230.1	IKU1	VQ motif-containing protein
Potri.001G142500	evm.model.chr1.1382	Pop_A01G004100	XM_035045924.1	PF10604	PTHR31213,PTHR31213:SF6	---	K14496	---	AT4G17870.1	PYR1,RCAR11	Polyketide cyclase/dehydrase and lipid transport superfamily protein
Potri.001G142600	evm.model.chr1.1383	Pop_A01G004099	XM_035045929.1	PF00153	PTHR24089,PTHR24089:SF341	KOG0758	K15109	---	AT5G46800.1	BOU	Mitochondrial substrate carrier family protein
Potri.001G142700	evm.model.chr1.1384	Pop_A01G004098	XM_035045797.1	---	PTHR35296	---	---	---	AT2G35290.1	---	---
Potri.001G142800	evm.model.chr1.1385	Pop_A01G004097	XM_035045933.1	PF03479	PTHR31100,PTHR31100:SF14	---	---	---	AT4G17800.1	---	Predicted AT-hook DNA-binding family protein
Potri.001G142900	evm.model.chr1.1387	Pop_A01G004096	XM_035045934.1	PF13912	PTHR26374,PTHR26374:SF167	---	---	---	AT4G17810.1	---	C2H2 and C2HC zinc fingers superfamily protein
Potri.001G143200	evm.model.chr1.1388	Pop_A01G004095	XM_035045935.1	PF07687,PF01546	PTHR11014,PTHR11014:SF109	KOG2276	K01438	GO:0016787,GO:0008152	AT4G17830.1	---	Peptidase M20/M25/M40 family protein
Potri.001G143400	evm.model.chr1.1389	Pop_A01G004094	XM_035045938.1	PF02517	PTHR36736,PTHR36736:SF1	---	---	GO:0016020	AT2G35260.1	---	---
Potri.001G143500	evm.model.chr1.1390	Pop_A01G004092	XM_035045939.1	PF03479	PTHR31500,PTHR31500:SF17	---	---	---	AT4G17950.1	---	AT hook motif DNA-binding family protein
Potri.001G143600	evm.model.chr1.1391	Pop_A01G004091	XM_035045940.1	---	PTHR35750,PTHR35750:SF1	---	---	---	AT4G17960.1	---	---
Potri.001G143700	evm.model.chr1.1392	Pop_A01G004090	XM_035045941.1	PF03760	PTHR33493,PTHR33493:SF6	---	---	GO:0009790	AT1G32560.1	---	Late embryogenesis abundant protein, group 1 protein
Potri.001G143800	.	.	.	PF00928	PTHR10529,PTHR10529:SF224	---	---	---	AT5G46630.1	---	Clathrin adaptor complexes medium subunit family protein
Potri.001G143900	evm.model.chr1.1394	Pop_A01G004089	XM_035045947.1	PF06943	PTHR31747,PTHR31747:SF1	---	---	---	AT1G32540.3	LOL1	lsd one like 1
Potri.001G144000	evm.model.chr1.1396	Pop_A01G004088	XM_035045951.1	---	PTHR10190	---	---	GO:0004725	AT2G35320.1	ATEYA,EYA	EYES ABSENT homolog
Potri.001G144100	evm.model.chr1.1397	Pop_A01G004087	XM_035045952.1	PF13855	PTHR23155,PTHR23155:SF501	KOG0617	---	GO:0005515	AT4G35470.1	PIRL4	plant intracellular ras group-related LRR 4
Potri.001G144200	evm.model.chr1.1398	Pop_A01G004086	XM_035045954.1	PF13920	PTHR10044,PTHR10044:SF133	KOG4172	---	---	AT2G35330.1	---	RING/U-box superfamily protein
Potri.001G144300	evm.model.chr1.1399	Pop_A01G004085	XM_035045955.1	PF11744	PTHR31086,PTHR31086:SF2	KOG4711	---	GO:0015743	AT4G17970.1	ALMT12,ATALMT12	aluminum-activated, malate transporter 12
Potri.001G144400	evm.model.chr1.1401	Pop_A01G004084	XM_035045956.1	PF02365	PTHR31989,PTHR31989:SF51	---	---	GO:0006355,GO:0003677	AT5G46590.1	anac096,NAC096	NAC domain containing protein 96
Potri.001G144500	evm.model.chr1.1402	Pop_A01G004083	XM_035045958.1	PF01458	PTHR30508,PTHR30508:SF3	---	K09015	GO:0016226	AT1G32500.1	ATNAP6,NAP6	non-intrinsic ABC protein 6
Potri.001G144700	evm.model.chr1.1405	Pop_A01G004080	XM_035045959.1	PF00481	PTHR13832,PTHR13832:SF340	KOG0700	---	GO:0003824,GO:0006470,GO:0004722	AT2G35350.1	PLL1	poltergeist like 1
Potri.001G144800	evm.model.chr1.1406	Pop_A01G004079	XM_035045960.1	PF01597	PTHR11715,PTHR11715:SF1	KOG3373	K02437	---	AT1G32470.1	---	Single hybrid motif superfamily protein
Potri.001G144933	.	.	.	---	---	---	---	---	---	---	---
Potri.001G145066	evm.model.chr1.1407	Pop_A01G004078	XM_035045962.1	---	PTHR35282,PTHR35282:SF2	---	---	---	---	---	---
Potri.001G145200	evm.model.chr1.1408	Pop_A01G004077	XM_035045963.1	PF07690	PTHR11654,PTHR11654:SF121	---	K14638	GO:0055085,GO:0016021,GO:0016020,GO:0006810,GO:0005215	AT1G32450.1	NRT1.5	nitrate transporter 1.5
Potri.001G145300	evm.model.chr1.1409	Pop_A01G004076	XM_035045964.1	PF02887,PF00224	PTHR11817,PTHR11817:SF26	---	K00873	GO:0030955,GO:0006096,GO:0004743,GO:0000287	AT1G32440.1	PKp3	plastidial pyruvate kinase 3
Potri.001G145400	evm.model.chr1.1411	Pop_A01G004073	XM_035045800.1	---	PTHR34285,PTHR34285:SF1	---	---	---	AT3G57990.1	---	---
Potri.001G145500	evm.model.chr1.1412	.	XM_035045965.1	---	---	---	---	---	AT1G32370.2	TOM2B,TTM1	tobamovirus multiplication 2B
Potri.001G145700	evm.model.chr1.1413	Pop_A01G004072	XM_035045969.1	PF14572	PTHR10210,PTHR10210:SF54	---	---	GO:0009165,GO:0004749,GO:0000287	AT1G32380.1	PRS2	phosphoribosyl pyrophosphate (PRPP) synthase 2
Potri.001G145750	.	.	.	---	---	---	---	---	---	---	---
Potri.001G145800	evm.model.chr1.1414	Pop_A01G004070	XM_035045975.1	PF00141	PTHR31388,PTHR31388:SF47	---	K00430	GO:0055114,GO:0020037,GO:0006979,GO:0004601	AT2G35380.1	---	Peroxidase superfamily protein
Potri.001G145900	evm.model.chr1.1415	Pop_A01G004069	XM_035045973.1	PF03372	PTHR11200,PTHR11200:SF107	KOG0565	---	---	AT4G18010.2	5PTASE2,AT5PTASE2,IP5PII	myo-inositol polyphosphate 5-phosphatase 2
Potri.001G146000	evm.model.chr1.1418	Pop_A01G004067	XM_035045982.1	---	PTHR32133	---	---	---	AT4G12560.1	CPR30	F-box and associated interaction domains-containing protein
Potri.001G146100	evm.model.chr1.1418	Pop_A01G004067	XM_035045979.1	PF00335	PTHR19282,PTHR19282:SF262	---	---	GO:0016021	AT1G32400.3	TOM2A	tobamovirus multiplication 2A
Potri.001G146200	evm.model.chr1.1420	Pop_A01G004065	XM_035045990.1	PF00072	PTHR31312,PTHR31312:SF2	---	---	GO:0000160	AT4G18020.6	APRR2,PRR2	CheY-like two-component responsive regulator family protein
Potri.001G146400	evm.model.chr1.1422	Pop_A01G004063	XM_035045993.1	PF03141	PTHR10108,PTHR10108:SF922	---	---	GO:0008168	AT4G18030.1	---	S-adenosyl-L-methionine-dependent methyltransferases superfamily protein
Potri.001G146500	evm.model.chr1.1423	Pop_A01G004063	XM_035045995.1	PF09402	PTHR13428	---	---	GO:0005639	AT5G46560.1	---	---
Potri.001G146600	evm.model.chr1.1424	Pop_A01G004062	XM_035045999.1	PF04133	PTHR12050,PTHR12050:SF1	KOG2174	---	---	AT1G32410.3	---	Vacuolar protein sorting 55 (VPS55) family protein
Potri.001G146700	evm.model.chr1.1426	Pop_A01G004059	XM_035046000.1	---	---	---	---	---	AT3G59840.1	---	---
Potri.001G146800	evm.model.chr1.1427	Pop_A01G004058	XM_035046001.1	PF04578,PF13968	PTHR31325,PTHR31325:SF1	---	---	---	AT5G45470.1	---	Protein of unknown function (DUF594)
Potri.001G146900	evm.model.chr1.1428	Pop_A01G004057	XM_035046002.1	PF02880,PF00408,PF02878	PTHR22573,PTHR22573:SF15	---	---	GO:0016868,GO:0005975,GO:0071704	AT5G18070.1	DRT101	phosphoglucosamine mutase-related
Potri.001G147000	evm.model.chr1.1429	Pop_A01G004056	XM_035046003.1	PF00249	PTHR24078,PTHR24078:SF310	---	---	---	AT5G45420.1	---	Duplicated homeodomain-like superfamily protein
Potri.001G147100	evm.model.chr1.1430	Pop_A01G004055	.	PF09736	PTHR31809	---	K13106	---	AT1G31870.1	---	---
Potri.001G147200	evm.model.chr1.1431	Pop_A01G004053	XM_035046004.1	PF03330	PTHR31692,PTHR31692:SF2	---	---	---	AT4G17030.1	AT-EXPR,ATEXLB1,ATEXPR1,ATHEXP BETA 3.1,EXLB1,EXPR	expansin-like B1
Potri.001G147300	evm.model.chr1.1432	Pop_A01G004051	XM_035046005.1	PF13419	PTHR18901,PTHR18901:SF42	KOG2914	---	---	AT2G38740.1	---	Haloacid dehalogenase-like hydrolase (HAD) superfamily protein
Potri.001G147400	evm.model.chr1.1433	Pop_A01G004050	XM_035046006.1	PF13419	PTHR18901,PTHR18901:SF42	KOG2914	---	---	AT2G38740.1	---	Haloacid dehalogenase-like hydrolase (HAD) superfamily protein
Potri.001G147500	evm.model.chr1.1435	Pop_A01G004048	XM_035046007.1	PF02212,PF00350,PF01031	PTHR11566,PTHR11566:SF77	---	---	GO:0005525,GO:0003924	AT3G60190.1	ADL1E,ADL4,ADLP2,DL1E,DRP1E,EDR3	DYNAMIN-like 1E
Potri.001G147600	evm.model.chr1.1436	Pop_A01G004047	XM_035046008.1	PF16913	PTHR31376,PTHR31376:SF16	KOG1441	---	GO:0016021,GO:0005215	AT4G18210.1	ATPUP10,PUP10	purine permease 10
Potri.001G147700	evm.model.chr1.1437	Pop_A01G004046	XM_035045743.1	PF00560,PF00069	PTHR27003,PTHR27003:SF43	KOG1187	---	GO:0005515,GO:0006468,GO:0005524,GO:0004672	AT1G14390.1	---	Leucine-rich repeat protein kinase family protein
Potri.001G147801	evm.model.chr1.1439	Pop_A01G004044	XM_035045617.1	---	---	---	---	---	---	---	---
Potri.001G147900	evm.model.chr1.1440	Pop_A01G004043	XM_035045681.1	PF08477	PTHR24073,PTHR24073:SF474	KOG0094	---	GO:0007264,GO:0005525	AT2G44610.1	ATRAB6A,ATRABH1B,RAB6,RAB6A	Ras-related small GTP-binding family protein
Potri.001G148000	evm.model.chr1.1441	Pop_A01G004042	XM_035045620.1	PF13917	PTHR31437,PTHR31437:SF1	KOG2985	---	---	AT2G28910.1	CXIP4	CAX interacting protein 4
Potri.001G148100	evm.model.chr1.1442	Pop_A01G004041	XM_035045605.1	PF13086,PF09416	PTHR10887,PTHR10887:SF378	---	---	GO:0008270,GO:0005737,GO:0005524,GO:0004386,GO:0003677,GO:0000184	AT5G47010.1	ATUPF1,LBA1,UPF1	RNA helicase, putative
Potri.001G148200	evm.model.chr1.1443	Pop_A01G004040	XM_035045802.1	PF10294	PTHR14614,PTHR14614:SF3	KOG3201	---	---	AT1G73320.1	---	S-adenosyl-L-methionine-dependent methyltransferases superfamily protein
Potri.001G148300	evm.model.chr1.1444	Pop_A01G004039	XM_035045601.1	---	PTHR31513,PTHR31513:SF2	---	---	---	AT5G47020.1	---	---
Potri.001G148400	.	Pop_A01G004037	XM_035045683.1	PF13541,PF00004,PF02190	PTHR10046,PTHR10046:SF24	---	K01338	GO:0005524,GO:0006508,GO:0004176,GO:0030163,GO:0004252	AT5G47040.1	LON2	lon protease 2
Potri.001G148500	.	Pop_A01G004036	XM_035045686.1	PF05142	PTHR35696,PTHR35696:SF1	---	---	---	AT1G32730.1	---	---
Potri.001G148550	.	.	.	---	---	---	---	---	---	---	---
Potri.001G148600	.	Pop_A01G004035	XM_035045688.1	PF13920	PTHR10044,PTHR10044:SF131	KOG1100	K19042	---	AT1G32740.1	---	SBP (S-ribonuclease binding protein) family protein
Potri.001G148700	.	Pop_A01G004034	XM_035045689.1	PF04570	PTHR33059,PTHR33059:SF31	---	---	---	AT4G17670.1	---	Protein of unknown function (DUF581)
Potri.001G148800	.	Pop_A01G004033	XM_035045690.1	PF06398,PF06650,PF06101,PF16910	PTHR16166,PTHR16166:SF105	KOG1809	---	---	AT4G17140.3	---	pleckstrin homology (PH) domain-containing protein
Potri.001G148900	.	Pop_A01G004032	XM_035045693.1	PF01373	PTHR31352,PTHR31352:SF1	---	K01177	GO:0016161,GO:0000272	AT4G17090.1	BAM3,BMY8,CT-BMY	chloroplast beta-amylase
Potri.001G149001	.	.	.	---	---	---	---	---	---	---	---
Potri.001G149100	.	Pop_A01G004031	XM_035045694.1	PF07714	PTHR27001,PTHR27001:SF228	KOG1187	---	GO:0006468,GO:0004672	AT5G47070.1	---	Protein kinase superfamily protein
Potri.001G149150	.	Pop_A01G004030	XM_035045696.1	---	---	---	---	---	---	---	---
Potri.001G149200	.	Pop_A01G004030	XM_035045696.1	---	PTHR21230,PTHR21230:SF27	KOG1666	---	---	AT2G35190.1	ATNPSN11,NPSN11,NSPN11	novel plant snare 11
Potri.001G149300	.	Pop_A01G004029	XM_035045701.1	PF01780	---	KOG0402	K02921	GO:0006412,GO:0005840,GO:0005622,GO:0003735	AT3G10950.1	---	Zinc-binding ribosomal protein family protein
Potri.001G149400	.	Pop_A01G004028	XM_035045700.1	PF02493	PTHR23084,PTHR23084:SF156	---	---	---	AT4G17080.1	---	Histone H3 K4-specific methyltransferase SET7/9 family protein
Potri.001G149500	.	Pop_A01G004026	.	---	---	---	---	---	---	---	---
Potri.001G149600	.	Pop_A01G004025	XM_035045702.1	PF01214	PTHR11740,PTHR11740:SF4	KOG3092	K03115	GO:0019887,GO:0005956	AT5G47080.4	CKB1	casein kinase II beta chain 1
Potri.001G149800	.	Pop_A01G004023	XM_035045704.1	PF09747	PTHR31840	KOG3044	---	---	AT5G47090.1	---	---
Potri.001G149900	.	Pop_A01G004022	XM_035045705.1	PF08652	PTHR12395,PTHR12395:SF9	KOG1982	K14845	---	AT4G17620.1	---	glycine-rich protein
Potri.001G150001	.	Pop_A01G004019	XM_035045710.1	PF15629,PF15628	PTHR10359,PTHR10359:SF22	---	---	---	AT5G04560.2	DME	HhH-GPD base excision DNA repair family protein
Potri.001G150101	.	.	.	---	---	---	---	---	---	---	---
Potri.001G150200	.	Pop_A01G004017	XM_035045707.1	PF13499	PTHR23056,PTHR23056:SF41	KOG0034	K06268	---	AT5G47100.1	ATCBL9,CBL9	calcineurin B-like protein 9
Potri.001G150300	.	Pop_A01G004015	XM_035045679.1	PF00160	PTHR33344,PTHR33344:SF2	KOG0884	---	GO:0006457,GO:0003755,GO:0000413	AT4G17070.1	---	peptidyl-prolyl cis-trans isomerases
Potri.001G150400	.	Pop_A01G004014	XM_035045791.1	PF02732	PTHR10150	---	K10848	GO:0004518,GO:0003677	AT5G41150.1	ATRAD1,RAD1,UVH1	Restriction endonuclease, type II-like superfamily protein
Potri.001G150500	.	Pop_A01G004013	XM_035045792.1	PF01474	PTHR21337,PTHR21337:SF3	---	K01626	GO:0009073,GO:0003849	AT4G33510.1	DHS2	3-deoxy-d-arabino-heptulosonate 7-phosphate synthase
Potri.001G150600	.	Pop_A01G004012	.	PF13837	PTHR31307,PTHR31307:SF11	---	---	---	AT2G44730.1	---	Alcohol dehydrogenase transcription factor Myb/SANT-like family protein
Potri.001G150700	.	Pop_A01G004011	XM_035045777.1	PF13906	PTHR11785,PTHR11785:SF331	KOG1286	---	GO:0016020,GO:0015171,GO:0003333	AT5G04770.1	ATCAT6,CAT6	cationic amino acid transporter 6
Potri.001G150800	.	Pop_A01G004009	.	---	PTHR34571,PTHR34571:SF1	---	---	---	AT4G17050.1	UGLYAH	ureidoglycine aminohydrolase
Potri.001G150900	.	Pop_A01G004008	XM_035045748.1	PF00588	PTHR12029,PTHR12029:SF11	---	---	GO:0008173,GO:0006396,GO:0003723	AT4G17610.1	---	tRNA/rRNA methyltransferase (SpoU) family protein
Potri.001G151100	.	Pop_A01G004007	XM_035045749.1	PF05922,PF00082	PTHR10795,PTHR10795:SF384	---	---	GO:0006508,GO:0004252	AT2G19170.1	SLP3	subtilisin-like serine protease 3
Potri.001G151150	.	Pop_A01G004006	XM_035045750.1	---	---	---	---	---	---	---	---
Potri.001G151300	.	Pop_A01G004002	XM_035045751.1	PF00504	PTHR14154,PTHR14154:SF14	---	---	---	AT4G17600.1	LIL3:1	Chlorophyll A-B binding family protein
Potri.001G151500	.	Pop_A01G003999	XM_035045752.1	PF03330,PF01357	PTHR31692,PTHR31692:SF10	---	---	---	AT4G17030.1	AT-EXPR,ATEXLB1,ATEXPR1,ATHEXP BETA 3.1,EXLB1,EXPR	expansin-like B1
Potri.001G151601	.	Pop_A01G003997	.	---	---	---	---	---	---	---	---
Potri.001G151700	.	Pop_A01G003996	XM_035045753.1	PF13919,PF00320	PTHR10071,PTHR10071:SF159	---	---	GO:0043565,GO:0008270,GO:0006355,GO:0003700	AT4G17570.3	GATA26	GATA transcription factor 26
Potri.001G151800	.	Pop_A01G003992	XM_035045756.1	PF01027	PTHR23291,PTHR23291:SF34	KOG1629	---	---	AT5G47120.1	ATBI-1,ATBI1,BI-1,BI1	BAX inhibitor 1
Potri.001G151900	.	Pop_A01G003991	XM_035045757.1	PF00069	PTHR11909,PTHR11909:SF7	KOG1167	K02214	GO:0006468,GO:0005524,GO:0004672	AT4G16970.1	---	Protein kinase superfamily protein
Potri.001G152000	.	Pop_A01G003990	XM_035045758.1	---	PTHR10809,PTHR10809:SF50	---	---	GO:0005789	AT2G45140.1	PVA12	plant VAP homolog 12
Potri.001G152100	.	Pop_A01G003989	XM_035045759.1	PF00635	PTHR10809,PTHR10809:SF42	---	---	GO:0005789	AT5G47180.1	---	Plant VAMP (vesicle-associated membrane protein) family protein
Potri.001G152150	.	Pop_A01G003989	XM_035045759.1	---	---	---	---	---	---	---	---
Potri.001G152200	.	Pop_A01G003988	XM_035045760.1	PF01245	PTHR15680,PTHR15680:SF10	---	K02884	GO:0006412,GO:0005840,GO:0005622,GO:0003735	AT4G17560.1	---	Ribosomal protein L19 family protein
Potri.001G152300	.	Pop_A01G003986	XM_035045761.1	PF00083	PTHR11662,PTHR11662:SF232	KOG2533	K13783	GO:0055085,GO:0022857,GO:0016021	AT4G17550.1	---	Major facilitator superfamily protein
Potri.001G152500	.	Pop_A01G003980	XM_035045762.1	PF02458	PTHR31642,PTHR31642:SF29	---	---	GO:0016747	AT5G02890.1	---	HXXXD-type acyl-transferase family protein
Potri.001G152550	.	.	.	---	---	---	---	---	---	---	---
Potri.001G152600	.	Pop_A01G003979	XM_035045763.1	PF01494	PTHR13789,PTHR13789:SF224	KOG2614	---	GO:0071949	AT2G35660.1	CTF2A	FAD/NAD(P)-binding oxidoreductase family protein
Potri.001G152700	.	Pop_A01G003979	XM_035045764.1	---	PTHR34189,PTHR34189:SF2	---	---	---	AT2G35658.2	---	---
Potri.001G152800	.	Pop_A01G003978	XM_035045766.1	PF08477	PTHR24073,PTHR24073:SF520	KOG0084	---	GO:0007264,GO:0005525	AT1G02130.1	ARA-5,ARA5,ATRAB1B,ATRABD2A,RA-5,RABD2A	RAS 5
Potri.001G153000	.	Pop_A01G003977	XM_035045767.1	PF09598,PF04774	PTHR12299,PTHR12299:SF24	KOG2945	K13199	---	AT4G17520.1	---	Hyaluronan / mRNA binding family
Potri.001G153100	.	Pop_A01G003976	XM_035045768.1	PF01764	PTHR31403,PTHR31403:SF2	KOG4569	---	GO:0006629	AT4G16820.1	PLA-I{beta]2	alpha/beta-Hydrolases superfamily protein
Potri.001G153200	.	Pop_A01G003974	XM_035045680.1	PF16135	PTHR24098,PTHR24098:SF10	---	---	---	AT4G14920.1	---	Acyl-CoA N-acyltransferase with RING/FYVE/PHD-type zinc finger protein
Potri.001G153300	.	Pop_A01G003972	XM_035045771.1	PF00378	PTHR11941,PTHR11941:SF61	KOG1679	---	GO:0008152,GO:0003824	AT4G16800.1	---	ATP-dependent caseinolytic (Clp) protease/crotonase family protein
Potri.001G153400	.	Pop_A01G003970	XM_035045609.1	PF07722,PF00988	PTHR11405,PTHR11405:SF37	---	---	GO:0016787,GO:0006541	AT3G27740.1	CARA	carbamoyl phosphate synthetase A
Potri.001G153800	.	Pop_A01G003966	XM_035045747.1	PF01453,PF00069	PTHR27002,PTHR27002:SF64	KOG1187	---	GO:0006468,GO:0005524,GO:0004672	AT5G60900.1	RLK1	receptor-like protein kinase 1
Potri.001G153900	.	Pop_A01G003965	.	---	PTHR15350	---	K12180	---	AT1G02090.3	ATCSN7,COP15,CSN7,FUS5	Proteasome component (PCI) domain protein
Potri.001G154100	.	Pop_A01G003964	XM_035045746.1	PF00847	PTHR31190,PTHR31190:SF30	---	K09286	GO:0006355,GO:0003700	AT4G17500.1	ATERF-1,ERF-1	ethylene responsive element binding factor 1
Potri.001G154200	.	Pop_A01G003963	XM_035045618.1	PF00847	PTHR31677,PTHR31677:SF8	---	K09286	GO:0006355,GO:0003700	AT5G47230.1	ATERF-5,ATERF5,ERF5	ethylene responsive element binding factor 5
Potri.001G154300	.	Pop_A01G003962	XM_035045619.1	PF00293	PTHR13994,PTHR13994:SF9	KOG0648	---	GO:0016787	AT5G47240.1	atnudt8,NUDT8	nudix hydrolase homolog 8
Potri.001G154400	.	Pop_A01G003961	XM_035045624.1	PF05903	PTHR12378,PTHR12378:SF19	KOG0324	---	---	AT5G47310.1	---	PPPDE putative thiol peptidase family protein
Potri.001G154500	.	Pop_A01G003959	XM_035045770.1	---	PTHR27009,PTHR27009:SF18	---	---	---	AT2G25410.1	---	RING/U-box superfamily protein
Potri.001G154600	.	Pop_A01G003958	XM_035045712.1	PF02089	PTHR11247,PTHR11247:SF26	KOG2541	K01074	GO:0098599	AT3G60340.1	---	alpha/beta-Hydrolases superfamily protein
Potri.001G154700	.	Pop_A01G003957	XM_035045713.1	PF00782	PTHR10159,PTHR10159:SF358	KOG1719	---	GO:0008138,GO:0006470	AT2G35680.1	---	Phosphotyrosine protein phosphatases superfamily protein
Potri.001G154901	.	Pop_A01G003956	XM_035045715.1	PF01535,PF13041	PTHR24015,PTHR24015:SF719	---	---	---	AT5G47360.1	---	Tetratricopeptide repeat (TPR)-like superfamily protein
Potri.001G155000	.	Pop_A01G003955	XM_035045806.1	PF05553	PTHR34059,PTHR34059:SF4	---	---	---	AT4G16790.1	---	hydroxyproline-rich glycoprotein family protein
Potri.001G155100	.	Pop_A01G003954	XM_035045723.1	PF02183,PF00046,PF04618	PTHR24326,PTHR24326:SF140	KOG0483	K09338	GO:0043565,GO:0006355,GO:0003700,GO:0003677,GO:0005634	AT5G47370.1	HAT2	Homeobox-leucine zipper protein 4 (HB-4) / HD-ZIP protein
Potri.001G155200	.	Pop_A01G003953	XM_035045724.1	PF13934	PTHR10044,PTHR10044:SF129	---	---	---	AT2G39810.1	HOS1	ubiquitin-protein ligases
Potri.001G155300	.	Pop_A01G003952	XM_035045725.1	PF00249	PTHR24078,PTHR24078:SF280	---	---	---	AT5G47390.1	---	myb-like transcription factor family protein
Potri.001G155500	.	Pop_A01G003948	XM_035045727.1	PF02770,PF14749,PF01756	PTHR10909,PTHR10909:SF250	---	K00232	GO:0055114,GO:0003995,GO:0006635,GO:0005777,GO:0003997	AT4G16760.1	ACX1,ATACX1	acyl-CoA oxidase 1
Potri.001G155600	.	Pop_A01G003947	XM_035045807.1	---	PTHR33527,PTHR33527:SF2	---	---	---	AT5G13620.1	---	---
Potri.001G155700	.	Pop_A01G003947	XM_035045728.1	PF00847	PTHR31985,PTHR31985:SF11	---	---	GO:0006355,GO:0003700	AT2G44940.1	---	Integrase-type DNA-binding superfamily protein
Potri.001G155800	.	Pop_A01G003946	XM_035045729.1	PF14724	PTHR31801,PTHR31801:SF1	---	---	GO:0050290	AT5G47400.1	---	---
Potri.001G155900	.	Pop_A01G003945	XM_035045730.1	PF01987	PTHR31801,PTHR31801:SF3	---	---	---	AT5G47420.1	---	Tryptophan RNA-binding attenuator protein-like
Potri.001G156000	.	Pop_A01G003944	XM_035045731.1	PF13696,PF08783	PTHR15439,PTHR15439:SF7	KOG0314	K10624	GO:0008270,GO:0005634	AT5G47430.1	---	DWNN domain, a CCHC-type zinc finger
Potri.001G156100	.	Pop_A01G003944	XM_035045735.1	PF00827	PTHR11847	KOG1678	K02877	GO:0006412,GO:0005840,GO:0003735	AT4G16720.1	---	Ribosomal protein L23/L15e family protein
Potri.001G156200	.	Pop_A01G003943	XM_035045733.1	PF05190,PF05192,PF00488	PTHR11361,PTHR11361:SF21	---	K08740	GO:0030983,GO:0006298,GO:0005524	AT4G17380.1	ATMSH4,MSH4	MUTS-like protein 4
Potri.001G156300	.	Pop_A01G003942	XM_035045736.1	---	PTHR31460,PTHR31460:SF3	---	---	---	AT2G01410.1	---	NHL domain-containing protein
Potri.001G156500	.	.	XM_035045808.1	---	PTHR37749,PTHR37749:SF1	---	---	---	AT4G16695.1	---	---
Potri.001G156600	.	Pop_A01G003940	XM_035045740.1	PF00551	PTHR10520,PTHR10520:SF7	KOG3076	K01433	GO:0016742,GO:0009058,GO:0008864,GO:0006189	AT5G47435.1	---	formyltetrahydrofolate deformylase, putative
Potri.001G156700	.	Pop_A01G003939	XM_035045737.1	PF08458,PF05703	PTHR31351,PTHR31351:SF2	---	---	---	AT4G17350.1	---	Plant protein of unknown function (DUF828) with plant pleckstrin homology-like region
Potri.001G156900	.	Pop_A01G003937	XM_035045741.1	PF00378	PTHR11941,PTHR11941:SF48	KOG1684	K05605	GO:0008152,GO:0003824	AT3G60510.1	---	ATP-dependent caseinolytic (Clp) protease/crotonase family protein
Potri.001G157000	.	Pop_A01G003934	XM_035045742.1	PF00230	PTHR19139,PTHR19139:SF134	KOG0223	K09873	GO:0016020,GO:0006810,GO:0005215	AT5G47450.1	ATTIP2;3,DELTA-TIP3,TIP2;3	tonoplast intrinsic protein 2;3
Potri.001G157100	.	Pop_A01G003933	XM_035045809.1	PF00847	PTHR31677,PTHR31677:SF5	---	K09286	GO:0006355,GO:0003700	AT5G13910.1	LEP	Integrase-type DNA-binding superfamily protein
Potri.001G157200	.	Pop_A01G003932	XM_035045775.1	PF14389,PF04784	PTHR23054,PTHR23054:SF26	---	---	---	AT5G47380.1	---	Protein of unknown function, DUF547
Potri.001G157300	.	Pop_A01G003930	XM_035045783.1	PF05641	PTHR31917,PTHR31917:SF7	---	---	---	AT4G17330.1	ATG2484-1,G2484-1	G2484-1 protein
Potri.001G157400	.	Pop_A01G003928	XM_035045682.1	PF10250	PTHR31818,PTHR31818:SF3	---	---	---	AT4G16650.1	---	O-fucosyltransferase family protein
Potri.001G157500	.	Pop_A01G003926	XM_035045776.1	PF01471,PF00413	PTHR10201,PTHR10201:SF141	---	---	GO:0031012,GO:0008270,GO:0006508,GO:0004222	AT4G16640.1	---	Matrixin family protein
Potri.001G157600	.	Pop_A01G003925	XM_035045745.1	PF00892	PTHR31218,PTHR31218:SF14	---	---	GO:0016021,GO:0016020,GO:0022857	AT5G47470.1	---	Nodulin MtN21 /EamA-like transporter family protein
Potri.001G157700	.	Pop_A01G003924	XM_035045773.1	PF13912	PTHR26374,PTHR26374:SF185	---	---	---	AT3G60580.1	---	C2H2-like zinc finger protein
Potri.001G157750	.	.	.	---	---	---	---	---	---	---	---
Potri.001G157800	.	Pop_A01G003923	XM_035045779.1	PF12932,PF12931	PTHR13402	KOG1913	---	GO:0048208	AT5G47490.1	---	RGPR-related
Potri.001G157900	.	Pop_A01G003922	XM_035045780.1	PF04614	PTHR12774	KOG3133	K13337	GO:0005777	AT3G03490.1	AtPEX19-1,PEX19-1	peroxin 19-1
Potri.001G158000	.	Pop_A01G003921	XM_035045781.1	---	PTHR11183,PTHR11183:SF55	---	---	---	AT2G35710.1	---	Nucleotide-diphospho-sugar transferases superfamily protein
Potri.001G158100	.	Pop_A01G003918	.	---	PTHR38925,PTHR38925:SF1	---	---	---	---	---	---
Potri.001G158200	.	Pop_A01G003917	XM_035045611.1	PF00226,PF11875	PTHR24078,PTHR24078:SF285	---	K09531	---	AT2G35720.1	OWL1	DNAJ heat shock N-terminal domain-containing protein
Potri.001G158400	.	Pop_A01G003915	XM_035045613.1	PF14547	PTHR31731,PTHR31731:SF26	---	---	---	AT4G12520.1	---	Bifunctional inhibitor/lipid-transfer protein/seed storage 2S albumin superfamily protein
Potri.001G158600	.	Pop_A01G003913	XM_035045614.1	PF14543	PTHR13683,PTHR13683:SF276	KOG1339	---	GO:0006508,GO:0004190	AT4G16563.1	---	Eukaryotic aspartyl protease family protein
Potri.001G158700	.	Pop_A01G003912	XM_035045616.1	PF00650	PTHR23324,PTHR23324:SF63	KOG1471	---	---	AT5G47510.1	---	Sec14p-like phosphatidylinositol transfer family protein
Potri.001G158800	.	Pop_A01G003910	XM_035045769.1	PF05678	PTHR33179,PTHR33179:SF1	---	---	---	AT4G39720.1	---	VQ motif-containing protein
Potri.001G158900	.	Pop_A01G003909	XM_035045632.1	PF12710,PF00403,PF00122	PTHR24093,PTHR24093:SF360	---	K17686	GO:0046872,GO:0030001,GO:0000166	AT5G44790.1	HMA7,RAN1	copper-exporting ATPase / responsive-to-antagonist 1 / copper-transporting ATPase (RAN1)
Potri.001G159000	.	Pop_A01G003908	XM_035045633.1	PF00085	PTHR10438,PTHR10438:SF275	KOG0910	K03671	GO:0045454,GO:0015035,GO:0006662	AT2G35010.1	ATO1,TO1	thioredoxin O1
Potri.001G159200	.	Pop_A01G003906	XM_035045634.1	PF04640	PTHR31065,PTHR31065:SF14	---	---	---	AT1G31040.1	---	PLATZ transcription factor family protein
Potri.001G159300	.	Pop_A01G003904	XM_035045635.1	PF13639	PTHR14155,PTHR14155:SF74	---	---	GO:0008270,GO:0005515	AT5G05280.1	---	RING/U-box superfamily protein
Potri.001G159400	.	Pop_A01G003903	XM_035045637.1	PF01467	PTHR10739,PTHR10739:SF28	---	---	GO:0009058,GO:0003824	AT2G32260.1	ATCCT1,CCT1	phosphorylcholine cytidylyltransferase
Potri.001G159600	.	Pop_A01G003902	XM_035045639.1	PF01774	PTHR33643,PTHR33643:SF1	---	---	GO:0016151,GO:0006807	AT2G35035.1	URED	urease accessory protein D
Potri.001G159700	.	Pop_A01G003901	XM_035045638.1	PF01704	PTHR11952,PTHR11952:SF12	---	K00972	GO:0070569,GO:0008152	AT1G31070.2	GlcNAc1pUT1	N-acetylglucosamine-1-phosphate uridylyltransferase 1
Potri.001G159900	.	Pop_A01G003900	XM_035045641.1	PF12708	PTHR33928,PTHR33928:SF2	---	---	---	AT4G20050.2	QRT3	Pectin lyase-like superfamily protein
Potri.001G160100	.	Pop_A01G003896	XM_035045643.1	PF07687,PF01546	PTHR32494,PTHR32494:SF7	---	---	GO:0016787,GO:0008152	AT4G20070.1	AAH,ATAAH	allantoate amidohydrolase
Potri.001G160300	.	Pop_A01G003895	XM_035045645.1	PF00059,PF07714	PTHR27001,PTHR27001:SF85	KOG1187	---	GO:0006468,GO:0004672	AT1G52310.1	---	protein kinase family protein / C-type lectin domain-containing protein
Potri.001G160400	.	Pop_A01G003892	XM_035045646.1	PF02535	PTHR11040,PTHR11040:SF71	KOG1558	K14709	GO:0055085,GO:0046873,GO:0030001,GO:0016020	AT3G12750.1	ZIP1	zinc transporter 1 precursor
Potri.001G160500	.	Pop_A01G003891	XM_035045650.1	PF09446	PTHR31792	---	---	GO:0070072	AT1G05780.1	---	Vacuolar ATPase assembly integral membrane protein VMA21-like domain
Potri.001G160600	.	Pop_A01G003890	XM_035045652.1	PF06432	PTHR12982	KOG3059	K03859	GO:0017176,GO:0016021,GO:0006506	AT2G34980.1	SETH1	phosphatidylinositolglycan synthase family protein
Potri.001G160700	.	Pop_A01G003889	XM_035045653.1	---	PTHR23215	KOG2893	---	---	AT1G30970.1	SUF4	zinc finger (C2H2 type) family protein
Potri.001G160800	.	Pop_A01G003888	XM_035045655.1	PF07650,PF01926	PTHR11649,PTHR11649:SF57	KOG1423	---	GO:0003723,GO:0005525	AT1G30960.1	---	GTP-binding family protein
Potri.001G160900	.	Pop_A01G003887	XM_035045656.1	PF00646	PTHR32133,PTHR32133:SF125	---	---	GO:0005515	AT1G30950.1	UFO	F-box family protein
Potri.001G161000	.	Pop_A01G003886	XM_035045658.1	PF00560,PF13855,PF00069	PTHR27000,PTHR27000:SF208	KOG1187	---	GO:0005515,GO:0006468,GO:0005524,GO:0004672	AT1G72300.1	---	Leucine-rich receptor-like protein kinase family protein
Potri.001G161100	.	Pop_A01G003885	XM_035045661.1	PF00149	PTHR13315,PTHR13315:SF0	KOG3662	---	GO:0016787	AT1G53710.1	---	Calcineurin-like metallo-phosphoesterase superfamily protein
Potri.001G161200	.	Pop_A01G003884	XM_035045663.1	PF08137	PTHR33102,PTHR33102:SF14	---	---	---	AT1G53708.1	RTFL9	ROTUNDIFOLIA like 9
Potri.001G161400	.	Pop_A01G003883	XM_035045664.1	PF00690,PF00702,PF00122	PTHR24093,PTHR24093:SF355	---	K01535	GO:0046872,GO:0000166	AT1G17260.1	AHA10	autoinhibited H(+)-ATPase isoform 10
Potri.001G161500	.	Pop_A01G003881	XM_035045666.1	PF01764	PTHR21493,PTHR21493:SF132	KOG4569	---	GO:0006629	AT3G14360.1	---	alpha/beta-Hydrolases superfamily protein
Potri.001G161600	.	Pop_A01G003880	XM_035045667.1	PF08263,PF13855,PF07714	PTHR27001,PTHR27001:SF81	KOG1187	---	GO:0005515,GO:0006468,GO:0004672	AT1G53730.1	SRF6	STRUBBELIG-receptor family 6
Potri.001G161700	.	Pop_A01G003879	XM_035045668.1	PF07724	PTHR23073	---	K03061	GO:0005524	AT1G53750.1	RPT1A	regulatory particle triple-A 1A
Potri.001G161800	.	Pop_A01G003878	XM_035045671.1	PF10173	PTHR28062,PTHR28062:SF1	KOG4539	---	---	AT1G53760.1	---	---
Potri.001G161900	.	Pop_A01G003876	XM_035045672.1	PF07460	PTHR34199,PTHR34199:SF2	---	---	GO:0003677	AT1G53800.1	---	---
Potri.001G162000	.	Pop_A01G003875	XM_035045673.1	PF13639	PTHR14155,PTHR14155:SF99	---	---	GO:0008270,GO:0005515	AT1G72310.1	ATL3	RING/U-box superfamily protein
Potri.001G162100	.	Pop_A01G003874	XM_035045676.1	---	PTHR35488,PTHR35488:SF1	---	---	---	---	---	---
Potri.001G162200	.	Pop_A01G003873	XM_035045675.1	PF00179	PTHR24067,PTHR24067:SF42	KOG0894	K04554	---	AT5G50430.1	UBC33	ubiquitin-conjugating enzyme 33
Potri.001G162300	.	Pop_A01G003872	.	---	---	---	---	---	---	---	---
Potri.001G162400	.	Pop_A01G003870	XM_035045608.1	PF04043,PF01095	PTHR31707,PTHR31707:SF40	---	K01051	GO:0004857,GO:0042545,GO:0030599,GO:0005618	AT3G14310.1	ATPME3,PME3	pectin methylesterase 3
Potri.001G162500	.	Pop_A01G003868	XM_035045622.1	PF04043,PF01095	PTHR31707,PTHR31707:SF40	---	K01051	GO:0004857,GO:0042545,GO:0030599,GO:0005618	AT3G14310.1	ATPME3,PME3	pectin methylesterase 3
Potri.001G162600	.	Pop_A01G003868	XM_035045622.1	PF04043,PF01095	PTHR31707,PTHR31707:SF40	---	K01051	GO:0004857,GO:0042545,GO:0030599,GO:0005618	AT3G14310.1	ATPME3,PME3	pectin methylesterase 3
Potri.001G162700	.	Pop_A01G003870	XM_035045608.1	PF04043,PF01095	PTHR31707,PTHR31707:SF42	---	---	GO:0004857,GO:0042545,GO:0030599,GO:0005618	AT1G53840.1	ATPME1,PME1	pectin methylesterase 1
Potri.001G162800	.	.	XM_035043234.1	PF00155	PTHR11751,PTHR11751:SF369	---	K00814	GO:0030170,GO:0009058	AT1G72330.1	ALAAT2	alanine aminotransferase 2
Potri.001G162900	.	Pop_A01G003867	XM_035043236.1	PF10584,PF00227	PTHR11599,PTHR11599:SF14	KOG0176	K02729	GO:0019773,GO:0006511,GO:0004175,GO:0051603,GO:0005839,GO:0004298	AT3G14290.1	PAE2	20S proteasome alpha subunit E2
Potri.001G163000	.	Pop_A01G003866	XM_035043237.1	PF03763	PTHR31471,PTHR31471:SF3	---	---	---	AT1G53860.1	---	Remorin family protein
Potri.001G163200	.	Pop_A01G003864	XM_035043238.1	PF01363,PF00118,PF01504	PTHR11353,PTHR11353:SF93	---	K00921	GO:0046872,GO:0005524,GO:0046488,GO:0016307	AT3G14270.1	FAB1B	phosphatidylinositol-4-phosphate 5-kinase family protein
Potri.001G163100	.	Pop_A01G003865	XM_035043240.1	---	PTHR34206,PTHR34206:SF1	---	---	---	AT3G14280.1	---	---
Potri.001G163300	.	Pop_A01G003863	XM_035040313.1	PF01008	PTHR10233,PTHR10233:SF18	KOG1466	K03239	GO:0044237	AT1G53880.1	---	Eukaryotic translation initiation factor 2B (eIF-2B) family protein
Potri.001G163400	.	Pop_A01G003862	XM_035040312.1	PF04570	PTHR33059,PTHR33059:SF24	---	---	---	AT1G53885.1	---	Protein of unknown function (DUF581)
Potri.001G163600	.	Pop_A01G003859	XM_035040311.1	PF05922,PF02225,PF00082	PTHR10795,PTHR10795:SF424	---	---	GO:0006508,GO:0004252	AT3G14240.1	---	Subtilase family protein
Potri.001G163700	.	Pop_A01G003858	XM_035040310.1	PF00847	PTHR31190,PTHR31190:SF4	---	K09286	GO:0006355,GO:0003700	AT1G53910.3	RAP2.12	related to AP2 12
Potri.001G163800	.	Pop_A01G003856	XM_035040309.1	---	PTHR31852,PTHR31852:SF32	---	---	---	AT2G01080.1	---	Late embryogenesis abundant (LEA) hydroxyproline-rich glycoprotein family
Potri.001G163900	.	Pop_A01G003854	XM_035040306.1	PF02383	PTHR11200,PTHR11200:SF122	---	---	GO:0042578,GO:0036092,GO:0007033	AT3G14205.1	---	Phosphoinositide phosphatase family protein
Potri.001G164000	.	Pop_A01G003853	XM_035040307.1	PF00318	PTHR11489	KOG0830	K02998	GO:0006412,GO:0005840,GO:0005622,GO:0003735,GO:0015935	AT1G72370.1	AP40,P40,RP40,RPSAA	40s ribosomal protein SA
Potri.001G164100	.	Pop_A01G003852	XM_035040304.1	PF03914	---	---	K14832	---	AT1G72440.1	EDA25,SWA2	CCAAT-binding factor
Potri.001G164200	.	Pop_A01G003851	.	PF00011	PTHR11527,PTHR11527:SF106	---	K13993	---	AT1G54050.1	---	HSP20-like chaperones superfamily protein
Potri.001G164300	.	Pop_A01G003850	XM_035040303.1	PF02519	PTHR31374,PTHR31374:SF25	---	---	GO:0009733	AT1G72430.1	---	SAUR-like auxin-responsive protein family
Potri.001G164700	.	Pop_A01G003847	XM_035040372.1	PF00226	---	---	---	---	AT3G14200.1	---	Chaperone DnaJ-domain superfamily protein
Potri.001G164800	.	Pop_A01G003845	XM_035040314.1	PF05564	PTHR33565,PTHR33565:SF3	---	---	---	AT1G54070.1	---	Dormancy/auxin associated family protein
Potri.001G164900	.	Pop_A01G003844	XM_035040218.1	---	PTHR31008,PTHR31008:SF3	---	---	---	AT3G14172.1	---	---
Potri.001G165000	.	Pop_A01G003842	.	PF09818,PF00005,PF00664	PTHR24221,PTHR24221:SF226	---	K05658	GO:0016887,GO:0005524,GO:0055085,GO:0042626,GO:0016021,GO:0006810	AT3G28860.1	ABCB19,ATABCB19,ATMDR1,ATMDR11,ATPGP19,MDR1,MDR11,PGP19	ATP binding cassette subfamily B19
Potri.001G165120	.	.	.	---	---	---	---	---	---	---	---
Potri.001G165240	.	.	XM_035040299.1	---	---	---	---	---	---	---	---
Potri.001G165360	.	.	XM_035040248.1	---	---	---	---	---	---	---	---
Potri.001G165480	.	.	XM_035040248.1	---	---	---	---	---	---	---	---
Potri.001G165600	.	Pop_A01G003839	XM_035040371.1	PF00957,PF13774	PTHR21136,PTHR21136:SF89	KOG0862	K08517	GO:0016192,GO:0016021	AT1G11890.1	ATSEC22,SEC22	Synaptobrevin family protein
Potri.001G165800	.	Pop_A01G003837	XM_035040370.1	PF12090	PTHR10799,PTHR10799:SF783	---	---	GO:0003712,GO:0000124	AT1G72390.1	---	---
Potri.001G165900	.	Pop_A01G003836	XM_035040217.1	PF04121	PTHR13003	---	K14301	GO:0006810,GO:0005643	AT3G14120.2	---	---
Potri.001G166000	.	Pop_A01G003835	XM_035040319.1	PF13424	PTHR10098,PTHR10098:SF117	---	---	---	AT3G14110.3	FLU	Tetratricopeptide repeat (TPR)-like superfamily protein
Potri.001G166100	.	Pop_A01G003834	XM_035040244.1	PF00076	PTHR24012,PTHR24012:SF379	KOG0148	K13201	GO:0003676	AT1G17370.1	UBP1B	oligouridylate binding protein 1B
Potri.001G166200	.	Pop_A01G003833	XM_035040354.1	PF09425,PF06200	PTHR33077,PTHR33077:SF13	---	K13464	---	AT1G17380.1	JAZ5,TIFY11A	jasmonate-zim-domain protein 5
Potri.001G166300	.	Pop_A01G003832	XM_035040301.1	PF08263,PF13855,PF07714	PTHR27008,PTHR27008:SF16	KOG1187	---	GO:0005515,GO:0006468,GO:0004672	AT3G42880.1	---	Leucine-rich repeat protein kinase family protein
Potri.001G166400	.	Pop_A01G003831	XM_035040275.1	PF03081	PTHR12542,PTHR12542:SF27	---	K07195	GO:0006887,GO:0000145	AT1G72470.1	ATEXO70D1,EXO70D1	exocyst subunit exo70 family protein D1
Potri.001G166500	.	Pop_A01G003830	XM_035040274.1	PF06814	PTHR21229,PTHR21229:SF15	---	---	GO:0016021	AT1G72480.1	---	Lung seven transmembrane receptor family protein
Potri.001G166600	.	Pop_A01G003830	XM_035040272.1	PF01423	PTHR15588,PTHR15588:SF10	KOG1782	K12620	---	AT3G14080.1	---	Small nuclear ribonucleoprotein family protein
Potri.001G166700	.	Pop_A01G003829	XM_035040300.1	---	PTHR34045,PTHR34045:SF3	---	---	---	AT1G72490.1	---	---
Potri.001G166800	.	Pop_A01G003828	XM_035040271.1	PF13768	PTHR10338,PTHR10338:SF114	---	---	---	AT1G72500.1	---	---
Potri.001G166900	.	Pop_A01G003826	XM_035040270.1	PF07911	PTHR33108,PTHR33108:SF15	---	---	---	AT1G72510.1	---	Protein of unknown function (DUF1677)
Potri.001G167100	.	Pop_A01G003825	XM_035040267.1	PF00171	PTHR11699,PTHR11699:SF144	---	---	GO:0055114,GO:0016491,GO:0008152	AT1G54100.2	ALDH7B4	aldehyde dehydrogenase 7B4
Potri.001G167200	.	Pop_A01G003824	XM_035040266.1	PF01699	PTHR12266,PTHR12266:SF9	KOG2399	K13754	GO:0055085,GO:0016021	AT1G54115.1	ATCCX4,CCX4	cation calcium exchanger 4
Potri.001G167300	.	Pop_A01G003823	XM_035040265.1	PF02225,PF05922,PF00082	PTHR10795,PTHR10795:SF331	---	---	GO:0006508,GO:0004252	AT3G14067.1	---	Subtilase family protein
Potri.001G167400	.	Pop_A01G003822	XM_035040264.1	PF12861	PTHR11210,PTHR11210:SF26	KOG2930	K03868	GO:0005680,GO:0004842	AT5G20570.1	ATRBX1,HRT1,RBX1,ROC1	RING-box 1
Potri.001G167600	.	Pop_A01G003821	XM_035040263.1	---	PTHR34788,PTHR34788:SF1	---	---	---	AT1G54120.1	---	---
Potri.001G167700	evm.model.chr1.1689	Pop_A01G003820	XM_035040261.1	PF01477,PF00305	PTHR11771,PTHR11771:SF38	---	K00454	GO:0005515,GO:0055114,GO:0046872,GO:0016702	AT1G17420.1	LOX3	lipoxygenase 3
Potri.001G167800	evm.model.chr1.1690	Pop_A01G003819	XM_035040260.1	PF00067	PTHR24298,PTHR24298:SF51	KOG0156	---	GO:0055114,GO:0020037,GO:0016705,GO:0005506	AT5G07990.1	CYP75B1,D501,TT7	Cytochrome P450 superfamily protein
Potri.001G167900	evm.model.chr1.1691	Pop_A01G003818	XM_035040259.1	PF00067	PTHR24298,PTHR24298:SF51	---	---	GO:0055114,GO:0020037,GO:0016705,GO:0005506	AT5G07990.1	CYP75B1,D501,TT7	Cytochrome P450 superfamily protein
Potri.001G168000	evm.model.chr1.1692	Pop_A01G003817	XM_035040258.1	PF07714	PTHR27001,PTHR27001:SF227	KOG1187	K04733	GO:0006468,GO:0004672	AT2G05940.1	---	Protein kinase superfamily protein
Potri.001G168100	evm.model.chr1.1693	Pop_A01G003815	XM_035040257.1	PF08389	PTHR15952	---	---	---	AT1G72560.2	PSD	ARM repeat superfamily protein
Potri.001G168200	evm.model.chr1.1694	Pop_A01G003814	XM_035040255.1	PF01966,PF04607	PTHR21262,PTHR21262:SF14	---	---	GO:0015969	AT1G54130.1	AT-RSH3,ATRSH3,RSH3	RELA/SPOT homolog 3
Potri.001G168300	evm.model.chr1.1695	Pop_A01G003813	XM_035040254.1	PF15630	PTHR12595,PTHR12595:SF6	KOG3334	K03133	---	AT1G54140.1	TAF9,TAFII21	TATA binding protein associated factor 21kDa subunit
Potri.001G168400	evm.model.chr1.1695	Pop_A01G003812	.	---	PTHR35758,PTHR35758:SF1	---	---	---	---	---	---
Potri.001G168600	evm.model.chr1.1696	Pop_A01G003811	XM_035040253.1	PF12695	PTHR10992,PTHR10992:SF828	KOG1454	---	---	AT1G17430.1	---	alpha/beta-Hydrolases superfamily protein
Potri.001G168700	evm.model.chr1.1697	Pop_A01G003810	XM_035040251.1	PF13920,PF12483	PTHR12183	KOG1571	K15688	GO:0007005,GO:0004842	AT1G54150.1	---	E3 Ubiquitin ligase family protein
Potri.001G168800	evm.model.chr1.1698	Pop_A01G003809	XM_035040250.1	PF03514	PTHR31636,PTHR31636:SF40	---	---	---	AT3G13840.1	---	GRAS family transcription factor
Potri.001G168901	.	.	.	---	---	---	---	---	---	---	---
Potri.001G169000	evm.model.chr1.1699	Pop_A01G003808	XM_035040249.1	PF07883	PTHR31238,PTHR31238:SF21	---	---	---	AT1G72610.1	ATGER1,GER1,GLP1	germin-like protein 1
Potri.001G169100	evm.model.chr1.1700_evm.model.chr1.1701	Pop_A01G003804	XM_035040247.1	PF08880,PF08879	PTHR31602,PTHR31602:SF5	---	---	GO:0006355,GO:0005634,GO:0005524,GO:0032502,GO:0006351	AT3G13960.1	AtGRF5,GRF5	growth-regulating factor 5
Potri.001G169200	evm.model.chr1.1703	.	XM_035040246.1	---	PTHR36721	---	---	---	AT1G54215.1	---	proline-rich family protein
Potri.001G169351	.	.	.	---	---	---	---	---	---	---	---
Potri.001G169500	evm.model.chr1.1704	Pop_A01G003802	XM_035040358.1	PF00847	PTHR32467,PTHR32467:SF5	---	K09285	GO:0006355,GO:0003700,GO:0007275	AT1G72570.1	---	Integrase-type DNA-binding superfamily protein
Potri.001G169600	evm.model.chr1.1705	Pop_A01G003801	XM_035040353.1	PF00249	PTHR10641,PTHR10641:SF558	---	K09422	---	AT5G40330.1	ATMYB23,ATMYBRTF,MYB23	myb domain protein 23
Potri.001G169700	evm.model.chr1.1706	Pop_A01G003800	XM_035040324.1	PF04110	PTHR13385	KOG3439	K08336	GO:0005737,GO:0000045	AT1G54210.1	APG12,ATATG12,ATG12A	Ubiquitin-like superfamily protein
Potri.001G169900	evm.model.chr1.1707	Pop_A01G003799	XM_035040233.1	PF03847	PTHR12264	KOG1142	K03126	GO:0006352,GO:0005669	AT1G17440.1	EER4,TAF12B	Transcription initiation factor TFIID subunit A
Potri.001G170001	evm.model.chr1.1708	Pop_A01G003797	.	---	---	---	---	---	---	---	---
Potri.001G170100	evm.model.chr1.1709	Pop_A01G003797	XM_035040292.1	PF07011	PTHR33469,PTHR33469:SF3	---	---	---	AT1G17455.2	ELF4-L4	ELF4-like 4
Potri.001G170200	evm.model.chr1.1711	Pop_A01G003796	XM_035040240.1	PF00249	PTHR21717,PTHR21717:SF25	---	---	---	AT1G72650.2	TRFL6	TRF-like 6
Potri.001G170300	evm.model.chr1.1713_evm.model.chr1.1714	Pop_A01G003795	XM_035040276.1	PF01926,PF16897	PTHR11702,PTHR11702:SF26	---	---	GO:0005525	AT1G72660.2	---	P-loop containing nucleoside triphosphate hydrolases superfamily protein
Potri.001G170400	evm.model.chr1.1715	Pop_A01G003793	XM_035040347.1	PF03357	PTHR10476,PTHR10476:SF12	KOG3230	K12191	GO:0007034	AT2G06530.1	VPS2.1	SNF7 family protein
Potri.001G170500	evm.model.chr1.1716	Pop_A01G003790	XM_035040288.1	---	PTHR33541,PTHR33541:SF5	---	---	---	AT1G54200.1	---	---
Potri.001G170700	evm.model.chr1.1717	Pop_A01G003789	XM_035040226.1	PF06972	PTHR12758,PTHR12758:SF23	---	---	---	AT3G13990.2	---	Kinase-related protein of unknown function (DUF1296)
Potri.001G170800	evm.model.chr1.1718	Pop_A01G003788	XM_035040349.1	PF13713,PF08381	PTHR22870,PTHR22870:SF166	---	---	---	AT3G14000.1	ATBRXL2,BRX-LIKE2	DZC (Disease resistance/zinc finger/chromosome condensation-like region) domain containing protein
Potri.001G171000	evm.model.chr1.1720	Pop_A01G003786	XM_035040237.1	PF02450	PTHR11440,PTHR11440:SF4	KOG2369	K00679	GO:0008374,GO:0006629	AT5G13640.1	ATPDAT,PDAT,PDAT1	phospholipid:diacylglycerol acyltransferase
Potri.001G171100	evm.model.chr1.1721	Pop_A01G003785	XM_035040238.1	PF14438,PF06741	PTHR12854	KOG2375	---	---	AT1G54170.1	CID3	CTC-interacting domain 3
Potri.001G171200	evm.model.chr1.1722	Pop_A01G003784	XM_035040285.1	PF00717	PTHR10806,PTHR10806:SF7	KOG3342	K13280	GO:0016020,GO:0008233,GO:0006465	AT1G52600.1	---	Peptidase S24/S26A/S26B/S26C family protein
Potri.001G171300	.	Pop_A01G004518	XM_035040282.1	PF01535,PF13041	PTHR24015,PTHR24015:SF439	---	---	---	AT1G80150.1	---	Tetratricopeptide repeat (TPR)-like superfamily protein
Potri.001G171500	.	Pop_A01G004518	.	PF10250	PTHR31741,PTHR31741:SF2	---	---	---	AT1G52630.2	---	O-fucosyltransferase family protein
Potri.001G171600	evm.model.chr1.1723	Pop_A01G004517	XM_035040355.1	PF12681	PTHR10374,PTHR10374:SF18	KOG2944	---	---	AT1G80160.1	---	Lactoylglutathione lyase / glyoxalase I family protein
Potri.001G171701	.	.	.	---	---	---	---	---	---	---	---
Potri.001G171800	evm.model.chr1.1724	Pop_A01G004516	XM_035040291.1	PF01327	PTHR10458,PTHR10458:SF11	KOG3137	K01462	GO:0042586,GO:0005506	AT1G15390.1	ATDEF1,PDF1A	peptide deformylase 1A
Potri.001G171900	evm.model.chr1.1725	Pop_A01G004515	XM_035040368.1	PF00295	PTHR31375,PTHR31375:SF4	---	---	GO:0005975,GO:0004650	AT1G80170.1	---	Pectin lyase-like superfamily protein
Potri.001G172000	.	Pop_A01G004512	.	---	---	---	---	---	---	---	---
Potri.001G172100	evm.model.chr1.1726	Pop_A01G004511	XM_035040366.1	PF15697	PTHR33730,PTHR33730:SF4	---	---	---	AT1G15400.3	---	---
Potri.001G172300	evm.model.chr1.1727	Pop_A01G004510	XM_035040365.1	PF00931	PTHR19851,PTHR19851:SF7	---	---	GO:0043531	AT1G12280.1	---	LRR and NB-ARC domains-containing disease resistance protein
Potri.001G172400	evm.model.chr1.1728	Pop_A01G004509	XM_035040363.1	PF13499,PF02666	PTHR10067,PTHR10067:SF2	---	---	GO:0008654,GO:0004609	AT5G57190.1	PSD2	phosphatidylserine decarboxylase 2
Potri.001G172450	.	.	.	---	---	---	---	---	---	---	---
Potri.001G172500	evm.model.chr1.1729	Pop_A01G004507	XM_035040362.1	---	PTHR36765,PTHR36765:SF1	---	---	---	AT3G49890.1	---	---
Potri.001G172600	evm.model.chr1.1730	Pop_A01G004506	XM_035040361.1	PF00364	PTHR18866,PTHR18866:SF99	---	---	---	AT3G15690.2	---	Single hybrid motif superfamily protein
Potri.001G172700	evm.model.chr1.1731	Pop_A01G004505	XM_035040360.1	PF00641	PTHR23111,PTHR23111:SF34	KOG4198	---	GO:0008270	AT3G15680.1	---	Ran BP2/NZF zinc finger-like superfamily protein
Potri.001G172800	evm.model.chr1.1732	Pop_A01G004504	XM_035040359.1	PF01398	PTHR10410,PTHR10410:SF2	KOG1555	K11864	GO:0005515	AT1G80210.1	---	Mov34/MPN/PAD-1 family protein
Potri.001G172850	evm.model.chr1.1733	Pop_A01G004503	.	---	PTHR36328,PTHR36328:SF1	---	---	---	AT1G51915.1	---	cryptdin protein-related
Potri.001G172900	evm.model.chr1.1734	Pop_A01G004502	XM_035040352.1	---	PTHR34191,PTHR34191:SF3	---	---	---	AT1G52680.1	---	late embryogenesis abundant protein-related / LEA protein-related
Potri.001G173200	evm.model.chr1.1735	Pop_A01G004501	XM_035040295.1	---	PTHR23241	---	---	---	AT1G52690.2	---	Late embryogenesis abundant protein (LEA) family protein
Potri.001G173300	evm.model.chr1.1736	Pop_A01G004500	XM_035040294.1	PF04003,PF00240	PTHR10666	KOG0001,KOG0005	---	GO:0005515	AT1G15420.1	---	---
Potri.001G173400	.	.	.	PF07800	PTHR31197,PTHR31197:SF5	---	---	---	AT3G25910.1	---	Protein of unknown function (DUF1644)
Potri.001G173500	evm.model.chr1.1737	Pop_A01G004499	XM_035040232.1	PF04003,PF00400	PTHR19858	---	K14558	GO:0005515	AT1G15440.1	ATPWP2,PWP2	periodic tryptophan protein 2
Potri.001G173600	evm.model.chr1.1738	Pop_A01G004498	XM_035040318.1	PF03638	PTHR12446,PTHR12446:SF27	---	---	---	AT3G22780.1	ATTSO1,TSO1	Tesmin/TSO1-like CXC domain-containing protein
Potri.001G173700	evm.model.chr1.1739	Pop_A01G004496	XM_035040351.1	PF12695	PTHR10655,PTHR10655:SF34	KOG2112	K06130	---	AT1G52700.1	---	alpha/beta-Hydrolases superfamily protein
Potri.001G173800	evm.model.chr1.1740	Pop_A01G004495	XM_035040293.1	PF01215	PTHR10122,PTHR10122:SF3	---	K02265	GO:0005740,GO:0004129	AT1G80230.1	---	Rubredoxin-like superfamily protein
Potri.001G173900	evm.model.chr1.1742	Pop_A01G004494	XM_035040229.1	PF03735,PF05641	PTHR31917,PTHR31917:SF5	---	---	---	AT4G32440.1	---	Plant Tudor-like RNA-binding protein
Potri.001G174000	.	Pop_A01G004494	XM_035040229.1	---	---	---	---	---	---	---	---
Potri.001G174100	evm.model.chr1.1743	Pop_A01G004493	XM_035040227.1	PF09262,PF00004	PTHR23077,PTHR23077:SF12	---	K13338	GO:0007031,GO:0005777,GO:0005524,GO:0042623,GO:0006625,GO:0005778	AT5G08470.1	PEX1	peroxisome 1
Potri.001G174300	evm.model.chr1.1744	Pop_A01G004491	XM_035040317.1	---	PTHR34198,PTHR34198:SF1	---	---	---	AT1G52720.1	---	---
Potri.001G174350	.	.	.	---	---	---	---	---	---	---	---
Potri.001G174400	evm.model.chr1.1745	Pop_A01G004481	XM_035040341.1	PF04862	PTHR31265,PTHR31265:SF9	---	---	---	AT5G25460.1	---	Protein of unknown function, DUF642
Potri.001G174500	evm.model.chr1.1746	Pop_A01G004459	XM_035040334.1	PF00955	PTHR11453,PTHR11453:SF48	---	---	GO:0016021,GO:0006820,GO:0016020,GO:0005452	AT1G15460.1	ATBOR4,BOR4	HCO3- transporter family
Potri.001G174600	evm.model.chr1.1747	Pop_A01G004437	XM_035040343.1	PF00400	PTHR19877	---	K13137	GO:0005515	AT1G52730.1	---	Transducin/WD40 repeat-like superfamily protein
Potri.001G174700	evm.model.chr1.1748	Pop_A01G004426	XM_035040333.1	PF01426	PTHR12505	---	---	GO:0003682	AT5G11470.1	---	bromo-adjacent homology (BAH) domain-containing protein
Potri.001G174900	evm.model.chr1.1749	Pop_A01G004415	XM_035040332.1	PF12697	PTHR10992,PTHR10992:SF898	KOG1454	---	---	AT1G80280.1	---	alpha/beta-Hydrolases superfamily protein
Potri.001G175000	evm.model.chr1.1750	Pop_A01G004382	XM_035040330.1	PF12695	PTHR11614,PTHR11614:SF90	KOG1455	K18368	---	AT1G52760.1	LysoPL2	lysophospholipase 2
Potri.001G175200	evm.model.chr1.1751	Pop_A01G004360	XM_035040329.1	PF03219	PTHR31187,PTHR31187:SF3	---	K03301	GO:0016021,GO:0006810,GO:0005524,GO:0005471	AT1G80300.1	ATNTT1,NTT1	nucleotide transporter 1
Potri.001G175400	evm.model.chr1.1752	Pop_A01G004349	XM_035040327.1	PF03000	PTHR32370,PTHR32370:SF16	---	---	---	AT1G52770.1	---	Phototropic-responsive NPH3 family protein
Potri.001G175500	evm.model.chr1.1753	Pop_A01G004338	.	---	PTHR33427,PTHR33427:SF2	---	---	---	AT3G15550.1	---	---
Potri.001G175600	evm.model.chr1.1754	Pop_A01G004326	XM_035040325.1	PF11145	PTHR33389,PTHR33389:SF4	---	---	---	AT1G52780.1	---	Protein of unknown function (DUF2921)
Potri.001G175700	.	Pop_A01G004315	XM_035040357.1	PF14510,PF08370,PF00005,PF01061	PTHR19241,PTHR19241:SF219	---	---	GO:0016887,GO:0005524,GO:0016020	AT1G15520.1	ABCG40,ATABCG40,ATPDR12,PDR12	pleiotropic drug resistance 12
Potri.001G175800	evm.model.chr1.1755	Pop_A01G004249	XM_035040220.1	PF03171	PTHR10209,PTHR10209:SF211	KOG0143	---	GO:0055114,GO:0016491	AT1G52820.1	---	2-oxoglutarate (2OG) and Fe(II)-dependent oxygenase superfamily protein
Potri.001G175900	evm.model.chr1.1755	Pop_A01G004249	XM_035040220.1	PF03171	PTHR10209,PTHR10209:SF211	KOG0143	---	GO:0055114,GO:0016491	AT1G52820.1	---	2-oxoglutarate (2OG) and Fe(II)-dependent oxygenase superfamily protein
Potri.001G176000	evm.model.chr1.1755	Pop_A01G004293	XM_035040287.1	PF14226,PF03171	PTHR10209,PTHR10209:SF174	KOG0143	---	GO:0055114,GO:0016491	AT1G52790.1	---	2-oxoglutarate (2OG) and Fe(II)-dependent oxygenase superfamily protein
Potri.001G176100	.	Pop_A01G004282	XM_035040221.1	PF14226,PF03171	PTHR10209,PTHR10209:SF174	KOG0143	---	GO:0055114,GO:0016491	AT1G52800.1	---	2-oxoglutarate (2OG) and Fe(II)-dependent oxygenase superfamily protein
Potri.001G176200	evm.model.chr1.1755	Pop_A01G004249	XM_035040289.1	PF14226,PF03171	PTHR10209,PTHR10209:SF211	KOG0143	---	GO:0055114,GO:0016491	AT1G52820.1	---	2-oxoglutarate (2OG) and Fe(II)-dependent oxygenase superfamily protein
Potri.001G176500	evm.model.chr1.1755	Pop_A01G004049	XM_035040287.1	PF14226,PF03171	PTHR10209,PTHR10209:SF182	KOG0143	---	GO:0055114,GO:0016491	AT1G52800.1	---	2-oxoglutarate (2OG) and Fe(II)-dependent oxygenase superfamily protein
Potri.001G176600	.	Pop_A01G004038	.	PF14226,PF03171	PTHR10209,PTHR10209:SF95	KOG0143	K04124	GO:0055114,GO:0016491	AT1G15550.1	ATGA3OX1,GA3OX1,GA4	gibberellin 3-oxidase 1
Potri.001G176800	evm.model.chr1.1758	.	.	---	PTHR33881,PTHR33881:SF3	---	---	---	AT4G14746.1	---	---
Potri.001G176900	evm.model.chr1.1759	Pop_A01G004005	XM_035036234.1	PF05496,PF09336	PTHR23074,PTHR23074:SF19	---	K07767	GO:0009378,GO:0006310,GO:0006281	AT1G80350.1	AAA1,ATKTN1,BOT1,ERH3,FRA2,FRC2,FTR,KTN1,LUE1	P-loop containing nucleoside triphosphate hydrolases superfamily protein
Potri.001G177000	evm.model.chr1.1760	Pop_A01G003993	XM_035036228.1	PF01053	PTHR11751,PTHR11751:SF184	KOG0257	---	GO:0030170	AT1G80360.1	---	Pyridoxal phosphate (PLP)-dependent transferases superfamily protein
Potri.001G177100	evm.model.chr1.1761	Pop_A01G003982	XM_035036230.1	PF02984,PF00134	PTHR10177,PTHR10177:SF239	KOG0654	K06627	GO:0005634	AT1G80370.1	CYCA2;4	Cyclin A2;4
Potri.001G177201	.	.	.	---	---	---	---	---	---	---	---
Potri.001G177300	evm.model.chr1.1765	Pop_A01G003938	.	---	PTHR10285,PTHR10285:SF78	KOG2878	K15918	---	AT1G80380.2	---	P-loop containing nucleoside triphosphate hydrolases superfamily protein
Potri.001G177366	evm.model.chr1.1766	Pop_A01G003916	.	---	---	---	---	---	---	---	---
Potri.001G177333	evm.model.chr1.1766	Pop_A01G003916	.	---	---	---	---	---	---	---	---
Potri.001G177400	evm.model.chr1.1767	Pop_A01G003905	XM_035036238.1	PF02309	PTHR31734,PTHR31734:SF34	---	K14484	GO:0006355,GO:0005634	AT1G04250.1	AXR3,IAA17	AUX/IAA transcriptional regulator family protein
Potri.001G177500	evm.model.chr1.1768	Pop_A01G003894	XM_035036242.1	PF02309	PTHR31734,PTHR31734:SF12	---	K14484	GO:0006355,GO:0005634	AT3G15540.1	IAA19,MSG2	indole-3-acetic acid inducible 19
Potri.001G177600	evm.model.chr1.1772	Pop_A01G003871	XM_035036235.1	PF01643	PTHR31727,PTHR31727:SF2	---	---	GO:0016790,GO:0006633	AT1G08510.1	FATB	fatty acyl-ACP thioesterases B
Potri.001G177700	evm.model.chr1.1780	Pop_A01G003849	.	---	PTHR22767,PTHR22767:SF2	---	---	---	AT1G80410.1	EMB2753	tetratricopeptide repeat (TPR)-containing protein
Potri.001G177802	evm.model.chr1.1774	Pop_A01G003849	.	---	---	---	---	---	---	---	---
Potri.001G177900	evm.model.chr1.1772	Pop_A01G003860	XM_035036235.1	PF01643	PTHR31727,PTHR31727:SF2	---	---	GO:0016790,GO:0006633	AT1G08510.1	FATB	fatty acyl-ACP thioesterases B
Potri.001G178000	evm.model.chr1.1774	Pop_A01G003849	.	PF07719,PF12569	PTHR22767,PTHR22767:SF2	---	K00670	---	AT1G80410.1	EMB2753	tetratricopeptide repeat (TPR)-containing protein
Potri.001G178100	evm.model.chr1.1775	Pop_A01G003838	.	PF00533	PTHR11370	---	K10803	---	AT1G80420.3	ATXRCC1	BRCT domain-containing DNA repair protein
Potri.001G178200	evm.model.chr1.1776	Pop_A01G003827	XM_035036242.1	---	PTHR16684	---	---	GO:0051382,GO:0019237,GO:0000776	AT1G15660.1	CENP-C	centromere protein C
Potri.001G178300	evm.model.chr1.1777	Pop_A01G003816	.	PF01344	PTHR24413,PTHR24413:SF93	---	---	GO:0005515	AT1G80440.1	---	Galactose oxidase/kelch repeat superfamily protein
Potri.001G178400	.	Pop_A01G003805	.	---	PTHR36856,PTHR36856:SF1	---	---	---	---	---	---
Potri.001G178500	evm.model.chr1.1778	Pop_A01G003794	.	PF01344	PTHR24413,PTHR24413:SF93	---	---	GO:0005515	AT1G15670.1	---	Galactose oxidase/kelch repeat superfamily protein
Potri.001G178600	evm.model.chr1.1782	Pop_A01G004115	XM_035054974.1	---	---	---	---	---	---	---	---
Potri.001G178800	evm.model.chr1.1779	Pop_A01G004497	.	PF01903	PTHR33542	---	---	GO:0016852,GO:0009236	AT1G50170.1	ATSIRB,SIRB	sirohydrochlorin ferrochelatase B
Potri.001G178900	evm.model.chr1.1780	Pop_A01G004226	.	PF09405	PTHR22814,PTHR22814:SF97	---	---	---	AT1G80000.2	---	CASC3/Barentsz eIF4AIII binding
Potri.001G178950	.	Pop_A01G004226	.	---	---	---	---	---	---	---	---
Potri.001G179000	evm.model.chr1.1782	Pop_A01G004115	XM_035054974.1	PF00534,PF16994	PTHR12526,PTHR12526:SF160	KOG0853	---	---	AT3G15940.1	---	UDP-Glycosyltransferase superfamily protein
Potri.001G179100	evm.model.chr1.1783	Pop_A01G004004	XM_035054973.1	PF08911,PF00638	PTHR23138,PTHR23138:SF99	KOG0864	K15304	GO:0005643,GO:0046907	AT1G52380.1	---	NUP50 (Nucleoporin 50 kDa) protein
Potri.001G179200	evm.model.chr1.1784	Pop_A01G003893	XM_035055062.1	PF00400,PF04053	PTHR19876,PTHR19876:SF6	---	K17302	GO:0005515,GO:0030117,GO:0016192,GO:0006886,GO:0005198	AT1G52360.1	---	Coatomer, beta\' subunit
Potri.001G179300	.	Pop_A01G003782	.	---	PTHR10535,PTHR10535:SF5	---	---	---	AT3G54490.1	RPB5E	RNA polymerase II fifth largest subunit, E
Potri.001G179400	evm.model.chr1.1786	Pop_A01G032250	XM_035055064.1	PF01740,PF00916	PTHR11814,PTHR11814:SF85	---	---	GO:0016021,GO:0015116,GO:0008272,GO:0055085,GO:0016020,GO:0008271	AT3G15990.1	SULTR3;4	sulfate transporter 3;4
Potri.001G179500	evm.model.chr1.1788	.	XM_035055067.1	PF09801	PTHR12952,PTHR12952:SF0	KOG4697	---	---	AT1G79990.1	---	structural molecules
Potri.001G179600	evm.model.chr1.1789	Pop_A01G032272	XM_035055059.1	---	PTHR13140,PTHR13140:SF460	KOG0978	---	---	AT3G16000.1	MFP1	MAR binding filament-like protein 1
Potri.001G179700	evm.model.chr1.1790	Pop_A01G032283	XM_035055057.1	PF04570	PTHR33059,PTHR33059:SF16	---	---	---	AT5G11460.1	---	Protein of unknown function (DUF581)
Potri.001G179800	evm.model.chr1.1791	Pop_A01G032294	XM_035055056.1	PF13837	PTHR31307,PTHR31307:SF8	KOG4282	---	---	AT3G24490.1	---	Alcohol dehydrogenase transcription factor Myb/SANT-like family protein
Potri.001G180000	evm.model.chr1.1793	Pop_A01G032327	XM_035055055.1	PF01535,PF13041	PTHR24015,PTHR24015:SF187	---	---	---	AT3G16010.1	---	Pentatricopeptide repeat (PPR-like) superfamily protein
Potri.001G180100	evm.model.chr1.1794	Pop_A01G032338	XM_035055054.1	PF00012	PTHR19375,PTHR19375:SF190	---	K09489	---	AT1G79920.1	---	Heat shock protein 70 (Hsp 70) family protein
Potri.001G180200	evm.model.chr1.1795	Pop_A01G032251	XM_035055048.1	PF06733,PF13307	PTHR11472,PTHR11472:SF34	---	---	GO:0005524,GO:0004003,GO:0003677,GO:0016818,GO:0008026,GO:0006139,GO:0003676	AT1G79950.1	---	RAD3-like DNA-binding helicase protein
Potri.001G180400	evm.model.chr1.1796	Pop_A01G032252	XM_035055053.1	PF04844	PTHR33057,PTHR33057:SF29	---	---	---	AT1G79960.1	ATOFP14,OFP14	ovate family protein 14
Potri.001G180500	evm.model.chr1.1797	Pop_A01G032253	XM_035055047.1	---	PTHR33168,PTHR33168:SF6	---	---	---	AT2G25735.1	---	---
Potri.001G180600	evm.model.chr1.1798	Pop_A01G032255	XM_035055046.1	PF03168	PTHR31852,PTHR31852:SF17	---	---	---	AT1G52330.1	---	Late embryogenesis abundant (LEA) hydroxyproline-rich glycoprotein family
Potri.001G180750	.	.	.	PF07333	PTHR33830,PTHR33830:SF1	---	---	---	AT4G29283.1	LCR21	low-molecular-weight cysteine-rich 21
Potri.001G181000	evm.model.chr1.1800	Pop_A01G032256	.	---	PTHR32133	---	---	---	AT5G07610.1	---	F-box family protein
Potri.001G181100	evm.model.chr1.1801	Pop_A01G032257	XM_035054978.1	PF04783,PF04782	PTHR21450,PTHR21450:SF22	---	---	---	AT1G52320.2	---	---
Potri.001G181200	evm.model.chr1.1802	Pop_A01G032258	XM_035055069.1	PF10294	PTHR23108,PTHR23108:SF0	KOG2497	---	---	AT1G79915.1	---	Putative methyltransferase family protein
Potri.001G181300	evm.model.chr1.1803	Pop_A01G032259	XM_035055072.1	PF03398	PTHR12161,PTHR12161:SF14	---	---	---	AT1G79910.1	---	Regulator of Vps4 activity in the MVB pathway protein
Potri.001G181500	evm.model.chr1.1804	Pop_A01G032260	XM_035055044.1	PF00847	PTHR31985,PTHR31985:SF17	---	---	GO:0006355,GO:0003700	AT1G71450.1	---	Integrase-type DNA-binding superfamily protein
Potri.001G181601	.	.	.	---	---	---	---	---	---	---	---
Potri.001G181701	evm.model.chr1.1805	.	.	---	PTHR37900,PTHR37900:SF1	---	---	---	---	---	---
Potri.001G181800	evm.model.chr1.1806	Pop_A01G032262	.	PF09072	PTHR28632	KOG4766	---	---	AT1G15270.1	---	Translation machinery associated TMA7
Potri.001G182000	evm.model.chr1.1808	Pop_A01G032264	XM_035054976.1	PF00153	PTHR24089,PTHR24089:SF270	KOG0762	K15109	---	AT1G79900.1	ATMBAC2,BAC2	Mitochondrial substrate carrier family protein
Potri.001G182100	evm.model.chr1.1808	Pop_A01G032264	XM_035054977.1	PF01680	PTHR31829,PTHR31829:SF2	KOG1606	K06215	GO:0042823,GO:0042819	AT3G16050.1	A37,ATPDX1.2,PDX1.2	pyridoxine biosynthesis 1.2
Potri.001G182150	.	.	.	---	---	---	---	---	---	---	---
Potri.001G182200	.	.	.	---	PTHR31704,PTHR31704:SF9	---	---	---	---	---	---
Potri.001G182300	evm.model.chr1.1811	Pop_A01G032266	XM_035055035.1	PF00225	PTHR24115,PTHR24115:SF465	KOG0240	K10393	GO:0008017,GO:0007018,GO:0005524,GO:0003777,GO:0005871	AT3G16060.1	---	ATP binding microtubule motor family protein
Potri.001G182400	evm.model.chr1.1812	Pop_A01G032267	.	PF00141	PTHR31235,PTHR31235:SF75	---	K00430	GO:0055114,GO:0020037,GO:0006979,GO:0004601	AT4G33870.1	---	Peroxidase superfamily protein
Potri.001G182500	evm.model.chr1.1813	Pop_A01G032268	XM_035055043.1	---	PTHR35461,PTHR35461:SF1	---	---	---	AT3G16070.1	---	---
Potri.001G182600	evm.model.chr1.1814	Pop_A01G032269	XM_035055042.1	PF00270,PF13307	PTHR11472,PTHR11472:SF41	---	K11273	GO:0005524,GO:0003676,GO:0016818,GO:0008026,GO:0006139	AT1G79890.1	---	RAD3-like DNA-binding helicase protein
Potri.001G182700	evm.model.chr1.1815	Pop_A01G032271	XM_035055040.1	PF01925	PTHR14255,PTHR14255:SF6	---	---	GO:0016021	AT2G25737.1	---	Sulfite exporter TauE/SafE family protein
Potri.001G182801	evm.model.chr1.1816	Pop_A01G032273	.	---	---	---	---	---	---	---	---
Potri.001G182900	evm.model.chr1.1818	Pop_A01G032274	XM_035055034.1	PF00025	PTHR24073,PTHR24073:SF502	KOG0394	K07897	GO:0005525	AT3G16100.1	ATRAB7D,ATRABG3C,RABG3c	RAB GTPase homolog G3C
Potri.001G183000	evm.model.chr1.1819	Pop_A01G032275	XM_035055032.1	PF00069	PTHR27001,PTHR27001:SF27	---	---	GO:0006468,GO:0005524,GO:0004672	AT1G52290.1	---	Protein kinase superfamily protein
Potri.001G183100	evm.model.chr1.1820	Pop_A01G032276	XM_035055028.1	PF00787,PF08628,PF02194	PTHR22999,PTHR22999:SF19	KOG2101	K17925	GO:0035091	AT1G15240.2	---	Phox-associated domain;Phox-like;Sorting nexin, C-terminal
Potri.001G183200	evm.model.chr1.1821	Pop_A01G032277	XM_035055029.1	PF01907	PTHR10768	KOG3475	K02922	GO:0006412,GO:0005840,GO:0005622,GO:0003735	AT3G16080.1	---	Zinc-binding ribosomal protein family protein
Potri.001G183300	evm.model.chr1.1822	Pop_A01G032278	XM_035055077.1	PF01925	PTHR14255,PTHR14255:SF6	---	---	GO:0016021	AT2G25737.1	---	Sulfite exporter TauE/SafE family protein
Potri.001G183400	evm.model.chr1.1822	Pop_A01G032279	XM_035055077.1	PF01925	PTHR14255,PTHR14255:SF6	---	---	GO:0016021	AT2G25737.1	---	Sulfite exporter TauE/SafE family protein
Potri.001G183500	evm.model.chr1.1825	Pop_A01G032280	XM_035055026.1	PF13848,PF00085	PTHR18929,PTHR18929:SF59	KOG0190	K09580	GO:0045454	AT3G16110.1	ATPDI4,ATPDIL1-6,PDI4,PDIL1-6	PDI-like 1-6
Potri.001G183600	evm.model.chr1.1827	Pop_A01G032281	XM_035055025.1	PF03168	PTHR31852,PTHR31852:SF25	---	---	---	AT1G45688.1	---	---
Potri.001G183700	evm.model.chr1.1829	Pop_A01G032284	XM_035055024.1	PF03446,PF00389	PTHR10996,PTHR10996:SF139	KOG0069	K15919	GO:0055114,GO:0004616,GO:0051287,GO:0016616,GO:0008152	AT1G79870.1	---	D-isomer specific 2-hydroxyacid dehydrogenase family protein
Potri.001G183800	evm.model.chr1.1830	Pop_A01G032286	XM_035055022.1	PF03759	PTHR33101,PTHR33101:SF11	---	---	GO:0005089	AT1G79860.1	ATROPGEF12,MEE64,ROPGEF12	RHO guanyl-nucleotide exchange factor 12
Potri.001G184000	evm.model.chr1.1831	Pop_A01G032287	XM_035055021.1	PF00366	PTHR10744,PTHR10744:SF7	KOG1740	K02961	GO:0006412,GO:0005840,GO:0005622,GO:0003735	AT1G79850.1	CS17,PRPS17,RPS17	ribosomal protein S17
Potri.001G184100	evm.model.chr1.1832	Pop_A01G032288	XM_035055018.1	PF00046,PF01852	PTHR24326,PTHR24326:SF272	KOG0484	---	GO:0003677,GO:0008289	AT1G79840.1	GL2	HD-ZIP IV family of homeobox-leucine zipper protein with lipid-binding START domain
Potri.001G184200	.	.	.	PF00651	PTHR24411,PTHR24411:SF35	---	K10523	GO:0005515	AT3G03740.1	ATBPM4,BPM4	BTB-POZ and MATH domain 4
Potri.001G184300	.	.	.	PF07731,PF07732,PF00394	PTHR11709,PTHR11709:SF78	---	K05909	GO:0055114,GO:0016491,GO:0005507	AT5G60020.1	ATLAC17,LAC17	laccase 17
Potri.001G184450	.	.	.	---	---	---	---	---	---	---	---
Potri.001G184575	.	.	.	---	---	---	---	---	---	---	---
Potri.001G184700	evm.model.chr1.1833	Pop_A01G032289	XM_035055017.1	PF14159	PTHR33222,PTHR33222:SF3	---	---	---	AT1G52220.1	---	---
Potri.001G184800	evm.model.chr1.1834	Pop_A01G032290	XM_035055016.1	PF03638	PTHR12446,PTHR12446:SF14	---	---	---	AT4G29000.1	---	Tesmin/TSO1-like CXC domain-containing protein
Potri.001G185050	evm.model.chr1.1835	Pop_A01G032291	XM_035055014.1	PF12325,PF12329	PTHR13140	KOG4673	---	---	AT1G79830.2	GC5	golgin candidate 5
Potri.001G185200	evm.model.chr1.1836	Pop_A01G032291	XM_035055074.1	PF13639	PTHR22763,PTHR22763:SF85	---	---	GO:0008270,GO:0005515	AT3G15740.1	---	RING/U-box superfamily protein
Potri.001G185300	evm.model.chr1.1837	Pop_A01G032291	XM_035055013.1	PF07690	PTHR23503,PTHR23503:SF19	KOG0254	---	GO:0055085,GO:0016021	AT1G79820.1	SGB1	Major facilitator superfamily protein
Potri.001G185500	evm.model.chr1.1839_evm.model.chr1.1840	Pop_A01G032296	XM_035055011.1	PF13193,PF00501	PTHR24095,PTHR24095:SF52	KOG1176	K18660	GO:0008152,GO:0003824	AT3G16170.1	---	AMP-dependent synthetase and ligase family protein
Potri.001G185600	evm.model.chr1.1841	Pop_A01G032297	XM_035055010.1	PF00180	PTHR11835,PTHR11835:SF53	---	K00052	GO:0055114,GO:0016616,GO:0051287,GO:0000287	AT1G80560.1	ATIMD2,IMD2	isopropylmalate dehydrogenase 2
Potri.001G185700	.	Pop_A01G032299	XM_035055008.1	PF07690	PTHR11654,PTHR11654:SF157	---	K14638	GO:0055085,GO:0016021,GO:0016020,GO:0006810,GO:0005215	AT1G52190.1	---	Major facilitator superfamily protein
Potri.001G185900	evm.model.chr1.1843	Pop_A01G032301	XM_035055005.1	---	PTHR16223,PTHR16223:SF50	---	---	---	AT4G29100.1	---	basic helix-loop-helix (bHLH) DNA-binding superfamily protein
Potri.001G185950	.	.	.	---	---	---	---	---	---	---	---
Potri.001G186000	evm.model.chr1.1844	Pop_A01G032302	XM_035055001.1	PF04757	---	---	---	---	AT1G79810.1	ATPEX2,PEX2,TED3	Pex2/Pex12 N-terminal domain-containing protein / zinc finger (C3HC4-type RING finger) family protein
Potri.001G186050	.	.	.	---	---	---	---	---	---	---	---
Potri.001G186075	.	.	.	---	---	---	---	---	---	---	---
Potri.001G186100	evm.model.chr1.1845	Pop_A01G032304	XM_035055000.1	PF02309	PTHR31734,PTHR31734:SF5	---	K14484	GO:0006355,GO:0005634	AT4G29080.1	IAA27,PAP2	phytochrome-associated protein 2
Potri.001G186200	evm.model.chr1.1846	Pop_A01G032306	XM_035054999.1	---	PTHR36362	---	---	---	AT3G16200.1	---	---
Potri.001G186400	evm.model.chr1.1847	Pop_A01G032307	.	---	---	---	K03283	---	---	---	---
Potri.001G186500	evm.model.chr1.1848	Pop_A01G032307	XM_035054998.1	PF01535,PF13041	PTHR24015,PTHR24015:SF75	---	---	---	AT3G23330.1	---	Tetratricopeptide repeat (TPR)-like superfamily protein
Potri.001G186600	evm.model.chr1.1849	Pop_A01G032308	XM_035054994.1	PF00013,PF10469	PTHR13360,PTHR13360:SF1	KOG2814	K18666	GO:0003723	AT3G16230.2	---	Predicted eukaryotic LigT
Potri.001G186700	evm.model.chr1.1850	Pop_A01G032309	XM_035054990.1	PF00230	PTHR19139,PTHR19139:SF99	KOG0223	K09873	GO:0016020,GO:0006810,GO:0005215	AT3G16240.1	AQP1,ATTIP2;1,DELTA-TIP,DELTA-TIP1,TIP2;1	delta tonoplast integral protein
Potri.001G186800	evm.model.chr1.1851	Pop_A01G032310	XM_035054992.1	PF00111	PTHR23426,PTHR23426:SF27	KOG3309	---	GO:0051536,GO:0009055	AT3G16250.1	NDF4	NDH-dependent cyclic electron flow 1
Potri.001G186900	evm.model.chr1.1852	Pop_A01G032311	XM_035054989.1	PF13691,PF12706	PTHR12553,PTHR12553:SF49	---	K00784	GO:0008033	AT3G16260.1	TRZ4	tRNAse Z4
Potri.001G187000	evm.model.chr1.1853	Pop_A01G032312	XM_035054988.1	PF01417	PTHR21514,PTHR21514:SF0	---	---	---	AT3G16270.1	---	ENTH/VHS family protein
Potri.001G187100	evm.model.chr1.1854	Pop_A01G032313	XM_035054981.1	---	PTHR14009,PTHR14009:SF14	---	---	---	AT5G06220.2	---	LETM1-like protein
Potri.001G187200	evm.model.chr1.1855	Pop_A01G032314	XM_035054985.1	PF06747	PTHR21107	KOG3477	K18183	---	AT1G66590.1	ATCOX19-1,COX19-1	cytochrome c oxidase 19-1
Potri.001G187300	evm.model.chr1.1856	.	XM_035054980.1	---	PTHR21229,PTHR21229:SF24	---	---	GO:0016021	AT1G52155.1	---	---
Potri.001G187500	evm.model.chr1.1860	Pop_A01G032318	XM_035054979.1	PF00847	PTHR31985,PTHR31985:SF23	---	K09286	GO:0006355,GO:0003700	AT5G11590.1	TINY2	Integrase-type DNA-binding superfamily protein
Potri.001G187600	evm.model.chr1.1861	Pop_A01G032320	XM_035055037.1	PF13962,PF12796	PTHR24177,PTHR24177:SF18	KOG4412	---	---	AT1G10340.2	---	Ankyrin repeat family protein
Potri.001G187700	evm.model.chr1.1862	Pop_A01G032322	XM_035055079.1	PF02298	PTHR33021,PTHR33021:SF16	---	---	GO:0009055	AT1G79800.1	AtENODL7,ENODL7	early nodulin-like protein 7
Potri.001G188000	evm.model.chr1.1863	Pop_A01G032328	XM_035055073.1	PF04535	PTHR11615,PTHR11615:SF118	---	---	---	AT3G16300.1	---	Uncharacterised protein family (UPF0497)
Potri.001G188300	evm.model.chr1.1864	Pop_A01G032329	.	PF05172	PTHR21527	KOG4285	K14313	---	AT3G16310.1	---	mitotic phosphoprotein N\' end (MPPN) family protein
Potri.001G188400	evm.model.chr1.1865	Pop_A01G032330	XM_035066658.1	---	PTHR34808,PTHR34808:SF1	---	---	---	---	---	---
Potri.001G188500	evm.model.chr1.1866	Pop_A01G032331	XM_035066659.1	PF00320	PTHR10071,PTHR10071:SF197	---	---	GO:0043565,GO:0008270,GO:0006355,GO:0003700	AT4G32890.1	GATA9	GATA transcription factor 9
Potri.001G188700	evm.model.chr1.1868	Pop_A01G032336	XM_035066657.1	PF07911	PTHR33108,PTHR33108:SF14	---	---	---	AT1G79770.1	---	Protein of unknown function (DUF1677)
Potri.001G188800	evm.model.chr1.1869	Pop_A01G032337	XM_035066653.1	PF00046,PF08670,PF01852	PTHR24326,PTHR24326:SF217	---	K09338	GO:0003677,GO:0008289	AT1G52150.1	ATHB-15,ATHB15,CNA,ICU4	Homeobox-leucine zipper family protein / lipid-binding START domain-containing protein
Potri.001G188900	evm.model.chr1.1870	Pop_A01G032339	XM_035066654.1	PF05553	PTHR33265,PTHR33265:SF3	---	---	---	AT1G52140.1	---	---
Potri.001G189100	evm.model.chr1.1871	Pop_A01G032341	.	PF00069	PTHR11909,PTHR11909:SF73	KOG1164	---	GO:0006468,GO:0005524,GO:0004672	AT2G25760.1	---	Protein kinase family protein
Potri.001G189200	evm.model.chr1.1872	Pop_A01G032342	.	PF16719	PTHR33827,PTHR33827:SF1	---	---	---	AT1G15215.2	---	---
Potri.001G189400	evm.model.chr1.1873	Pop_A01G032343	.	PF03171,PF14226	PTHR10209,PTHR10209:SF89	KOG0143	---	GO:0055114,GO:0016491	AT1G79760.1	DTA4	downstream target of AGL15-4
Potri.001G189500	evm.model.chr1.1875_evm.model.chr1.1876	Pop_A01G032346	.	PF14510,PF08370,PF00005,PF01061	PTHR19241,PTHR19241:SF224	---	---	GO:0016887,GO:0005524,GO:0016020	AT1G59870.1	ABCG36,ATABCG36,ATPDR8,PDR8,PEN3	ABC-2 and Plant PDR ABC-type transporter family protein
Potri.001G189601	.	.	.	---	---	---	---	---	---	---	---
Potri.001G189700	evm.model.chr1.1877	Pop_A01G011838	XM_035050267.1	PF00390,PF03949	PTHR23406,PTHR23406:SF11	---	K00029	GO:0055114,GO:0004471,GO:0051287	AT1G79750.1	ATNADP-ME4,NADP-ME4	NADP-malic enzyme 4
Potri.001G189800	evm.model.chr1.1878	Pop_A01G011839	XM_035050265.1	PF00249	PTHR24078,PTHR24078:SF169	---	---	---	AT3G16350.1	---	Homeodomain-like superfamily protein
Potri.001G189900	evm.model.chr1.1881	Pop_A01G011813	XM_035050298.1	PF01627	PTHR28242,PTHR28242:SF4	KOG4747	K14490	GO:0004871,GO:0000160	AT3G16360.2	AHP4	HPT phosphotransmitter 4
Potri.001G190000	evm.model.chr1.1882	Pop_A01G011814	XM_035050263.1	PF03985	PTHR23188,PTHR23188:SF12	KOG2478	K15174	GO:0016593,GO:0016570,GO:0006368	AT1G79730.1	ELF7	hydroxyproline-rich glycoprotein family protein
Potri.001G190100	evm.model.chr1.1883	Pop_A01G011815	XM_035050297.1	PF02668	PTHR10696,PTHR10696:SF21	---	---	GO:0055114,GO:0016491	AT3G21360.1	---	2-oxoglutarate (2OG) and Fe(II)-dependent oxygenase superfamily protein
Potri.001G190200	evm.model.chr1.1884	Pop_A01G011816	XM_035050262.1	PF01476,PF07714	PTHR27001,PTHR27001:SF102	KOG1187	---	GO:0006468,GO:0004672	AT1G51940.1	---	protein kinase family protein / peptidoglycan-binding LysM domain-containing protein
Potri.001G190300	evm.model.chr1.1885	Pop_A01G011820	XM_035050314.1	PF02309	PTHR31734,PTHR31734:SF2	---	K14484	GO:0006355,GO:0005634	AT3G16500.1	IAA26,PAP1	phytochrome-associated protein 1
Potri.001G190400	evm.model.chr1.1887	Pop_A01G011821	XM_035050313.1	PF00349,PF03727	PTHR19443,PTHR19443:SF26	---	K00844	GO:0016773,GO:0005975,GO:0005524,GO:0046835,GO:0005536,GO:0004396,GO:0001678	AT2G19860.1	ATHXK2,HXK2	hexokinase 2
Potri.001G190450	.	.	.	---	---	---	---	---	---	---	---
Potri.001G190500	evm.model.chr1.1888	Pop_A01G011822	XM_035050312.1	PF00612,PF13178	PTHR32295,PTHR32295:SF10	---	---	GO:0005515	AT3G16490.1	IQD26	IQ-domain 26
Potri.001G190601	evm.model.chr1.1889	Pop_A01G011826	.	---	---	---	---	---	---	---	---
Potri.001G190700	evm.model.chr1.1892	Pop_A01G011827	XM_035050309.1	---	PTHR33172,PTHR33172:SF2	---	---	---	AT5G56550.1	ATOXS3,OXS3	oxidative stress 3
Potri.001G190800	evm.model.chr1.1893	Pop_A01G011829	XM_035050305.1	PF00235	PTHR11604,PTHR11604:SF7	KOG1755	K05759	---	AT2G19770.1	PRF5	profilin 5
Potri.001G191000	evm.model.chr1.1894	Pop_A01G011833	XM_035050304.1	PF03767	PTHR31284,PTHR31284:SF5	---	---	GO:0003993	AT4G25150.1	---	HAD superfamily, subfamily IIIB acid phosphatase
Potri.001G191100	evm.model.chr1.1895	Pop_A01G027311	XM_035050303.1	PF05193,PF00675	PTHR11851,PTHR11851:SF145	KOG2067	K01412	---	AT1G51980.1	---	Insulinase (Peptidase family M16) protein
Potri.001G191200	evm.model.chr1.1897	Pop_A01G027326	XM_035050301.1	PF13481	PTHR32472,PTHR32472:SF10	---	---	---	AT5G50340.1	---	ATP-dependent peptidases;nucleotide binding;serine-type endopeptidases;DNA helicases;ATP binding;damaged DNA binding;nucleoside-triphosphatases
Potri.001G191300	evm.model.chr1.1898	Pop_A01G027327	XM_035050268.1	---	PTHR31342,PTHR31342:SF4	KOG1103	---	---	AT1G52080.1	AR791	actin binding protein family
Potri.001G191400	evm.model.chr1.1900	Pop_A01G027328	XM_035050261.1	PF00657	PTHR22835,PTHR22835:SF170	---	---	GO:0016788	AT3G16370.1	---	GDSL-like Lipase/Acylhydrolase superfamily protein
Potri.001G191500	evm.model.chr1.1901	Pop_A01G027329	XM_035050258.1	PF00076	PTHR24012,PTHR24012:SF491	KOG0123	K13126	GO:0003676	AT3G16380.1	PAB6	poly(A) binding protein 6
Potri.001G191600	evm.model.chr1.1902	Pop_A01G027330	XM_035050260.1	PF00657	PTHR22835,PTHR22835:SF170	---	---	GO:0016788	AT3G16370.1	---	GDSL-like Lipase/Acylhydrolase superfamily protein
Potri.001G191701	evm.model.chr1.1903	Pop_A01G027290	.	---	---	---	---	---	---	---	---
Potri.001G191800	evm.model.chr1.1904	Pop_A01G027291	XM_035050257.1	PF00010	PTHR12565,PTHR12565:SF174	---	---	GO:0046983	AT3G21330.1	---	basic helix-loop-helix (bHLH) DNA-binding superfamily protein
Potri.001G191900	evm.model.chr1.1905	Pop_A01G027292	XM_035050254.1	PF01627	PTHR28242,PTHR28242:SF1	KOG4747	K14490	GO:0004871,GO:0000160	AT1G80100.1	AHP6,HP6	histidine phosphotransfer protein 6
Potri.001G192000	evm.model.chr1.1906	Pop_A01G027294	XM_035050295.1	PF04525	PTHR31087,PTHR31087:SF2	---	---	---	AT3G15810.1	---	Protein of unknown function (DUF567)
Potri.001G192100	evm.model.chr1.1907	Pop_A01G027295	XM_035050294.1	PF02298	PTHR33021,PTHR33021:SF5	---	---	GO:0009055	AT5G20230.1	ATBCB,BCB,SAG14	blue-copper-binding protein
Potri.001G192200	evm.model.chr1.1909	Pop_A01G027296	XM_035050288.1	PF00332	PTHR32227,PTHR32227:SF63	---	---	GO:0005975,GO:0004553	AT3G15800.1	---	Glycosyl hydrolase superfamily protein
Potri.001G192300	evm.model.chr1.1909	Pop_A01G027297	XM_035050288.1	---	---	---	---	---	---	---	---
Potri.001G192500	evm.model.chr1.1911	.	.	---	PTHR37706,PTHR37706:SF1	---	---	---	AT3G15780.1	---	---
Potri.001G192600	evm.model.chr1.1912	Pop_A01G027299	XM_035050283.1	PF00011	PTHR11527,PTHR11527:SF173	KOG0710	K13993	---	AT1G52560.1	---	HSP20-like chaperones superfamily protein
Potri.001G192700	evm.model.chr1.1913	Pop_A01G027301	XM_035050285.1	PF13259	PTHR33373,PTHR33373:SF4	---	---	---	AT5G25360.1	---	---
Potri.001G192800	evm.model.chr1.1914	Pop_A01G027302	XM_035050281.1	---	PTHR33564,PTHR33564:SF1	---	---	---	AT1G52565.1	---	---
Potri.001G193000	evm.model.chr1.1915	Pop_A01G027305	XM_035050280.1	PF00168,PF00614,PF12357	PTHR18896,PTHR18896:SF63	---	K01115	GO:0005515,GO:0003824	AT1G52570.1	PLDALPHA2	phospholipase D alpha 2
Potri.001G193100	evm.model.chr1.1916	Pop_A01G027306	XM_035050279.1	PF01217	PTHR11043,PTHR11043:SF9	---	---	---	AT1G15370.1	---	SNARE-like superfamily protein
Potri.001G193200	evm.model.chr1.1917	.	.	PF03105	PTHR10783,PTHR10783:SF47	---	---	---	AT5G20150.1	ATSPX1,SPX1	SPX domain gene 1
Potri.001G193300	evm.model.chr1.1918	Pop_A01G027307	XM_035050278.1	PF04884	PTHR12770,PTHR12770:SF7	KOG4249	---	---	AT3G45890.1	RUS1	Protein of unknown function, DUF647
Potri.001G193400	evm.model.chr1.1919	Pop_A01G027308	XM_035050276.1	PF13371,PF13369	PTHR31350,PTHR31350:SF4	---	---	---	AT4G19160.2	---	---
Potri.001G193500	evm.model.chr1.1920	Pop_A01G027309	XM_035050274.1	PF01477	PTHR31718,PTHR31718:SF6	---	---	GO:0005515	AT5G62200.1	---	Embryo-specific protein 3, (ATS3)
Potri.001G193600	evm.model.chr1.1921	.	.	PF00208	PTHR11606,PTHR11606:SF4	---	K00262	GO:0055114,GO:0016491,GO:0006520	AT1G51720.1	---	Amino acid dehydrogenase family protein
Potri.001G193700	evm.model.chr1.1923	.	XM_035050272.1	PF05773	PTHR12292	---	---	GO:0005515	AT1G51730.1	---	Ubiquitin-conjugating enzyme family protein
Potri.001G193900	evm.model.chr1.1925	Pop_A01G027313	XM_035050271.1	PF00855	PTHR33697,PTHR33697:SF1	---	---	---	AT1G51745.1	---	Tudor/PWWP/MBT superfamily protein
Potri.001G194000	evm.model.chr1.1926	Pop_A01G027314	XM_035050270.1	PF01778	PTHR10544,PTHR10544:SF1	KOG3412	K02903	GO:0006412,GO:0005840,GO:0005622,GO:0003735	AT2G19730.1	---	Ribosomal L28e protein family
Potri.001G194100	evm.model.chr1.1927	Pop_A01G027315	.	---	PTHR36484,PTHR36484:SF2	---	---	---	---	---	---
Potri.001G194250	.	.	.	---	---	---	---	---	---	---	---
Potri.001G194400	.	Pop_A01G027319	XM_035050299.1	PF03357	PTHR10476,PTHR10476:SF11	KOG3232	K12197	GO:0007034	AT1G17730.1	CHMP1B,VPS46.1	vacuolar protein sorting 46.1
Potri.001G194500	.	.	.	PF06813	PTHR21576,PTHR21576:SF29	---	---	---	AT2G28120.1	---	Major facilitator superfamily protein
Potri.001G194701	evm.model.chr1.1935	.	.	---	---	---	---	---	---	---	---
Potri.001G194901	.	.	.	---	---	---	---	---	---	---	---
Potri.001G195101	.	.	.	---	---	---	---	---	---	---	---
Potri.001G195300	evm.model.chr1.1935	.	.	PF05958	PTHR11061,PTHR11061:SF30	KOG2187	---	GO:0008173,GO:0006396	AT3G21300.1	---	RNA methyltransferase family protein
Potri.001G195601	.	.	.	---	---	---	---	---	---	---	---
Potri.001G195900	.	.	.	PF02485	PTHR31042,PTHR31042:SF24	---	---	GO:0016020,GO:0008375	AT5G11730.1	---	Core-2/I-branching beta-1,6-N-acetylglucosaminyltransferase family protein
Potri.001G196150	.	.	.	---	---	---	---	---	---	---	---
Potri.001G196400	.	.	.	PF03195	PTHR31301,PTHR31301:SF27	---	---	---	AT3G13850.1	LBD22	LOB domain-containing protein 22
Potri.001G196500	evm.model.chr1.1938	Pop_A01G054872	.	PF14259,PF00076	PTHR24012,PTHR24012:SF318	KOG0131	---	GO:0003676	AT1G17640.1	---	RNA-binding (RRM/RBD/RNP motifs) family protein
Potri.001G196600	evm.model.chr1.1933	Pop_A01G054857	XM_035047919.1	PF00149	PTHR11668,PTHR11668:SF241	KOG0376	K04460	GO:0016787	AT5G10900.1	---	Calcineurin-like metallo-phosphoesterase superfamily protein
Potri.001G196700	evm.model.chr1.1940	Pop_A01G054856	XM_035047926.1	---	PTHR37733,PTHR37733:SF1	---	---	---	AT3G13780.1	---	SMAD/FHA domain-containing protein
Potri.001G196800	evm.model.chr1.1941	Pop_A01G054853	XM_035047995.1	PF01975	PTHR30457,PTHR30457:SF5	---	K03787	GO:0016787	AT1G72880.2	---	Survival protein SurE-like phosphatase/nucleotidase
Potri.001G196900	.	.	.	---	PTHR33176	---	---	---	---	---	---
Potri.001G197000	evm.model.chr1.1943	Pop_A01G054852	XM_035047994.1	PF00249	PTHR10641,PTHR10641:SF656	KOG0048	K09422	---	AT3G13890.2	ATMYB26,MS35,MYB26	myb domain protein 26
Potri.001G197101	.	Pop_A01G054851	.	---	---	---	---	---	---	---	---
Potri.001G197200	evm.model.chr1.1948	Pop_A01G054845	XM_035048002.1	PF01217	PTHR11043,PTHR11043:SF8	KOG3343	---	---	AT4G08520.1	---	SNARE-like superfamily protein
Potri.001G197300	evm.model.chr1.1950	Pop_A01G054843	XM_035047999.1	---	PTHR11871,PTHR11871:SF11	---	K04354	GO:0008601,GO:0000159	AT1G17720.2	ATB BETA	Protein phosphatase 2A, regulatory subunit PR55
Potri.001G197400	evm.model.chr1.1951	Pop_A01G054857	XM_035048003.1	PF13423	PTHR24006	KOG1872	---	---	AT3G21280.1	UBP7	ubiquitin-specific protease 7
Potri.001G197500	evm.model.chr1.1952	Pop_A01G054839	XM_035048007.1	PF00122,PF12710,PF16209,PF16212	PTHR24092,PTHR24092:SF55	---	K01530	GO:0046872,GO:0000166,GO:0016021,GO:0015914,GO:0005524,GO:0004012,GO:0000287	AT1G17500.1	---	ATPase E1-E2 type family protein / haloacid dehalogenase-like hydrolase family protein
Potri.001G197600	evm.model.chr1.1953	Pop_A01G054838	XM_035048008.1	PF00069	PTHR11909,PTHR11909:SF154	---	K02218	GO:0006468,GO:0005524,GO:0004672	AT1G72710.1	CKL2	casein kinase 1-like protein 2
Potri.001G197700	evm.model.chr1.1954	Pop_A01G054836	.	PF12023	PTHR33193,PTHR33193:SF5	---	---	---	AT2G19460.1	---	Protein of unknown function (DUF3511)
Potri.001G197900	evm.model.chr1.1955	Pop_A01G054830	XM_035048009.1	PF04851,PF00271	PTHR24031,PTHR24031:SF322	---	K03257	GO:0016787,GO:0005524,GO:0003677	AT3G13920.1	EIF4A1,RH4,TIF4A1	eukaryotic translation initiation factor 4A1
Potri.001G198000	evm.model.chr1.1957	Pop_A01G054829	XM_035048011.1	PF02817,PF00364,PF00198	PTHR23151,PTHR23151:SF59	---	K00627	GO:0016746,GO:0008152	AT3G13930.1	---	Dihydrolipoamide acetyltransferase, long form protein
Potri.001G198100	evm.model.chr1.1958	Pop_A01G054828	XM_035047998.1	PF02466	PTHR15371,PTHR15371:SF7	KOG3324	K17794	---	AT1G17530.1	ATTIM23-1,TIM23-1	translocase of inner mitochondrial membrane 23
Potri.001G198300	evm.model.chr1.1960	Pop_A01G054881	XM_035048012.1	PF07714	PTHR27003,PTHR27003:SF118	KOG1187	---	GO:0006468,GO:0004672	AT5G26150.1	---	protein kinase family protein
Potri.001G198400	.	.	.	PF00481	PTHR13832,PTHR13832:SF335	---	---	GO:0003824,GO:0006470,GO:0004722	AT1G72770.3	HAB1	homology to ABI1
Potri.001G198501	.	.	.	---	PTHR13832,PTHR13832:SF335	---	---	GO:0006470,GO:0004722	AT1G17550.1	HAB2	homology to ABI2
Potri.001G198600	evm.model.chr1.1961	Pop_A01G054880	XM_035047932.1	PF06870	PTHR14440	KOG4183	K03005	GO:0006351,GO:0005634,GO:0003899,GO:0003677	AT3G13940.1	---	DNA binding;DNA-directed RNA polymerases
Potri.001G198700	evm.model.chr1.1962	Pop_A01G054870	XM_035047933.1	---	PTHR10052	---	---	---	AT5G57060.1	---	---
Potri.001G198800	evm.model.chr1.1962	Pop_A01G054859	.	---	---	---	---	---	---	---	---
Potri.001G198900	evm.model.chr1.1963	Pop_A01G054848	XM_035047997.1	PF05553	---	---	---	---	AT1G72790.1	---	hydroxyproline-rich glycoprotein family protein
Potri.001G199000	.	.	.	PF01433	PTHR11533,PTHR11533:SF177	---	---	GO:0008270,GO:0008237,GO:0006508	AT4G33090.1	APM1,ATAPM1	aminopeptidase M1
Potri.001G199100	evm.model.chr1.1964	Pop_A01G054837	XM_035047931.1	PF00291	PTHR10314,PTHR10314:SF125	---	K01733	---	AT1G72810.1	---	Pyridoxal-5\'-phosphate-dependent enzyme family protein
Potri.001G199200	evm.model.chr1.1966	Pop_A01G054826	XM_035047927.1	PF00612,PF01843,PF00063	PTHR13140,PTHR13140:SF390	---	---	GO:0005515,GO:0016459,GO:0005524,GO:0003774	AT5G20490.2	ATXIK,XI-17,XIK	Myosin family protein with Dil domain
Potri.001G199250	.	.	.	---	---	---	---	---	---	---	---
Potri.001G199300	.	.	.	PF00295	PTHR31375,PTHR31375:SF45	---	K01213	GO:0005975,GO:0004650	AT1G80140.1	---	Pectin lyase-like superfamily protein
Potri.001G199500	evm.model.chr1.1967	.	XM_035047918.1	PF05773	PTHR12292	KOG4018	---	GO:0005515	AT1G51730.1	---	Ubiquitin-conjugating enzyme family protein
Potri.001G199600	evm.model.chr1.1969	Pop_A01G054754	XM_035047913.1	PF02812,PF00208	PTHR11606,PTHR11606:SF4	KOG2250	K00262	GO:0055114,GO:0016491,GO:0006520	AT1G51720.1	---	Amino acid dehydrogenase family protein
Potri.001G200000	evm.model.chr1.1970	Pop_A01G054753	XM_035047936.1	PF07714	PTHR27001,PTHR27001:SF152	KOG1187	---	GO:0006468,GO:0004672	AT3G13690.1	---	Protein kinase protein with adenine nucleotide alpha hydrolases-like domain
Potri.001G200100	evm.model.chr1.1971	Pop_A01G054752	XM_035047938.1	PF00067	PTHR24286,PTHR24286:SF30	KOG0157	---	GO:0055114,GO:0020037,GO:0016705,GO:0005506	AT3G13730.1	CYP90D1	cytochrome P450, family 90, subfamily D, polypeptide 1
Potri.001G200200	evm.model.chr1.1972	Pop_A01G054751	XM_035047939.1	---	PTHR34364,PTHR34364:SF1	---	---	---	AT1G55160.1	---	---
Potri.001G200300	evm.model.chr1.1973	Pop_A01G054750	XM_035047941.1	---	PTHR34276	---	---	---	AT1G55140.1	---	Ribonuclease III family protein
Potri.001G200400	evm.model.chr1.1975	Pop_A01G054748	XM_035047948.1	PF02140,PF01301	PTHR23421,PTHR23421:SF74	---	---	GO:0030246,GO:0005975,GO:0004553	AT3G13750.1	BGAL1	beta galactosidase 1
Potri.001G200500	evm.model.chr1.1976	Pop_A01G054747	XM_035047949.1	PF00400	PTHR22847,PTHR22847:SF480	KOG0266	---	GO:0005515	AT1G15750.2	TPL,WSIP1	Transducin family protein / WD-40 repeat family protein
Potri.001G200700	evm.model.chr1.1979	Pop_A01G054743	XM_035047962.1	PF03168	PTHR31234,PTHR31234:SF2	---	---	---	AT1G17620.1	---	Late embryogenesis abundant (LEA) hydroxyproline-rich glycoprotein family
Potri.001G200800	evm.model.chr1.1981	Pop_A01G054741	XM_035047963.1	PF05199,PF00732	PTHR11552,PTHR11552:SF69	---	K15403	GO:0055114,GO:0016614,GO:0050660,GO:0010430	AT1G72970.1	EDA17,HTH	Glucose-methanol-choline (GMC) oxidoreductase family protein
Potri.001G201000	evm.model.chr1.1982	Pop_A01G054739	XM_035047964.1	PF05879	PTHR11649,PTHR11649:SF62	---	---	---	AT1G72960.1	---	Root hair defective 3 GTP-binding protein (RHD3)
Potri.001G201100	evm.model.chr1.1983	Pop_A01G054738	XM_035047967.1	PF02153	PTHR11811,PTHR11811:SF35	---	K15227	GO:0055114,GO:0008977,GO:0006571,GO:0004665	AT1G15710.1	---	prephenate dehydrogenase family protein
Potri.001G201300	evm.model.chr1.1984	Pop_A01G054736	XM_035047973.1	---	---	---	---	---	---	---	---
Potri.001G201400	evm.model.chr1.1985	Pop_A01G054735	XM_035047974.1	PF02492	PTHR13748,PTHR13748:SF43	KOG2743	---	---	AT1G80480.1	PTAC17	plastid transcriptionally active 17
Potri.001G201500	evm.model.chr1.1986	Pop_A01G054732	XM_035047978.1	PF00561	PTHR10992,PTHR10992:SF730	KOG1454	---	---	AT1G52510.1	---	alpha/beta-Hydrolases superfamily protein
Potri.001G201600	evm.model.chr1.1987	Pop_A01G054731	XM_035047979.1	PF04434,PF03101,PF10551	PTHR31669,PTHR31669:SF15	---	---	GO:0008270,GO:0006355	AT1G52520.1	FRS6	FAR1-related sequence 6
Potri.001G201700	evm.model.chr1.1988	Pop_A01G054730	XM_035047981.1	PF04005	PTHR12900,PTHR12900:SF0	KOG3999	K10903	GO:0030896,GO:0006281,GO:0000077	AT1G52530.1	---	---
Potri.001G201900	evm.model.chr1.1990	Pop_A01G054728	XM_035047985.1	PF00787	PTHR10555,PTHR10555:SF154	---	---	GO:0035091	AT3G15920.1	---	Phox (PX) domain-containing protein
Potri.001G202000	evm.model.chr1.1991	Pop_A01G054727	XM_035047987.1	---	PTHR37224,PTHR37224:SF1	---	---	---	AT3G15900.1	---	---
Potri.001G202100	evm.model.chr1.1992	Pop_A01G054726	XM_035047988.1	PF00560,PF13855	PTHR27000,PTHR27000:SF210	KOG4579	---	GO:0005515	AT1G80080.1	AtRLP17,TMM	Leucine-rich repeat (LRR) family protein
Potri.001G202300	evm.model.chr1.1993	Pop_A01G054728	XM_035047985.1	PF14144	PTHR22952,PTHR22952:SF129	---	---	GO:0043565,GO:0006351	AT1G15320.1	---	---
Potri.001G202501	.	Pop_A01G054723	XM_035047990.1	---	---	---	---	---	---	---	---
Potri.001G202700	evm.model.chr1.1995	Pop_A01G054723	XM_035047991.1	---	---	---	---	---	---	---	---
Potri.001G202800	evm.model.chr1.1995	Pop_A01G054723	XM_035047989.1	---	---	---	---	---	---	---	---
Potri.001G203300	evm.model.chr1.1995	Pop_A01G054723	XM_035047991.1	---	---	---	---	---	---	---	---
Potri.001G203400	.	Pop_A01G054723	XM_035047991.1	---	---	---	---	---	---	---	---
Potri.001G203500	evm.model.chr1.1995	Pop_A01G054723	XM_035047991.1	---	---	---	---	---	---	---	---
Potri.001G203601	evm.model.chr1.1997	Pop_A01G054721	XM_035047993.1	---	---	---	---	---	---	---	---
Potri.001G203700	.	Pop_A01G054723	XM_035047991.1	---	---	---	---	---	---	---	---
Potri.001G203800	evm.model.chr1.1995	Pop_A01G054723	XM_035047991.1	---	---	---	---	---	---	---	---
Potri.001G203900	evm.model.chr1.1995	Pop_A01G054723	XM_035047991.1	---	---	---	---	---	---	---	---
Potri.001G204000	evm.model.chr1.1997	Pop_A01G054721	XM_035047993.1	PF00069	PTHR27001,PTHR27001:SF88	KOG1187	---	GO:0006468,GO:0005524,GO:0004672	AT3G15890.1	---	Protein kinase superfamily protein
Potri.001G204100	evm.model.chr1.1998	Pop_A01G054720	XM_035048014.1	PF14360	PTHR34674	---	---	---	AT3G15820.1	ROD1	phosphatidic acid phosphatase-related / PAP2-related
Potri.001G204200	evm.model.chr1.2000	Pop_A01G054716	XM_035048016.1	PF01590,PF00072,PF00512,PF02518	PTHR24423,PTHR24423:SF365	---	K14509	GO:0005515,GO:0000160,GO:0007165,GO:0000155	AT1G66340.1	AtETR1,EIN1,ETR,ETR1	Signal transduction histidine kinase, hybrid-type, ethylene sensor
Potri.001G204300	evm.model.chr1.2001	Pop_A01G054715	XM_035048018.1	---	PTHR32429,PTHR32429:SF9	---	---	---	AT3G15840.1	PIFI	post-illumination chlorophyll fluorescence increase
Potri.001G204350	.	.	.	---	---	---	---	---	---	---	---
Potri.001G204400	evm.model.chr1.2002	Pop_A01G054714	XM_035048019.1	PF01490	PTHR22950,PTHR22950:SF237	KOG1305	---	---	AT1G80510.1	---	Transmembrane amino acid transporter family protein
Potri.001G204500	.	.	.	PF12854	PTHR24015,PTHR24015:SF553	---	---	---	AT4G18840.1	---	Pentatricopeptide repeat (PPR-like) superfamily protein
Potri.001G204600	evm.model.chr1.2004	Pop_A01G054712	XM_035048022.1	PF07647	PTHR33915	---	---	GO:0005515	AT1G15760.1	---	Sterile alpha motif (SAM) domain-containing protein
Potri.001G204700	evm.model.chr1.2004	Pop_A01G054712	XM_035048020.1	PF06813	PTHR21576,PTHR21576:SF41	---	---	---	AT1G80530.1	---	Major facilitator superfamily protein
Potri.001G204900	evm.model.chr1.2005_evm.model.chr1.2006	Pop_A01G054710	XM_035048023.1	PF16987	PTHR33137,PTHR33137:SF4	---	K14972	---	AT1G15780.1	---	---
Potri.001G205100	evm.model.chr1.2007	Pop_A01G054709	XM_035047147.1	PF03140	PTHR31549,PTHR31549:SF23	---	---	---	AT3G02645.1	---	Plant protein of unknown function (DUF247)
Potri.001G205200	evm.model.chr1.2008	.	XM_035048013.1	PF03547	PTHR31752,PTHR31752:SF4	---	K13947	GO:0055085,GO:0016021	AT1G23080.1	ATPIN7,PIN7	Auxin efflux carrier family protein
Potri.001G205300	evm.model.chr1.2009	Pop_A01G054707	XM_035047145.1	PF13414,PF01425	PTHR11895,PTHR11895:SF92	KOG1211	---	GO:0016884	AT5G09420.1	ATTOC64-V,MTOM64,TOC64-V	translocon at the outer membrane of chloroplasts 64-V
Potri.001G205400	evm.model.chr1.2011	Pop_A01G054706	XM_035047142.1	PF12710,PF00122	PTHR24093,PTHR24093:SF124	---	---	GO:0046872,GO:0000166	AT4G33520.2	HMA6,PAA1	P-type ATP-ase 1
Potri.001G205500	evm.model.chr1.2012	Pop_A01G054704	XM_035047144.1	PF02705	PTHR30540,PTHR30540:SF8	---	---	GO:0071805,GO:0016020,GO:0015079	AT5G09400.1	KUP7	K+ uptake permease 7
Potri.001G205601	.	.	.	---	---	---	---	---	---	---	---
Potri.001G205700	evm.model.chr1.2014	Pop_A01G054702	XM_035047076.1	---	PTHR13138,PTHR13138:SF3	KOG2950	K13099	---	AT5G09390.1	---	CD2-binding protein-related
Potri.001G205800	evm.model.chr1.2015	Pop_A01G054699	XM_035047070.1	---	PTHR33334,PTHR33334:SF5	---	---	---	AT5G64170.2	---	dentin sialophosphoprotein-related
Potri.001G205966	.	.	.	---	---	---	---	---	---	---	---
Potri.001G206032	evm.model.chr1.2016	Pop_A01G054698	.	---	PTHR35321,PTHR35321:SF1	---	---	---	AT5G64160.1	---	---
Potri.001G206100	evm.model.chr1.2017	Pop_A01G054695	XM_035047084.1	PF13850,PF07970	PTHR10984,PTHR10984:SF35	KOG2667	---	---	AT1G36050.2	---	Endoplasmic reticulum vesicle transporter protein
Potri.001G206200	evm.model.chr1.2018	Pop_A01G054695	XM_035047137.1	PF00394,PF07732,PF07731	PTHR11709,PTHR11709:SF88	---	K05909	GO:0055114,GO:0016491,GO:0005507	AT5G09360.1	LAC14	laccase 14
Potri.001G206400	evm.model.chr1.2019	Pop_A01G054694	XM_035047080.1	PF02811	PTHR30007,PTHR30007:SF19	---	K07053	GO:0003824	AT2G13840.1	---	Polymerase/histidinol phosphatase-like
Potri.001G206600	evm.model.chr1.2020	Pop_A01G054693	XM_035047133.1	---	PTHR31827,PTHR31827:SF1	---	---	---	AT5G64550.1	---	loricrin-related
Potri.001G206700	evm.model.chr1.2021	Pop_A01G054692	XM_035047132.1	PF00560,PF08263,PF00069	PTHR27001,PTHR27001:SF1	KOG1187	K13416	GO:0005515,GO:0006468,GO:0005524,GO:0004672	AT4G33430.1	ATBAK1,ATSERK3,BAK1,ELG,RKS10,SERK3	BRI1-associated receptor kinase
Potri.001G206800	evm.model.chr1.2022	Pop_A01G054691	XM_035047131.1	PF14310,PF00933,PF01915	PTHR30620,PTHR30620:SF40	---	K15920	GO:0005975,GO:0004553	AT5G64570.1	ATBXL4,XYL4	beta-D-xylosidase 4
Potri.001G206900	evm.model.chr1.2023	Pop_A01G054685	XM_035047130.1	PF02365	PTHR31719,PTHR31719:SF6	---	---	GO:0006355,GO:0003677	AT5G64530.1	ANAC104,XND1	xylem NAC domain 1
Potri.001G207000	evm.model.chr1.2024	Pop_A01G054684	XM_035047128.1	PF01170	PTHR13370,PTHR13370:SF3	---	K15430	---	AT3G26410.1	---	methyltransferases;nucleic acid binding
Potri.001G207100	evm.model.chr1.2025	Pop_A01G054683	XM_035047127.1	PF00098,PF00076	PTHR24012	---	K12885	GO:0008270,GO:0003676	AT3G26420.1	ATRZ-1A	RNA-binding (RRM/RBD/RNP motifs) family protein with retrovirus zinc finger-like domain
Potri.001G207600	evm.model.chr1.2027	Pop_A01G054676	XM_035047124.1	---	---	---	---	---	---	---	---
Potri.001G207700	evm.model.chr1.2028	Pop_A01G054675	XM_035047122.1	PF04851,PF07529,PF00271	PTHR10799,PTHR10799:SF603	---	K11320	GO:0016787,GO:0005524,GO:0003677	AT3G12810.1	chr13,PIE1,SRCAP	SNF2 domain-containing protein / helicase domain-containing protein
Potri.001G207900	evm.model.chr1.2032	Pop_A01G054672	XM_035047121.1	PF10075	PTHR13339	KOG4414	K12181	---	AT4G14110.1	COP9,CSN8,EMB143,FUS7	COP9 signalosome, subunit CSN8
Potri.001G208000	.	Pop_A01G054671	XM_035047120.1	PF03168	PTHR31234,PTHR31234:SF8	---	---	---	AT2G01080.1	---	Late embryogenesis abundant (LEA) hydroxyproline-rich glycoprotein family
Potri.001G208200	.	Pop_A01G054670	XM_035047119.1	PF04696	PTHR12707	---	---	---	AT1G15200.1	---	protein-protein interaction regulator family protein
Potri.001G208600	.	Pop_A01G054669	XM_035047090.1	PF03106	PTHR31429,PTHR31429:SF5	---	---	GO:0043565,GO:0006355,GO:0003700	AT1G68150.1	ATWRKY9,WRKY9	WRKY DNA-binding protein 9
Potri.001G208700	evm.model.chr1.2033	Pop_A01G054668	XM_035047087.1	PF03801	PTHR10643,PTHR10643:SF2	KOG0995	K11547	---	AT3G54630.1	---	---
Potri.001G208800	evm.model.chr1.2034	Pop_A01G054667	XM_035047091.1	PF07800	PTHR31197,PTHR31197:SF12	---	---	---	AT1G68140.1	---	Protein of unknown function (DUF1644)
Potri.001G208900	evm.model.chr1.2035	Pop_A01G054665	XM_035047085.1	PF12333	PTHR16056,PTHR16056:SF2	KOG2149	K14827	---	AT5G06350.1	---	ARM repeat superfamily protein
Potri.001G209000	evm.model.chr1.2036	Pop_A01G054664	XM_035047138.1	PF04043,PF01095	PTHR31707,PTHR31707:SF9	---	K01051	GO:0004857,GO:0042545,GO:0030599,GO:0005618	AT4G33230.1	---	Plant invertase/pectin methylesterase inhibitor superfamily
Potri.001G209100	evm.model.chr1.2037	Pop_A01G054663	XM_035047081.1	---	PTHR22959,PTHR22959:SF0	KOG4325	---	---	AT1G11400.1	PYM	partner of Y14-MAGO
Potri.001G209200	evm.model.chr1.2038	Pop_A01G054662	XM_035047141.1	PF04043,PF01095	PTHR31707,PTHR31707:SF9	---	K01051	GO:0004857,GO:0042545,GO:0030599,GO:0005618	AT5G49180.1	---	Plant invertase/pectin methylesterase inhibitor superfamily
Potri.001G209300	evm.model.chr1.2039	Pop_A01G054661	XM_035047139.1	PF02298	PTHR33021,PTHR33021:SF61	---	---	GO:0009055	AT2G02850.1	ARPN	plantacyanin
Potri.001G209400	evm.model.chr1.2040	Pop_A01G054660	XM_035047086.1	PF06814	PTHR21229,PTHR21229:SF28	KOG2568	---	GO:0016021	AT2G01070.1	---	Lung seven transmembrane receptor family protein
Potri.001G209500	evm.model.chr1.2041	Pop_A01G054659	XM_035047079.1	PF01734	PTHR12406,PTHR12406:SF7	KOG3773	---	GO:0006629	AT1G33270.1	---	Acyl transferase/acyl hydrolase/lysophospholipase superfamily protein
Potri.001G209600	evm.model.chr1.2042	Pop_A01G054658	XM_035047074.1	PF04755	PTHR31906,PTHR31906:SF14	---	---	---	AT3G26070.1	---	Plastid-lipid associated protein PAP / fibrillin family protein
Potri.001G209700	evm.model.chr1.2043	Pop_A01G054657	.	PF07714	PTHR27008,PTHR27008:SF47	---	---	GO:0006468,GO:0004672	AT2G36570.1	---	Leucine-rich repeat protein kinase family protein
Potri.001G209800	evm.model.chr1.2044	Pop_A01G054656	XM_035047072.1	PF09790	PTHR31220,PTHR31220:SF2	KOG4688	---	---	AT5G64090.1	---	---
Potri.001G209900	evm.model.chr1.2045	Pop_A01G054654	.	PF07977	PTHR30272,PTHR30272:SF5	---	K02372	---	AT5G10160.1	---	Thioesterase superfamily protein
Potri.001G210000	evm.model.chr1.2046	Pop_A01G054653	XM_035047088.1	PF00504	PTHR21649,PTHR21649:SF28	---	K08917	GO:0016020,GO:0009765	AT1G15820.1	CP24,LHCB6	light harvesting complex photosystem II subunit 6
Potri.001G210100	evm.model.chr1.2047	Pop_A01G054652	XM_035047117.1	PF14368	PTHR33044,PTHR33044:SF27	---	---	---	AT5G64080.1	---	Bifunctional inhibitor/lipid-transfer protein/seed storage 2S albumin superfamily protein
Potri.001G210150	.	.	.	---	---	---	---	---	---	---	---
Potri.001G210200	evm.model.chr1.2048	Pop_A01G054651	XM_035047112.1	PF04842	PTHR31860,PTHR31860:SF3	---	---	---	AT1G71240.2	---	Plant protein of unknown function (DUF639)
Potri.001G210400	.	Pop_A01G054650	XM_035047115.1	PF00314	PTHR31048,PTHR31048:SF34	---	---	---	AT1G77700.1	---	Pathogenesis-related thaumatin superfamily protein
Potri.001G210500	evm.model.chr1.2049	Pop_A01G054649	XM_035047109.1	PF11891	PTHR31038,PTHR31038:SF2	---	---	---	AT5G24690.1	---	Protein of unknown function (DUF3411)
Potri.001G210600	evm.model.chr1.2051	Pop_A01G054647	XM_035047110.1	---	PTHR33826,PTHR33826:SF4	---	---	---	AT3G10810.1	---	zinc finger (C3HC4-type RING finger) family protein
Potri.001G210800	evm.model.chr1.2052	Pop_A01G054646	XM_035047108.1	---	PTHR32212,PTHR32212:SF82	---	---	---	AT1G10780.1	---	F-box/RNI-like superfamily protein
Potri.001G210900	evm.model.chr1.2053	Pop_A01G054645	XM_035047107.1	PF01105	PTHR22811,PTHR22811:SF68	KOG1691	---	GO:0016021,GO:0006810	AT1G09580.1	---	emp24/gp25L/p24 family/GOLD family protein
Potri.001G211000	evm.model.chr1.2054	Pop_A01G054643	XM_035047102.1	PF15346	PTHR31711	---	K13173	---	AT1G10890.1	---	---
Potri.001G211200	evm.model.chr1.2055	Pop_A01G054641	XM_035047101.1	PF02493,PF01504	PTHR23086,PTHR23086:SF25	---	K00889	GO:0046488,GO:0016307	AT1G60890.2	---	Phosphatidylinositol-4-phosphate 5-kinase family protein
Potri.001G211300	evm.model.chr1.2056	Pop_A01G054639	XM_035047097.1	PF13041	PTHR24015,PTHR24015:SF367	---	---	---	AT1G10910.1	---	Pentatricopeptide repeat (PPR) superfamily protein
Potri.001G211400	evm.model.chr1.2057	Pop_A01G054638	XM_035047100.1	PF08541,PF08392	PTHR31561,PTHR31561:SF20	---	K15397	GO:0016747,GO:0008610,GO:0016020,GO:0006633	AT1G71160.1	KCS7	3-ketoacyl-CoA synthase 7
Potri.001G211500	evm.model.chr1.2058	Pop_A01G054637	XM_035047095.1	PF03807,PF14833	PTHR22981,PTHR22981:SF54	KOG0409	---	GO:0051287	AT1G71180.1	---	6-phosphogluconate dehydrogenase family protein
Potri.001G211600	evm.model.chr1.2059	Pop_A01G054636	XM_035047094.1	PF05875	PTHR34368,PTHR34368:SF1	---	---	GO:0016811,GO:0016021,GO:0006672	AT1G71190.1	SAG18	senescence associated gene 18
Potri.001G211700	evm.model.chr1.2060	Pop_A01G054635	XM_035047092.1	PF09746	PTHR21650,PTHR21650:SF4	---	---	---	AT1G60995.1	---	---
Potri.001G211800	evm.model.chr1.2063	Pop_A01G054634	XM_035047136.1	PF01556	PTHR24078	---	K09519	---	AT1G11040.1	---	HSP40/DnaJ peptide-binding protein
Potri.001G211900	evm.model.chr1.2066	Pop_A01G054624	XM_035049982.1	---	PTHR31509,PTHR31509:SF16	---	---	---	AT1G22030.1	---	---
Potri.001G212000	evm.model.chr1.2067	Pop_A01G054623	XM_035049976.1	PF00464	PTHR11680,PTHR11680:SF7	---	K00600	GO:0016740	AT1G22020.1	SHM6	serine hydroxymethyltransferase 6
Potri.001G212101	evm.model.chr1.2068	Pop_A01G054623	XM_035049983.1	---	---	---	---	---	---	---	---
Potri.001G212200	evm.model.chr1.2070	Pop_A01G054620	XM_035049977.1	PF00125	PTHR23428	KOG1744	K11252	GO:0003677,GO:0000786	AT1G08170.1	---	Histone superfamily protein
Potri.001G212300	evm.model.chr1.2072	Pop_A01G054619	XM_035049978.1	---	PTHR33142,PTHR33142:SF1	---	---	---	AT5G02420.1	---	---
Potri.001G212400	evm.model.chr1.2073	Pop_A01G054618	XM_035056126.1	PF04640	PTHR31065,PTHR31065:SF4	---	---	---	AT2G27930.1	---	PLATZ transcription factor family protein
Potri.001G212600	evm.model.chr1.2075	Pop_A01G054617	XM_035056110.1	PF10474,PF10475	PTHR13258,PTHR13258:SF0	KOG2939	---	---	AT2G27900.1	---	---
Potri.001G212700	evm.model.chr1.2076	Pop_A01G054616	XM_035056125.1	PF00637	PTHR12616	---	---	GO:0016192,GO:0006886	AT1G08190.1	ATVAM2,ATVPS41,VAM2,VPS41,ZIP2	vacuolar protein sorting 41
Potri.001G212900	evm.model.chr1.2078	Pop_A01G054614	XM_035056132.1	PF05577	PTHR11010,PTHR11010:SF43	---	K01285	GO:0008236,GO:0006508	AT5G22860.1	---	Serine carboxypeptidase S28 family protein
Potri.001G213000	evm.model.chr1.2078	Pop_A01G054614	XM_035056132.1	PF05577	PTHR11010,PTHR11010:SF43	---	K01285	GO:0008236,GO:0006508	AT5G22860.1	---	Serine carboxypeptidase S28 family protein
Potri.001G213100	.	.	.	---	---	---	---	---	---	---	---
Potri.001G213200	evm.model.chr1.2078	Pop_A01G054614	XM_035056026.1	PF05577	PTHR11010,PTHR11010:SF43	KOG2183	K01285	GO:0008236,GO:0006508	AT5G22860.1	---	Serine carboxypeptidase S28 family protein
Potri.001G213300	evm.model.chr1.2079	Pop_A01G054612	XM_035056027.1	PF05577	PTHR11010,PTHR11010:SF47	---	K01285	GO:0008236,GO:0006508	AT5G22860.1	---	Serine carboxypeptidase S28 family protein
Potri.001G213400	evm.model.chr1.2078	Pop_A01G054614	XM_035056026.1	PF05577	PTHR11010,PTHR11010:SF43	KOG2183	K01285	GO:0008236,GO:0006508	AT5G22860.1	---	Serine carboxypeptidase S28 family protein
Potri.001G213500	evm.model.chr1.2079	Pop_A01G054612	XM_035056027.1	PF05577	PTHR11010,PTHR11010:SF47	---	K01285	GO:0008236,GO:0006508	AT5G22860.1	---	Serine carboxypeptidase S28 family protein
Potri.001G213600	evm.model.chr1.2080	Pop_A01G054610	XM_035056028.1	PF14541	PTHR13683,PTHR13683:SF351	KOG1339	---	GO:0006508,GO:0004190	AT5G22850.1	---	Eukaryotic aspartyl protease family protein
Potri.001G213650	.	.	.	---	---	---	---	---	---	---	---
Potri.001G213700	evm.model.chr1.2081	Pop_A01G054609	XM_035056029.1	PF16487,PF16488,PF08699,PF02170,PF16486,PF02171	PTHR22891,PTHR22891:SF40	---	K11593	GO:0005515,GO:0003676	AT2G27880.1	AGO5	Argonaute family protein
Potri.001G213800	evm.model.chr1.2082	Pop_A01G054607	.	PF13639	PTHR22763,PTHR22763:SF47	KOG1493	---	GO:0008270,GO:0005515	AT5G22000.3	RHF2A	RING-H2 group F2A
Potri.001G213900	evm.model.chr1.2083	Pop_A01G054606	XM_035056030.1	PF00004,PF00533,PF08519	PTHR23389,PTHR23389:SF10	KOG1968	K10754	GO:0005524,GO:0006260,GO:0005663,GO:0003689	AT5G22010.1	AtRFC1,RFC1	replication factor C1
Potri.001G214201	.	.	.	---	---	---	---	---	---	---	---
Potri.001G214500	.	Pop_A01G054604	XM_035056035.1	PF08450	PTHR10426,PTHR10426:SF24	KOG1520	---	---	AT1G08470.1	SSL3	strictosidine synthase-like 3
Potri.001G214600	evm.model.chr1.2084	Pop_A01G054603	XM_035056036.1	PF03018	PTHR21495,PTHR21495:SF72	---	---	---	AT2G21100.1	---	Disease resistance-responsive (dirigent-like protein) family protein
Potri.001G214700	evm.model.chr1.2085	.	XM_035056037.1	PF09011	PTHR31675,PTHR31675:SF2	---	---	GO:0007275	AT1G08465.1	YAB2	Plant-specific transcription factor YABBY family protein
Potri.001G214800	evm.model.chr1.2086_evm.model.chr1.2087	Pop_A01G054602	XM_035056042.1	PF13423	PTHR24006,PTHR24006:SF520	---	K11835	---	AT5G22030.1	UBP8	ubiquitin-specific protease 8
Potri.001G214900	evm.model.chr1.2088	Pop_A01G054601	XM_035056133.1	PF00319	PTHR11945,PTHR11945:SF176	---	---	GO:0046983,GO:0003677	AT5G55690.1	---	MADS-box transcription factor family protein
Potri.001G215000	evm.model.chr1.2089	Pop_A01G054599	XM_035056044.1	PF07714	PTHR27001,PTHR27001:SF20	KOG1187	---	GO:0006468,GO:0004672	AT5G22050.2	---	Protein kinase superfamily protein
Potri.001G215132	evm.model.chr1.2090	Pop_A01G054598	XM_035056047.1	PF01556,PF00684	PTHR24078,PTHR24078:SF237	---	---	GO:0051082,GO:0031072	AT3G44110.1	ATJ,ATJ3	DNAJ homologue 3
Potri.001G215166	.	.	.	---	---	---	---	---	---	---	---
Potri.001G215200	evm.model.chr1.2091	Pop_A01G054597	XM_035056049.1	PF00612	PTHR32295,PTHR32295:SF12	---	---	GO:0005515	AT3G22190.1	IQD5	IQ-domain 5
Potri.001G215400	evm.model.chr1.2092	Pop_A01G054596	XM_035056052.1	PF02485	PTHR31042,PTHR31042:SF4	---	---	GO:0016020,GO:0008375	AT5G22070.1	---	Core-2/I-branching beta-1,6-N-acetylglucosaminyltransferase family protein
Potri.001G215500	evm.model.chr1.2093	Pop_A01G054595	XM_035056053.1	PF01103	PTHR12815,PTHR12815:SF10	---	---	GO:0019867	AT3G44160.1	---	Outer membrane OMP85 family protein
Potri.001G215700	evm.model.chr1.2094	Pop_A01G054594	XM_035056055.1	PF07646,PF13418,PF00149	PTHR11668,PTHR11668:SF243	KOG0374	---	GO:0005515,GO:0016787	AT1G08420.1	BSL2	BRI1 suppressor 1 (BSU1)-like 2
Potri.001G215800	evm.model.chr1.2096	Pop_A01G054593	XM_035056057.1	PF00226	PTHR15606,PTHR15606:SF4	KOG1150	K09528	---	AT5G22080.1	---	Chaperone DnaJ-domain superfamily protein
Potri.001G216000	evm.model.chr1.2097	Pop_A01G054592	XM_035056059.1	PF11250	PTHR33155,PTHR33155:SF3	---	---	---	AT5G22090.1	---	Protein of unknown function (DUF3049)
Potri.001G216100	evm.model.chr1.2098	Pop_A01G054588	XM_035056060.1	PF04564	PTHR22849,PTHR22849:SF11	---	---	GO:0016567,GO:0004842	AT2G35930.1	PUB23	plant U-box 23
Potri.001G216300	evm.model.chr1.2102	Pop_A01G054584	XM_035056061.1	PF04564	PTHR22849,PTHR22849:SF0	---	---	GO:0016567,GO:0004842	AT3G11840.1	PUB24	plant U-box 24
Potri.001G216400	evm.model.chr1.2103	Pop_A01G054583	XM_035056062.1	PF05189,PF01137	PTHR11096,PTHR11096:SF1	KOG3980	K11108	GO:0006396	AT5G22100.1	---	RNA cyclase family protein
Potri.001G216500	evm.model.chr1.2104	Pop_A01G054582	XM_035056063.1	---	PTHR21678	---	---	---	AT5G22120.1	---	---
Potri.001G216600	evm.model.chr1.2105	Pop_A01G054581	XM_035056064.1	PF05920,PF07526	PTHR11850,PTHR11850:SF79	KOG0773	---	GO:0006355,GO:0003677	AT2G35940.3	BLH1,EDA29	BEL1-like homeodomain 1
Potri.001G216900	evm.model.chr1.2107	Pop_A01G054579	XM_035056069.1	PF14215	PTHR13902,PTHR13902:SF66	---	---	---	AT2G27230.2	LHW	transcription factor-related
Potri.001G216800	evm.model.chr1.2107	Pop_A01G054579	XM_035056067.1	---	---	---	---	---	AT2G27228.1	CPuORF6	conserved peptide upstream open reading frame 6
Potri.001G217050	evm.model.chr1.2111	Pop_A01G054576	XM_035056070.1	---	---	---	---	---	---	---	---
Potri.001G217200	evm.model.chr1.2111	Pop_A01G054576	XM_035056070.1	PF11744	PTHR31086,PTHR31086:SF22	---	---	GO:0015743	AT1G08440.1	---	Aluminium activated malate transporter family protein
Potri.001G217250	.	.	.	---	---	---	---	---	---	---	---
Potri.001G217300	evm.model.chr1.2111	Pop_A01G054576	XM_035056135.1	PF11744	PTHR31086,PTHR31086:SF22	---	---	GO:0015743	AT1G08440.1	---	Aluminium activated malate transporter family protein
Potri.001G217400	evm.model.chr1.2111	Pop_A01G054576	XM_035056135.1	PF11744	PTHR31086,PTHR31086:SF22	---	---	GO:0015743	AT1G08440.1	---	Aluminium activated malate transporter family protein
Potri.001G217500	evm.model.chr1.2112	Pop_A01G054573	.	---	PTHR36349,PTHR36349:SF2	---	---	---	---	---	---
Potri.001G217600	evm.model.chr1.2114	Pop_A01G054572	.	PF01535,PF13041	PTHR24015,PTHR24015:SF778	---	---	---	AT1G05750.1	CLB19,PDE247	Tetratricopeptide repeat (TPR)-like superfamily protein
Potri.001G217700	evm.model.chr1.2115	Pop_A01G054571	XM_035056071.1	PF08263,PF00069	PTHR27001,PTHR27001:SF84	KOG1187	---	GO:0006468,GO:0005524,GO:0004672	AT3G23750.1	---	Leucine-rich repeat protein kinase family protein
Potri.001G217800	evm.model.chr1.2118	Pop_A01G054569	XM_035056073.1	PF00070	PTHR22912,PTHR22912:SF180	KOG2495	---	GO:0055114,GO:0016491	AT3G44190.1	---	FAD/NAD(P)-binding oxidoreductase family protein
Potri.001G217950	.	.	.	---	---	---	---	---	---	---	---
Potri.001G218100	evm.model.chr1.2120	Pop_A01G054565	XM_035056074.1	PF00069	PTHR24362,PTHR24362:SF258	KOG0589	---	GO:0006468,GO:0005524,GO:0004672	AT3G44200.1	ATNEK6,IBO1,NEK6	NIMA (never in mitosis, gene A)-related 6
Potri.001G218201	evm.model.chr1.2122	Pop_A01G054563	.	---	---	---	---	---	---	---	---
Potri.001G218300	evm.model.chr1.2123	Pop_A01G054562	XM_035056075.1	PF03168	PTHR31852,PTHR31852:SF2	---	---	---	AT2G27260.1	---	Late embryogenesis abundant (LEA) hydroxyproline-rich glycoprotein family
Potri.001G218400	evm.model.chr1.2124	Pop_A01G054561	XM_035056076.1	PF03168	PTHR31852,PTHR31852:SF7	---	---	---	AT3G44380.1	---	Late embryogenesis abundant (LEA) hydroxyproline-rich glycoprotein family
Potri.001G218450	evm.model.chr1.2125	Pop_A01G054556	XM_035056079.1	---	---	---	---	---	---	---	---
Potri.001G218500	evm.model.chr1.2125	Pop_A01G054556	XM_035056079.1	PF00141	PTHR31235,PTHR31235:SF70	---	K00430	GO:0055114,GO:0020037,GO:0006979,GO:0004601	AT5G22410.1	RHS18	root hair specific 18
Potri.001G218700	evm.model.chr1.2126	Pop_A01G054554	XM_035056080.1	PF00411	PTHR11759,PTHR11759:SF12	KOG0407	K02955	GO:0006412,GO:0005840,GO:0003735	AT3G52580.1	---	Ribosomal protein S11 family protein
Potri.001G218800	evm.model.chr1.2127	Pop_A01G054553	.	PF02365	PTHR31989,PTHR31989:SF4	---	---	GO:0006355,GO:0003677	AT3G44350.2	anac061,NAC061	NAC domain containing protein 61
Potri.001G219100	evm.model.chr1.2128	Pop_A01G054552	XM_035056081.1	PF00249	PTHR24078,PTHR24078:SF261	---	---	---	AT5G04760.1	---	Duplicated homeodomain-like superfamily protein
Potri.001G219200	evm.model.chr1.2129	Pop_A01G054551	XM_035056082.1	PF13774,PF00957	PTHR21136,PTHR21136:SF101	KOG0859	K08515	GO:0016192,GO:0016021	AT5G22360.1	ATVAMP714,VAMP714	vesicle-associated membrane protein 714
Potri.001G219250	.	.	.	---	---	---	---	---	---	---	---
Potri.001G219300	evm.model.chr1.2131	Pop_A01G054550	XM_035056094.1	PF07731,PF00394	PTHR11709,PTHR11709:SF97	KOG1263	---	GO:0055114,GO:0016491,GO:0005507	AT5G21105.1	---	Plant L-ascorbate oxidase
Potri.001G219400	evm.model.chr1.2132	Pop_A01G054548	XM_035056098.1	PF08238	PTHR11102	---	---	---	AT2G25570.1	---	binding
Potri.001G219500	evm.model.chr1.2133	Pop_A01G054547	XM_035056105.1	PF00560,PF13855,PF08263	PTHR27001,PTHR27001:SF224	---	---	GO:0005515	AT5G21090.1	---	Leucine-rich repeat (LRR) family protein
Potri.001G219700	evm.model.chr1.2134	Pop_A01G054546	XM_035056086.1	PF16487,PF16488,PF08699,PF16486,PF02170,PF02171	PTHR22891,PTHR22891:SF20	---	K11593	GO:0005515,GO:0003676	AT2G27040.2	AGO4,OCP11	Argonaute family protein
Potri.001G219800	evm.model.chr1.2135	Pop_A01G054545	XM_035056106.1	PF02298	PTHR33021,PTHR33021:SF4	---	---	GO:0009055	AT2G27035.1	AtENODL20,ENODL20	early nodulin-like protein 20
Potri.001G219900	evm.model.chr1.2136	Pop_A01G054543	XM_035056106.1	PF02298	PTHR33021,PTHR33021:SF17	---	---	GO:0009055	AT2G27035.1	AtENODL20,ENODL20	early nodulin-like protein 20
Potri.001G220100	evm.model.chr1.2137	Pop_A01G054542	XM_035056085.1	PF05383	PTHR22792,PTHR22792:SF68	KOG2590	---	---	AT5G21160.3	---	LA RNA-binding protein
Potri.001G220300	evm.model.chr1.2138	Pop_A01G054541	XM_035056093.1	PF01535,PF13041	PTHR24015,PTHR24015:SF722	---	---	---	AT3G59040.1	---	Tetratricopeptide repeat (TPR)-like superfamily protein
Potri.001G220400	evm.model.chr1.2139	Pop_A01G054540	.	---	---	---	---	---	---	---	---
Potri.001G220500	evm.model.chr1.2140	Pop_A01G054539	XM_035056138.1	PF02365	PTHR31719,PTHR31719:SF10	---	---	GO:0006355,GO:0003677	AT1G77450.1	anac032,NAC032	NAC domain containing protein 32
Potri.001G220600	evm.model.chr1.2142	Pop_A01G054538	XM_035056095.1	PF00076	PTHR24012,PTHR24012:SF397	KOG0148,KOG4205	K12741	GO:0003676	AT2G41060.1	---	RNA-binding (RRM/RBD/RNP motifs) family protein
Potri.001G220700	evm.model.chr1.2143	Pop_A01G054536	XM_035056099.1	PF00170	PTHR22952,PTHR22952:SF174	---	K14432	GO:0043565,GO:0006355,GO:0003700	AT3G56850.1	AREB3,DPBF3	ABA-responsive element binding protein 3
Potri.001G220800	evm.model.chr1.2144	Pop_A01G054535	XM_035056097.1	PF04739,PF16561	PTHR10343,PTHR10343:SF51	KOG1616	K07199	GO:0005515,GO:0043562,GO:0009744	AT5G21170.1	AKINBETA1	5\'-AMP-activated protein kinase beta-2 subunit protein
Potri.001G220900	.	Pop_A01G054534	XM_035056104.1	PF00314	PTHR31048,PTHR31048:SF32	---	---	---	AT1G20030.2	---	Pathogenesis-related thaumatin superfamily protein
Potri.001G221000	evm.model.chr1.2145	Pop_A01G054534	XM_035056096.1	PF00400	PTHR19920,PTHR19920:SF0	KOG0645	---	GO:0005515	AT2G26060.1	emb1345	Transducin/WD40 repeat-like superfamily protein
Potri.001G221051	.	.	.	---	---	---	---	---	---	---	---
Potri.001G221100	evm.model.chr1.2145	Pop_A01G054526	XM_035056130.1	PF00314	PTHR31048,PTHR31048:SF32	---	---	---	AT1G75800.1	---	Pathogenesis-related thaumatin superfamily protein
Potri.001G221150	evm.model.chr1.2145	Pop_A01G054534	XM_035056096.1	---	---	---	---	---	---	---	---
Potri.001G221200	.	Pop_A01G054527	XM_035056129.1	PF00314	PTHR31048,PTHR31048:SF32	---	---	---	AT1G75800.1	---	Pathogenesis-related thaumatin superfamily protein
Potri.001G221300	.	Pop_A01G054534	XM_035056107.1	PF00314	PTHR31048,PTHR31048:SF32	---	---	---	AT1G20030.2	---	Pathogenesis-related thaumatin superfamily protein
Potri.001G221400	.	Pop_A01G054534	XM_035056129.1	PF00314	PTHR31048,PTHR31048:SF32	---	---	---	AT1G75800.1	---	Pathogenesis-related thaumatin superfamily protein
Potri.001G221500	.	Pop_A01G054534	XM_035056141.1	PF00314	PTHR31048,PTHR31048:SF32	---	---	---	AT1G75800.1	---	Pathogenesis-related thaumatin superfamily protein
Potri.001G221700	.	Pop_A01G054534	XM_035056141.1	PF00314	PTHR31048,PTHR31048:SF32	---	---	---	AT1G75800.1	---	Pathogenesis-related thaumatin superfamily protein
Potri.001G221800	.	Pop_A01G054534	XM_035056127.1	PF00314	PTHR31048,PTHR31048:SF32	---	---	---	AT1G75800.1	---	Pathogenesis-related thaumatin superfamily protein
Potri.001G242333	.	.	.	---	---	---	---	---	---	---	---
Potri.001G262866	.	.	.	---	---	---	---	---	---	---	---
Potri.001G283400	.	.	.	PF00069,PF00139	PTHR27007,PTHR27007:SF24	KOG1187	---	GO:0006468,GO:0005524,GO:0004672,GO:0030246	AT5G10530.1	---	Concanavalin A-like lectin protein kinase family protein
Potri.001G283500	.	.	.	PF00139	PTHR27007,PTHR27007:SF24	---	---	GO:0030246	AT5G10530.1	---	Concanavalin A-like lectin protein kinase family protein
Potri.001G283700	.	.	.	PF03388,PF00069	PTHR27007,PTHR27007:SF24	KOG1187	---	GO:0016020,GO:0006468,GO:0005524,GO:0004672	AT5G10530.1	---	Concanavalin A-like lectin protein kinase family protein
Potri.001G283866	.	.	.	---	---	---	---	---	---	---	---
Potri.001G284032	.	.	.	---	---	---	---	---	---	---	---
Potri.001G284200	.	.	.	PF00069,PF00139	PTHR27007,PTHR27007:SF24	KOG1187	---	GO:0006468,GO:0005524,GO:0004672,GO:0030246	AT5G10530.1	---	Concanavalin A-like lectin protein kinase family protein
Potri.001G284301	.	Pop_A01G054513	XM_035056150.1	PF01486,PF00319	PTHR11945,PTHR11945:SF144	KOG0014	---	GO:0006355,GO:0005634,GO:0003700,GO:0046983,GO:0003677	AT2G14210.1	AGL44,ANR1	AGAMOUS-like 44
Potri.001G284305	.	Pop_A01G054516	XM_035056141.1	---	---	---	---	---	---	---	---
Potri.001G221900	.	Pop_A01G054516	XM_035056141.1	PF00314	PTHR31048,PTHR31048:SF32	---	---	---	AT1G75800.1	---	Pathogenesis-related thaumatin superfamily protein
Potri.001G222100	.	Pop_A01G054516	XM_035056130.1	PF00314	PTHR31048,PTHR31048:SF32	---	---	---	AT1G75800.1	---	Pathogenesis-related thaumatin superfamily protein
Potri.001G222200	evm.model.chr1.2148	.	XM_035056143.1	PF13499	PTHR23050,PTHR23050:SF166	KOG0027	K02183	---	AT2G27030.3	ACAM-2,CAM5	calmodulin 5
Potri.001G222300	evm.model.chr1.2149	Pop_A01G054515	XM_035056145.1	PF00929	PTHR11046,PTHR11046:SF4	KOG3242	K13288	---	AT2G26970.1	---	Polynucleotidyl transferase, ribonuclease H-like superfamily protein
Potri.001G222400	evm.model.chr1.2150	Pop_A01G054514	XM_035056149.1	PF00153	PTHR24089,PTHR24089:SF35	KOG0761	---	---	AT4G15010.3	---	Mitochondrial substrate carrier family protein
Potri.001G222500	evm.model.chr1.2151	Pop_A01G054513	XM_035056150.1	PF03643	PTHR12233,PTHR12233:SF6	---	K18466	---	AT5G53530.1	VPS26A	vacuolar protein sorting 26A
[truncated: 32,490 more rows]

## Sheet: Data S2
Data S2. 25,321 collinear TEs across four Populus species, P. trichocarpa, P. tomentosa, P. alba × P. glandulosa (84K), and P. alba.
Populus trichocarpa	position			Populus tomentosa	position			Populus alba × Populus glandulosa (84K)	position			Populus alba	position
	chr	start	end		chr	start	end		chr	start	end		chr	start	end
ptr-hAT-3_PTr-45	Chr01	14492	14638	pto-hAT-3_PTr-113766	chr1	1140581	1140662	84K-hAT-3_PTr-24715	chrA01	49013498	49013638	palba-hAT-3_PTr-149034	NW_023271989.1	363556	363706
ptr-hAT-1N_PTr-46	Chr01	15212	15470	pto-hAT-3_PTr-113765	chr1	1139742	1139995	84K-hAT-1N_PTr-24714	chrA01	49012695	49012956	palba-hAT-1N_PTr-149033	NW_023271989.1	362750	363014
ptr-Helitron-1_PTr-48	Chr01	19764	20355	pto-Helitron-1_PTr-113764	chr1	1134992	1135704	84K-Helitron-1_PTr-24713	chrA01	49008196	49008661	palba-Helitron-1_PTr-149031	NW_023271989.1	358251	358716
ptr-hAT-6_PTr-50	Chr01	25495	26389	pto-hAT-6_PTr-113758	chr1	1119387	1119854	84K-hAT-6_PTr-24708	chrA01	49005157	49005623	palba-hAT-6_PTr-149026	NW_023271989.1	355230	355696
ptr-Gypsy4-PTR_I-58	Chr01	37424	40059	pto-Gypsy4-PTR_I-113757	chr1	1118681	1119369	84K-Gypsy4-PTR_I-24707	chrA01	49004491	49005147	palba-Gypsy4-PTR_I-149025	NW_023271989.1	354564	355214
ptr-Gypsy-78_PTr-LTR-64	Chr01	48044	48391	pto-Gypsy-78_PTr-LTR-113751	chr1	1109293	1109644	84K-Gypsy-78_PTr-LTR-24705	chrA01	48998254	48998581	palba-Gypsy-78_PTr-LTR-149022	NW_023271989.1	348298	348625
ptr-Copia14-PTR_I-65	Chr01	53495	55261	pto-Copia14-PTR_I-113742	chr1	1085771	1087422	84K-Copia14-PTR_I-24700	chrA01	48981188	48982907	palba-Copia14-PTR_I-149017	NW_023271989.1	331252	332958
ptr-Gypsy-30_PTr-LTR-66	Chr01	55957	56414	pto-Gypsy-30_PTr-LTR-113738	chr1	1082240	1082491	84K-Gypsy-30_PTr-LTR-24697	chrA01	48978192	48978439	palba-Gypsy-30_PTr-LTR-149014	NW_023271989.1	328254	328501
ptr-Copia14-PTR_I-67	Chr01	56577	57112	pto-Copia14-PTR_I-113737	chr1	1081556	1081938	84K-Copia14-PTR_I-24696	chrA01	48977510	48977869	palba-Copia14-PTR_I-149013	NW_023271989.1	327569	327928
ptr-POPGY2_LTR-70	Chr01	57449	58533	pto-POPGY2_LTR-113719	chr1	1060938	1062241	84K-POPGY2_LTR-24693	chrA01	48975427	48976999	palba-POPGY2_LTR-149010	NW_023271989.1	325483	327058
ptr-Copia14-PTR_I-71	Chr01	58535	60121	pto-Copia14-PTR_I-113723	chr1	1069467	1070876	84K-Copia14-PTR_I-24683	chrA01	48965240	48966736	palba-Copia14-PTR_I-149000	NW_023271989.1	315298	316794
ptr-Helitron-N4_PTr-119	Chr01	194488	194909	pto-Helitron-N4_PTr-113676	chr1	916776	917573	84K-Helitron-N4_PTr-24643	chrA01	48814987	48815723	palba-Helitron-N4_PTr-148972	NW_023271989.1	176024	176763
ptr-Gypsy-79_PTr-LTR-120	Chr01	194920	195392	pto-Gypsy-79_PTr-LTR-113675	chr1	915492	916067	84K-Gypsy-79_PTr-LTR-24642	chrA01	48813733	48814285	palba-Gypsy-79_PTr-LTR-148971	NW_023271989.1	174770	175322
ptr-EnSpm2_PTr-121	Chr01	202662	202753	pto-EnSpm2_PTr-113674	chr1	908154	908246	84K-EnSpm2_PTr-24639	chrA01	48803741	48803829	palba-EnSpm2_PTr-148968	NW_023271989.1	164771	164859
ptr-Helitron-1_PTr-122	Chr01	203168	203305	pto-Helitron-1_PTr-113673	chr1	907632	907779	84K-Helitron-1_PTr-24638	chrA01	48803214	48803346	palba-Helitron-1_PTr-148967	NW_023271989.1	164250	164376
ptr-Copia-3_PTri-I-128	Chr01	230175	230384	pto-Copia-3_PTri-I-113670	chr1	881308	881521	84K-Copia-3_PTri-I-24631	chrA01	48772637	48772848	palba-Copia-3_PTri-I-148961	NW_023271989.1	133511	133722
ptr-Copia30-PTR_I-129	Chr01	230473	232887	pto-Copia30-PTR_I-113668	chr1	878787	880366	84K-Copia30-PTR_I-24629	chrA01	48770117	48771697	palba-Copia30-PTR_I-148959	NW_023271989.1	130991	132571
ptr-DNA-3-1_PTr-130	Chr01	233520	233818	pto-DNA-3-1_PTr-113667	chr1	877870	878137	84K-DNA-3-1_PTr-24628	chrA01	48769211	48769511	palba-DNA-3-1_PTr-148958	NW_023271989.1	130026	130364
ptr-Gypsy-71_PTr-LTR-254	Chr01	740698	740758	pto-Gypsy-71_PTr-LTR-113461	chr1	279063	279255	84K-Gypsy-71_PTr-LTR-24412	chrA01	48147660	48148023	palba-Gypsy-71_PTr-LTR-62770	NW_023271426.1	484444	484808
ptr-Ogre-PT1_LTR-255	Chr01	740759	741180	pto-Ogre-PT1_LTR-113460	chr1	278781	279227	84K-Ogre-PT1_LTR-24411	chrA01	48147552	48147995	palba-Ogre-PT1_LTR-62769	NW_023271426.1	484336	484783
ptr-Gypsy-71_PTr-LTR-256	Chr01	741181	741500	pto-Gypsy-71_PTr-LTR-113459	chr1	278475	278860	84K-Gypsy-71_PTr-LTR-24410	chrA01	48147246	48147630	palba-Gypsy-71_PTr-LTR-62768	NW_023271426.1	484030	484414
ptr-Gypsy-71_PTr-LTR-257	Chr01	742013	742460	pto-Gypsy-71_PTr-LTR-113458	chr1	277089	277808	84K-Gypsy-71_PTr-LTR-24406	chrA01	48145641	48145873	palba-Gypsy-71_PTr-LTR-62764	NW_023271426.1	482434	482666
ptr-Caulimovirus-1_PTr-259	Chr01	743903	744184	pto-Caulimovirus-1_PTr-113444	chr1	253829	254088	84K-Caulimovirus-1_PTr-24405	chrA01	48144238	48144518	palba-Caulimovirus-1_PTr-62763	NW_023271426.1	481031	481311
ptr-Copia-54_PTr-I-261	Chr01	752214	756017	pto-Copia-54_PTr-I-113442	chr1	243729	246528	84K-Copia-54_PTr-I-24402	chrA01	48129657	48132450	palba-Copia-54_PTr-I-62760	NW_023271426.1	466449	469242
ptr-L1-4_PTr-265	Chr01	761183	761962	pto-L1-4_PTr-113437	chr1	239411	240143	84K-L1-4_PTr-24387	chrA01	48115535	48115912	palba-L1-4_PTr-62745	NW_023271426.1	452324	452701
ptr-L1-4_PTr-266	Chr01	761961	764498	pto-L1-4_PTr-113436	chr1	238055	239412	84K-L1-4_PTr-24386	chrA01	48113039	48115536	palba-L1-4_PTr-62744	NW_023271426.1	449828	452325
ptr-Copia-3_PTri-I-267	Chr01	767278	767409	pto-Copia-3_PTri-I-113419	chr1	211373	211564	84K-Copia-3_PTri-I-24385	chrA01	48110196	48110323	palba-Copia-3_PTri-I-62743	NW_023271426.1	446985	447112
ptr-Copia-3_PTri-I-269	Chr01	768841	769054	pto-Copia-3_PTri-I-113419	chr1	211373	211564	84K-Copia-3_PTri-I-24384	chrA01	48108577	48108767	palba-Copia-3_PTri-I-62742	NW_023271426.1	445366	445556
ptr-Helitron-N3_PTr-270	Chr01	776737	777718	pto-Helitron-N3_PTr-113418	chr1	203377	204331	84K-Helitron-N3_PTr-24383	chrA01	48100633	48101592	palba-Helitron-N3_PTr-62741	NW_023271426.1	437382	438341
ptr-Gypsy-32_PT-I-274	Chr01	780222	780626	pto-Gypsy3-PTR_I-113417	chr1	201144	201261	84K-Gypsy3-PTR_I-24382	chrA01	48098362	48098479	palba-Gypsy3-PTR_I-62740	NW_023271426.1	435108	435225
ptr-Copia-91_PTr-LTR-276	Chr01	788019	788469	pto-Copia-91_PTr-LTR-113415	chr1	192587	193033	84K-Copia-91_PTr-LTR-24380	chrA01	48089824	48090270	palba-Copia-91_PTr-LTR-62738	NW_023271426.1	426578	427024
ptr-Gypsy23-PTR_I-277	Chr01	788519	789150	pto-Gypsy23-PTR_I-113414	chr1	191905	192535	84K-Gypsy6-PTR_I-24379	chrA01	48089594	48089823	palba-Gypsy6-PTR_I-62737	NW_023271426.1	426348	426577
ptr-Gypsy-75_PTr-LTR-278	Chr01	806130	806474	pto-Gypsy-75_PTr-LTR-113413	chr1	174490	174829	84K-Gypsy-75_PTr-LTR-24374	chrA01	48070853	48071192	palba-Gypsy-75_PTr-LTR-62731	NW_023271426.1	407605	407944
ptr-Gypsy7-PTR_I-279	Chr01	806494	806552	pto-Gypsy7-PTR_I-113412	chr1	174419	174470	84K-Gypsy7-PTR_I-24373	chrA01	48070782	48070833	palba-Gypsy7-PTR_I-62730	NW_023271426.1	407534	407585
ptr-Gypsy7-PTR_I-280	Chr01	807419	807880	pto-Gypsy7-PTR_I-113411	chr1	173074	173537	84K-Gypsy7-PTR_I-24372	chrA01	48069439	48069901	palba-Gypsy7-PTR_I-62729	NW_023271426.1	406190	406652
ptr-Gypsy7-PTR_I-281	Chr01	807908	808514	pto-Gypsy7-PTR_I-113410	chr1	172441	173046	84K-Gypsy7-PTR_I-24371	chrA01	48068806	48069411	palba-Gypsy7-PTR_I-62728	NW_023271426.1	405557	406162
ptr-Gypsy-75_PTr-I-282	Chr01	808521	808765	pto-Gypsy7-PTR_I-113409	chr1	172229	172433	84K-Gypsy7-PTR_I-24370	chrA01	48068576	48068798	palba-Gypsy7-PTR_I-62727	NW_023271426.1	405327	405549
ptr-Gypsy-75_PTr-I-283	Chr01	808798	809668	pto-Gypsy-75_PTr-I-113408	chr1	171299	172157	84K-Gypsy-75_PTr-I-24369	chrA01	48067662	48068522	palba-Gypsy-75_PTr-I-62726	NW_023271426.1	404413	405273
ptr-Gypsy-75_PTr-LTR-284	Chr01	809669	810026	pto-Gypsy-75_PTr-LTR-113407	chr1	170936	171296	84K-Gypsy-75_PTr-LTR-24368	chrA01	48067301	48067661	palba-Gypsy-75_PTr-LTR-62725	NW_023271426.1	404052	404412
ptr-Gypsy-79_PTr-LTR-374	Chr01	1079781	1080043	pto-Gypsy-79_PTr-LTR-174490	ORIGINAL_497	108697	108960	84K-Gypsy-79_PTr-LTR-24286	chrA01	47826268	47826716	palba-Gypsy-79_PTr-LTR-62642	NW_023271426.1	171402	171849
ptr-Ogre-PT3_LTR-378	Chr01	1082255	1082452	pto-Ogre-PT3_LTR-174498	ORIGINAL_497	120773	120976	84K-Gypsy-79_PTr-LTR-24286	chrA01	47826268	47826716	palba-Gypsy-79_PTr-LTR-62642	NW_023271426.1	171402	171849
ptr-Gypsy-79_PTr-LTR-379	Chr01	1082453	1082737	pto-Ogre-PT3_LTR-174499	ORIGINAL_497	120989	121234	84K-Gypsy-79_PTr-LTR-24285	chrA01	47825998	47826242	palba-Gypsy-79_PTr-LTR-62641	NW_023271426.1	171131	171376
ptr-Ogre-PT3_LTR-380	Chr01	1082743	1083490	pto-Gypsy-79_PTr-LTR-174507	ORIGINAL_497	126007	126370	84K-Gypsy-79_PTr-LTR-24277	chrA01	47820732	47821199	palba-Gypsy-79_PTr-LTR-62633	NW_023271426.1	165857	166327
ptr-Copia43-PTR_I-381	Chr01	1083350	1083597	pto-Copia43-PTR_I-174508	ORIGINAL_497	126238	126487	84K-Gypsy-79_PTr-LTR-24277	chrA01	47820732	47821199	palba-Gypsy-79_PTr-LTR-62633	NW_023271426.1	165857	166327
ptr-Gypsy-79_PTr-LTR-382	Chr01	1083711	1083982	pto-Gypsy-79_PTr-LTR-174509	ORIGINAL_497	126593	126888	84K-Gypsy-79_PTr-LTR-24276	chrA01	47820319	47820544	palba-Gypsy-79_PTr-LTR-62632	NW_023271426.1	165444	165669
ptr-Gypsy-79_PTr-LTR-386	Chr01	1086753	1087836	pto-Gypsy-79_PTr-LTR-174510	ORIGINAL_497	127054	128283	84K-Gypsy-79_PTr-LTR-24274	chrA01	47818912	47819962	palba-Gypsy-79_PTr-LTR-62631	NW_023271426.1	164076	165278
ptr-Copia-3_PTri-I-388	Chr01	1090786	1090988	pto-Copia-3_PTri-I-174512	ORIGINAL_497	129929	130147	84K-Copia-3_PTri-I-24273	chrA01	47817032	47817250	palba-Copia-3_PTri-I-62630	NW_023271426.1	162139	162357
ptr-Helitron-N4_PTr-389	Chr01	1091050	1091589	pto-Helitron-N4_PTr-174513	ORIGINAL_497	130191	130718	84K-Helitron-N4_PTr-24272	chrA01	47816461	47816988	palba-Helitron-N4_PTr-62629	NW_023271426.1	161567	162095
ptr-Copia43-PTR_I-390	Chr01	1092348	1092451	pto-Copia43-PTR_I-174514	ORIGINAL_497	131384	131503	84K-Copia43-PTR_I-24271	chrA01	47815674	47815793	palba-Copia43-PTR_I-62628	NW_023271426.1	160780	160899
ptr-L1-4_PTr-391	Chr01	1092477	1092518	pto-L1-4_PTr-174515	ORIGINAL_497	131527	133859	84K-L1-4_PTr-24270	chrA01	47813318	47815650	palba-L1-4_PTr-62627	NW_023271426.1	158423	160756
ptr-L1-4_PTr-397	Chr01	1095064	1097305	pto-L1-4_PTr-174515	ORIGINAL_497	131527	133859	84K-L1-4_PTr-24270	chrA01	47813318	47815650	palba-L1-4_PTr-62627	NW_023271426.1	158423	160756
ptr-Copia43-PTR_I-398	Chr01	1097328	1097706	pto-Copia43-PTR_I-174516	ORIGINAL_497	133907	134232	84K-Copia43-PTR_I-24269	chrA01	47812945	47813270	palba-Copia43-PTR_I-62626	NW_023271426.1	158050	158375
ptr-Copia-56_PTr-I-399	Chr01	1097730	1097877	pto-Copia-56_PTr-I-174517	ORIGINAL_497	134271	134402	84K-Copia-56_PTr-I-24268	chrA01	47812775	47812906	palba-Copia-56_PTr-I-62625	NW_023271426.1	157880	158011
ptr-Copia43-PTR_I-400	Chr01	1098260	1098774	pto-Copia43-PTR_I-174520	ORIGINAL_497	135242	136584	84K-Copia43-PTR_I-24265	chrA01	47810593	47811935	palba-Copia43-PTR_I-62622	NW_023271426.1	155698	157040
ptr-L1-2_PTr-401	Chr01	1098779	1099434	pto-L1-2_PTr-174522	ORIGINAL_497	136682	137009	84K-L1-2_PTr-24260	chrA01	47807993	47808320	palba-L1-2_PTr-62620	NW_023271426.1	155273	155600
ptr-Copia-56_PTr-I-402	Chr01	1099432	1099661	pto-Copia43-PTR_I-174524	ORIGINAL_497	137181	137395	84K-Copia43-PTR_I-24258	chrA01	47807607	47807821	palba-Copia43-PTR_I-62618	NW_023271426.1	154887	155101
ptr-Ogre-PT3_LTR-404	Chr01	1105826	1106767	pto-Ogre-PT3_LTR-174529	ORIGINAL_497	144570	145512	84K-Ogre-PT3_LTR-24252	chrA01	47800244	47801186	palba-Ogre-PT3_LTR-62614	NW_023271426.1	147332	148273
ptr-DNA-3-2B_PTr-405	Chr01	1106715	1106782	pto-DNA-3-2B_PTr-174530	ORIGINAL_497	145449	145566	84K-DNA-3-2B_PTr-24251	chrA01	47800190	47800307	palba-DNA-3-2B_PTr-62613	NW_023271426.1	147278	147395
ptr-Gypsy-79_PTr-LTR-406	Chr01	1107228	1108294	pto-Gypsy-79_PTr-LTR-174532	ORIGINAL_497	146126	146990	84K-Gypsy-79_PTr-LTR-24249	chrA01	47798765	47799610	palba-Gypsy-79_PTr-LTR-62611	NW_023271426.1	145852	146698
ptr-ENSPM1_PT-407	Chr01	1108305	1108777	pto-ENSPM1_PT-174533	ORIGINAL_497	147014	148228	84K-ENSPM1_PT-24248	chrA01	47797528	47798741	palba-ENSPM1_PT-62610	NW_023271426.1	144615	145828
ptr-Ogre-PT2_LTR-408	Chr01	1108778	1111397	pto-Gypsy-79_PTr-LTR-174532	ORIGINAL_497	146126	146990	84K-Gypsy-79_PTr-LTR-24249	chrA01	47798765	47799610	palba-Gypsy-79_PTr-LTR-62611	NW_023271426.1	145852	146698
ptr-Gypsy-79_PTr-LTR-421	Chr01	1119929	1120664	pto-Gypsy-79_PTr-LTR-174532	ORIGINAL_497	146126	146990	84K-Gypsy-79_PTr-LTR-24249	chrA01	47798765	47799610	palba-Gypsy-79_PTr-LTR-62611	NW_023271426.1	145852	146698
ptr-ENSPM1_PT-422	Chr01	1120675	1121147	pto-ENSPM1_PT-174533	ORIGINAL_497	147014	148228	84K-ENSPM1_PT-24248	chrA01	47797528	47798741	palba-ENSPM1_PT-62610	NW_023271426.1	144615	145828
ptr-Ogre-PT2_LTR-423	Chr01	1121148	1123771	pto-Gypsy-79_PTr-LTR-174532	ORIGINAL_497	146126	146990	84K-Gypsy-79_PTr-LTR-24249	chrA01	47798765	47799610	palba-Ogre-PT3_LTR-62602	NW_023271426.1	132023	132874
ptr-ENSPM1_PT-424	Chr01	1123772	1124531	pto-ENSPM1_PT-174533	ORIGINAL_497	147014	148228	84K-ENSPM1_PT-24248	chrA01	47797528	47798741	palba-ENSPM1_PT-62610	NW_023271426.1	144615	145828
ptr-EnSpm1B_PT-425	Chr01	1124529	1125209	pto-EnSpm1B_PT-174534	ORIGINAL_497	148226	148874	84K-EnSpm1B_PT-24247	chrA01	47796881	47797530	palba-EnSpm1B_PT-62609	NW_023271426.1	143967	144617
ptr-EnSpm1B_PT-426	Chr01	1125198	1125245	pto-EnSpm1B_PT-174535	ORIGINAL_497	148863	148910	84K-EnSpm1B_PT-24246	chrA01	47796845	47796892	palba-EnSpm1B_PT-62608	NW_023271426.1	143931	143978
ptr-Gypsy-73_PTr-LTR-577	Chr01	1532379	1532810	pto-Gypsy-73_PTr-LTR-113965	chr1	1563500	1564049	84K-Gypsy-73_PTr-LTR-23786	chrA01	47036161	47036693	palba-Gypsy-73_PTr-LTR-128886	NW_023271867.1	94981	95513
ptr-Gypsy-73_PTr-LTR-578	Chr01	1533315	1533488	pto-Gypsy-73_PTr-LTR-113970	chr1	1565984	1566161	84K-Gypsy-73_PTr-LTR-23782	chrA01	47034027	47034202	palba-Gypsy-73_PTr-LTR-128890	NW_023271867.1	97478	97653
ptr-Gypsy-73_PTr-LTR-579	Chr01	1533519	1533816	pto-Gypsy-73_PTr-LTR-113971	chr1	1566141	1566486	84K-Gypsy-73_PTr-LTR-23781	chrA01	47033702	47034046	palba-Gypsy-73_PTr-LTR-128891	NW_023271867.1	97634	97978
ptr-Copia-3_PTri-I-584	Chr01	1541935	1542137	pto-Copia-3_PTri-I-113974	chr1	1571242	1571444	84K-Copia-3_PTri-I-23773	chrA01	47019405	47019609	palba-Copia-3_PTri-I-128901	NW_023271867.1	112216	112420
ptr-Copia-3_PTri-I-585	Chr01	1542138	1542215	pto-Copia-3_PTri-I-113975	chr1	1571445	1571522	84K-Copia-3_PTri-I-23772	chrA01	47019325	47019404	palba-Copia-3_PTri-I-128902	NW_023271867.1	112421	112500
ptr-Copia-3_PTri-I-586	Chr01	1542727	1542929	pto-Copia-3_PTri-I-113974	chr1	1571242	1571444	84K-Copia-3_PTri-I-23773	chrA01	47019405	47019609	palba-Copia-3_PTri-I-128901	NW_023271867.1	112216	112420
ptr-Copia-3_PTri-I-587	Chr01	1542930	1543007	pto-Copia-3_PTri-I-113975	chr1	1571445	1571522	84K-Copia-3_PTri-I-23772	chrA01	47019325	47019404	palba-Copia-3_PTri-I-128902	NW_023271867.1	112421	112500
ptr-Copia-3_PTri-I-588	Chr01	1543519	1543721	pto-Copia-3_PTri-I-113974	chr1	1571242	1571444	84K-Copia-3_PTri-I-23773	chrA01	47019405	47019609	palba-Copia-3_PTri-I-128901	NW_023271867.1	112216	112420
ptr-Copia-3_PTri-I-589	Chr01	1543722	1543799	pto-Copia-3_PTri-I-113975	chr1	1571445	1571522	84K-Copia-3_PTri-I-23772	chrA01	47019325	47019404	palba-Copia-3_PTri-I-128902	NW_023271867.1	112421	112500
ptr-Helitron-N2_PTr-590	Chr01	1545484	1545689	pto-Helitron-N2_PTr-113976	chr1	1573217	1573398	84K-Helitron-N2_PTr-23771	chrA01	47017351	47017629	palba-Helitron-N2_PTr-128903	NW_023271867.1	114196	114474
ptr-L1-2_PTr-626	Chr01	1661093	1661511	pto-L1-2_PTr-114011	chr1	1706145	1706385	84K-L1-2_PTr-23727	chrA01	46882284	46882598	palba-L1-2_PTr-113973	NW_023271757.1	33349	33667
ptr-L1-2_PTr-627	Chr01	1661513	1661979	pto-L1-2_PTr-114011	chr1	1706145	1706385	84K-L1-2_PTr-23727	chrA01	46882284	46882598	palba-L1-2_PTr-113973	NW_023271757.1	33349	33667
ptr-Copia-56_PTr-I-633	Chr01	1683580	1684578	pto-Copia-56_PTr-I-114009	chr1	1700059	1701046	84K-Copia-56_PTr-I-23729	chrA01	46887948	46888933	palba-Copia-56_PTr-I-113972	NW_023271757.1	27055	28041
ptr-L1-2_PTr-635	Chr01	1688788	1689060	pto-L1-2_PTr-114011	chr1	1706145	1706385	84K-L1-2_PTr-23727	chrA01	46882284	46882598	palba-L1-2_PTr-113973	NW_023271757.1	33349	33667
ptr-Gypsy-73_PTr-LTR-637	Chr01	1694771	1695235	pto-Gypsy-73_PTr-LTR-114013	chr1	1710240	1710700	84K-Gypsy-73_PTr-LTR-23725	chrA01	46878078	46878538	palba-Gypsy-73_PTr-LTR-113986	NW_023271757.1	48529	48993
ptr-Gypsy-79_PTr-LTR-646	Chr01	1706402	1706833	pto-Gypsy-79_PTr-LTR-114021	chr1	1725269	1725672	84K-Gypsy-79_PTr-LTR-23722	chrA01	46868886	46869333	palba-Gypsy-79_PTr-LTR-113990	NW_023271757.1	58528	58973
ptr-Gypsy-79_PTr-LTR-647	Chr01	1706826	1707132	pto-Gypsy-79_PTr-LTR-114022	chr1	1725676	1726377	84K-Gypsy-79_PTr-LTR-23721	chrA01	46868123	46868883	palba-Gypsy-79_PTr-LTR-113991	NW_023271757.1	58976	59736
ptr-Gypsy-73_PTr-LTR-655	Chr01	1724022	1724475	pto-Gypsy-73_PTr-LTR-114013	chr1	1710240	1710700	84K-Gypsy-73_PTr-LTR-23725	chrA01	46878078	46878538	palba-Gypsy-73_PTr-LTR-113986	NW_023271757.1	48529	48993
ptr-Gypsy-79_PTr-LTR-657	Chr01	1733465	1733828	pto-Gypsy-79_PTr-LTR-114021	chr1	1725269	1725672	84K-Gypsy-79_PTr-LTR-23722	chrA01	46868886	46869333	palba-Gypsy-79_PTr-LTR-113990	NW_023271757.1	58528	58973
ptr-Gypsy-79_PTr-LTR-658	Chr01	1733820	1734594	pto-Gypsy-79_PTr-LTR-114022	chr1	1725676	1726377	84K-Gypsy-79_PTr-LTR-23721	chrA01	46868123	46868883	palba-Gypsy-79_PTr-LTR-113991	NW_023271757.1	58976	59736
ptr-EnSpm2_PTr-673	Chr01	1791261	1791469	pto-EnSpm2_PTr-114038	chr1	1781397	1781605	84K-EnSpm2_PTr-23710	chrA01	46823877	46824085	palba-EnSpm2_PTr-113999	NW_023271757.1	103330	103538
ptr-Gypsy-75_PTr-LTR-699	Chr01	1901361	1901764	pto-Gypsy-75_PTr-LTR-114049	chr1	1881545	1881879	84K-Gypsy-75_PTr-LTR-23691	chrA01	46728396	46728765	palba-Gypsy-75_PTr-LTR-114017	NW_023271757.1	197096	197463
ptr-Helitron-2_PTr-700	Chr01	1911645	1912885	pto-Helitron-2_PTr-114057	chr1	1897214	1898006	84K-Helitron-2_PTr-23689	chrA01	46716978	46718203	palba-Helitron-2_PTr-114019	NW_023271757.1	207675	208900
ptr-Helitron-N3_PTr-713	Chr01	1952925	1953128	pto-Helitron-N3_PTr-114072	chr1	1936999	1937169	84K-Helitron-1_PTr-23685	chrA01	46689763	46689949	palba-Helitron-1_PTr-114031	NW_023271757.1	242738	242924
ptr-Helitron-N4_PTr-714	Chr01	1953139	1953299	pto-Helitron-N4_PTr-114073	chr1	1937203	1937364	84K-Helitron-N4_PTr-23684	chrA01	46689581	46689745	palba-Helitron-N4_PTr-114032	NW_023271757.1	242942	243107
ptr-DNA-3-1_PTr-715	Chr01	1959404	1960187	pto-DNA-3-1_PTr-114074	chr1	1943339	1944097	84K-DNA-3-1_PTr-23683	chrA01	46682897	46683646	palba-DNA-3-1_PTr-114033	NW_023271757.1	249062	249826
ptr-DNA-3-2B_PTr-717	Chr01	1962678	1964058	pto-DNA-3-2B_PTr-114070	chr1	1934352	1934913	84K-DNA-3-2B_PTr-23687	chrA01	46692111	46692685	palba-DNA-3-2B_PTr-114027	NW_023271757.1	239617	240191
ptr-Helitron-1_PTr-774	Chr01	2171966	2172489	pto-Helitron-1_PTr-114117	chr1	2144896	2145567	84K-Helitron-1_PTr-23613	chrA01	46464416	46465308	palba-Helitron-1_PTr-114101	NW_023271757.1	466429	466827
ptr-Helitron-1_PTr-775	Chr01	2175302	2175413	pto-Helitron-1_PTr-114118	chr1	2148401	2148515	84K-Helitron-1_PTr-23612	chrA01	46461576	46461672	palba-Helitron-1_PTr-114102	NW_023271757.1	469582	469668
ptr-Helitron-2_PTr-776	Chr01	2181437	2181626	pto-Helitron-2_PTr-114120	chr1	2154700	2154888	84K-Helitron-2_PTr-23610	chrA01	46456222	46456411	palba-Helitron-2_PTr-114104	NW_023271757.1	474838	475027
ptr-Helitron-2_PTr-777	Chr01	2183683	2184125	pto-Helitron-2_PTr-114121	chr1	2157003	2157379	84K-Helitron-2_PTr-23609	chrA01	46453723	46454165	palba-Helitron-2_PTr-114105	NW_023271757.1	477150	477526
ptr-Helitron-2_PTr-779	Chr01	2184896	2185023	pto-Helitron-2_PTr-114122	chr1	2158149	2158276	84K-Helitron-2_PTr-23608	chrA01	46452825	46452952	palba-Helitron-2_PTr-114106	NW_023271757.1	478297	478424
ptr-Copia19-PTR_I-781	Chr01	2187362	2187466	pto-Copia19-PTR_I-114124	chr1	2160176	2164694	84K-Copia19-PTR_I-23604	chrA01	46446236	46447148	palba-Copia19-PTR_I-114110	NW_023271757.1	484102	485014
ptr-Copia19-PTR_I-782	Chr01	2187716	2189007	pto-Copia19-PTR_I-114124	chr1	2160176	2164694	84K-Copia19-PTR_I-23605	chrA01	46447145	46450895	palba-Copia19-PTR_I-114109	NW_023271757.1	480355	484105
ptr-Copia19-PTR_I-783	Chr01	2189299	2190951	pto-Copia19-PTR_I-114124	chr1	2160176	2164694	84K-Copia19-PTR_I-23605	chrA01	46447145	46450895	palba-Copia19-PTR_I-114109	NW_023271757.1	480355	484105
ptr-Copia-3_PTri-I-801	Chr01	2240772	2240850	pto-Copia-3_PTri-I-114139	chr1	2222724	2222802	84K-Copia-3_PTri-I-23587	chrA01	46380188	46380266	palba-Copia-3_PTri-I-83082	NW_023271544.1	60212	60290
ptr-Gypsy-76_PTr-LTR-806	Chr01	2319262	2319475	pto-Gypsy-76_PTr-LTR-114147	chr1	2306766	2306927	84K-Gypsy-76_PTr-LTR-23574	chrA01	46293733	46293894	palba-Gypsy-76_PTr-LTR-83089	NW_023271544.1	144337	144498
ptr-Gypsy-76_PTr-LTR-807	Chr01	2320968	2321159	pto-Gypsy-76_PTr-LTR-114147	chr1	2306766	2306927	84K-Gypsy-76_PTr-LTR-23574	chrA01	46293733	46293894	palba-Gypsy-76_PTr-LTR-83089	NW_023271544.1	144337	144498
ptr-L1-2_PTr-808	Chr01	2332327	2332467	pto-L1-2_PTr-114154	chr1	2330085	2330281	84K-L1-2_PTr-23568	chrA01	46272611	46272807	palba-L1-2_PTr-83095	NW_023271544.1	165431	165627
ptr-L1-2_PTr-812	Chr01	2337560	2337700	pto-L1-2_PTr-114154	chr1	2330085	2330281	84K-L1-2_PTr-23568	chrA01	46272611	46272807	palba-L1-2_PTr-83095	NW_023271544.1	165431	165627
ptr-L1-4_PTr-816	Chr01	2339829	2340625	pto-L1-4_PTr-114171	chr1	2356700	2357504	84K-L1-4_PTr-23567	chrA01	46270690	46271492	palba-L1-4_PTr-83096	NW_023271544.1	166746	167548
ptr-Helitron-N4_PTr-878	Chr01	2567050	2567611	pto-Helitron-N4_PTr-114202	chr1	2561000	2561521	84K-Helitron-N4_PTr-23464	chrA01	45936387	45936719	palba-Helitron-N4_PTr-83155	NW_023271544.1	450140	450477
ptr-Helitron-N4_PTr-885	Chr01	2622368	2622889	pto-Helitron-N4_PTr-114217	chr1	2613877	2614240	84K-Helitron-N4_PTr-23464	chrA01	45936387	45936719	palba-Helitron-N4_PTr-83155	NW_023271544.1	450140	450477
ptr-Gypsy-29_PTr-LTR-887	Chr01	2641563	2642037	pto-Gypsy-29_PTr-LTR-114220	chr1	2630053	2630527	84K-Gypsy-29_PTr-LTR-23459	chrA01	45918156	45918626	palba-Gypsy-29_PTr-LTR-83162	NW_023271544.1	467676	468145
ptr-Helitron-N3_PTr-888	Chr01	2655347	2656158	pto-Helitron-N2_PTr-114222	chr1	2644065	2644622	84K-Helitron-N2_PTr-23457	chrA01	45895978	45896506	palba-Helitron-N3_PTr-83163	NW_023271544.1	481547	482037
ptr-Helitron-N3_PTr-897	Chr01	2677300	2678343	pto-Helitron-N3_PTr-114231	chr1	2667849	2668880	84K-Helitron-1_PTr-23442	chrA01	45840815	45841669	palba-Helitron-N3_PTr-83163	NW_023271544.1	481547	482037
ptr-Helitron-1_PTr-902	Chr01	2712562	2713561	pto-Helitron-1_PTr-114236	chr1	2705548	2706272	84K-Helitron-1_PTr-23442	chrA01	45840815	45841669	palba-Helitron-1_PTr-83176	NW_023271544.1	536647	537266
ptr-Helitron-1_PTr-909	Chr01	2762702	2763007	pto-Helitron-1_PTr-114244	chr1	2757804	2758087	84K-Helitron-1_PTr-23428	chrA01	45782414	45782745	palba-Helitron-1_PTr-83176	NW_023271544.1	536647	537266
ptr-Helitron-N4_PTr-1036	Chr01	3003062	3003329	pto-Helitron-N4_PTr-114368	chr1	2968308	2968570	84K-Helitron-N4_PTr-23394	chrA01	45719609	45719809	palba-Helitron-N4_PTr-155329	NW_023272026.1	11797	11998
ptr-Helitron-1_PTr-1042	Chr01	3034566	3035977	pto-Helitron-N3_PTr-114377	chr1	2998916	2999699	84K-Helitron-1_PTr-23388	chrA01	45686758	45687385	palba-Helitron-1_PTr-155334	NW_023272026.1	44260	44888
ptr-Helitron-N2_PTr-1043	Chr01	3036222	3036423	pto-Helitron-N2_PTr-114378	chr1	2999921	3000181	84K-Helitron-N2_PTr-23387	chrA01	45686311	45686539	palba-Helitron-N2_PTr-155335	NW_023272026.1	45107	45334
ptr-hAT-7_PTr-1048	Chr01	3061082	3061353	pto-hAT-7_PTr-114380	chr1	3024630	3024885	84K-hAT-7_PTr-23385	chrA01	45661469	45661723	palba-hAT-7_PTr-155337	NW_023272026.1	70187	70443
ptr-Copia-56_PTr-I-1059	Chr01	3077062	3078791	pto-Copia-56_PTr-I-114403	chr1	3045402	3046212	84K-Copia-56_PTr-I-23370	chrA01	45643849	45644652	palba-Copia-56_PTr-I-155357	NW_023272026.1	91175	91985
ptr-Helitron-N4_PTr-1062	Chr01	3089652	3089844	pto-Helitron-N4_PTr-114408	chr1	3057804	3058022	84K-Helitron-N4_PTr-23365	chrA01	45632268	45632487	palba-Helitron-N4_PTr-155362	NW_023272026.1	103356	103576
ptr-ENSPM1_PT-1106	Chr01	3255577	3255843	pto-ENSPM1_PT-114575	chr1	3360470	3361618	84K-ENSPM1_PT-23308	chrA01	45452422	45453864	palba-ENSPM1_PT-155412	NW_023272026.1	273048	273474
ptr-ENSPM1_PT-1115	Chr01	3266980	3268030	pto-ENSPM1_PT-114575	chr1	3360470	3361618	84K-ENSPM1_PT-23288	chrA01	45424976	45426048	palba-ENSPM1_PT-155437	NW_023272026.1	307553	308623
ptr-EnSpm3_PT-1116	Chr01	3268029	3268179	pto-EnSpm3_PT-114576	chr1	3361617	3361767	84K-EnSpm3_PT-23287	chrA01	45424829	45424975	palba-EnSpm3_PT-155438	NW_023272026.1	308624	308770
ptr-Gypsy-73_PTr-LTR-1117	Chr01	3268180	3268390	pto-Gypsy-73_PTr-LTR-114577	chr1	3361768	3361987	84K-Gypsy-73_PTr-LTR-23286	chrA01	45424610	45424828	palba-Gypsy-73_PTr-LTR-155439	NW_023272026.1	308771	308992
ptr-Gypsy-71_PTr-LTR-1118	Chr01	3268395	3268720	pto-Gypsy-71_PTr-LTR-114556	chr1	3334308	3334808	84K-Gypsy-71_PTr-LTR-23285	chrA01	45424284	45424609	palba-Gypsy-71_PTr-LTR-155440	NW_023272026.1	308993	309320
ptr-Ogre-PT1_LTR-1119	Chr01	3268548	3268984	pto-Gypsy-71_PTr-LTR-114556	chr1	3334308	3334808	84K-Gypsy-71_PTr-LTR-23285	chrA01	45424284	45424609	palba-Gypsy-71_PTr-LTR-155440	NW_023272026.1	308993	309320
ptr-ENSPM1_PT-1124	Chr01	3272232	3273518	pto-ENSPM1_PT-114537	chr1	3318664	3320092	84K-ENSPM1_PT-23308	chrA01	45452422	45453864	palba-ENSPM1_PT-155417	NW_023272026.1	279685	281131
ptr-EnSpm3_PT-1125	Chr01	3273510	3273797	pto-ENSPM1_PT-114538	chr1	3320084	3320370	84K-ENSPM1_PT-23307	chrA01	45452152	45452430	palba-ENSPM1_PT-155418	NW_023272026.1	281123	281402
ptr-Gypsy-73_PTr-LTR-1126	Chr01	3273798	3274003	pto-Gypsy-73_PTr-LTR-114555	chr1	3334090	3334307	84K-Gypsy-73_PTr-LTR-23286	chrA01	45424610	45424828	palba-Gypsy-73_PTr-LTR-155414	NW_023272026.1	273604	273823
ptr-Gypsy-73_PTr-LTR-1127	Chr01	3274184	3274428	pto-Gypsy13-PTR_LTR-114546	chr1	3323904	3324123	84K-Copia43-PTR_I-23304	chrA01	45450822	45450964	palba-Copia43-PTR_I-155421	NW_023272026.1	282590	282732
ptr-Copia43-PTR_I-1128	Chr01	3274379	3274465	pto-Copia43-PTR_I-114534	chr1	3312421	3312510	84K-Copia43-PTR_I-23304	chrA01	45450822	45450964	palba-Copia43-PTR_I-155421	NW_023272026.1	282590	282732
ptr-ENSPM1_PT-1242	Chr01	3458391	3458898	pto-ENSPM1_PT-114650	chr1	3494138	3494630	84K-ENSPM1_PT-23211	chrA01	45321852	45322185	palba-ENSPM1_PT-155554	NW_023272026.1	438226	438493
ptr-ENSPM1_PT-1243	Chr01	3458897	3459066	pto-ENSPM1_PT-114651	chr1	3494629	3494818	84K-ENSPM1_PT-23207	chrA01	45320721	45320904	palba-ENSPM1_PT-155557	NW_023272026.1	439509	439692
ptr-EnSpm1B_PT-1244	Chr01	3459306	3459651	pto-EnSpm1B_PT-114652	chr1	3495051	3495270	84K-EnSpm1B_PT-23206	chrA01	45320160	45320502	palba-EnSpm1B_PT-155558	NW_023272026.1	439911	440253
ptr-hAT-3_PTr-1250	Chr01	3484897	3485024	pto-hAT-3_PTr-114653	chr1	3516958	3517241	84K-hAT-3_PTr-23204	chrA01	45298154	45298431	palba-hAT-3_PTr-155560	NW_023272026.1	462371	462497
ptr-Helitron-N2_PTr-1254	Chr01	3519639	3520765	pto-Helitron-N2_PTr-114658	chr1	3551345	3552503	84K-Helitron-N2_PTr-23198	chrA01	45261422	45262525	palba-Helitron-N2_PTr-155565	NW_023272026.1	496813	497958
ptr-DNA-3-1_PTr-1270	Chr01	3555720	3556462	pto-DNA-3-1_PTr-114666	chr1	3585671	3586268	84K-DNA-3-1_PTr-23188	chrA01	45227817	45228435	palba-DNA-3-1_PTr-155571	NW_023272026.1	530824	531460
ptr-DNA-3-1_PTr-1279	Chr01	3568755	3569398	pto-DNA-3-1_PTr-114670	chr1	3595887	3596517	84K-DNA-3-1_PTr-23188	chrA01	45227817	45228435	palba-DNA-3-1_PTr-155571	NW_023272026.1	530824	531460
ptr-Helitron-N2_PTr-1328	Chr01	3682179	3682776	pto-Helitron-N3_PTr-114730	chr1	3702552	3703013	84K-Helitron-N3_PTr-23112	chrA01	45072711	45073165	palba-Helitron-N3_PTr-8257	NW_023271091.1	705487	705944
ptr-Helitron-N3_PTr-1331	Chr01	3694649	3695107	pto-Helitron-N3_PTr-114730	chr1	3702552	3703013	84K-Helitron-N3_PTr-23112	chrA01	45072711	45073165	palba-Helitron-N3_PTr-8257	NW_023271091.1	705487	705944
ptr-Helitron-N3_PTr-1332	Chr01	3695120	3695240	pto-Helitron-N3_PTr-114731	chr1	3703007	3703129	84K-Helitron-N3_PTr-23111	chrA01	45072596	45072717	palba-Helitron-N3_PTr-8256	NW_023271091.1	705372	705493
ptr-DNA-3-1_PTr-1334	Chr01	3697073	3697315	pto-DNA-3-1_PTr-114732	chr1	3704977	3705218	84K-DNA-3-1_PTr-23110	chrA01	45070432	45070727	palba-DNA-3-1_PTr-8255	NW_023271091.1	703258	703500
ptr-EnSpm1B_PT-1338	Chr01	3700683	3701226	pto-EnSpm1B_PT-114735	chr1	3709946	3710514	84K-EnSpm1B_PT-23108	chrA01	45066462	45066834	palba-EnSpm1B_PT-8253	NW_023271091.1	699249	699621
ptr-Helitron-N2_PTr-1346	Chr01	3711678	3712323	pto-Helitron-N3_PTr-114774	chr1	3775139	3775365	84K-Helitron-N3_PTr-23094	chrA01	45035253	45035492	palba-Helitron-N2_PTr-8235	NW_023271091.1	662950	663263
ptr-Helitron-N3_PTr-1348	Chr01	3713699	3714339	pto-Helitron-N3_PTr-114776	chr1	3778674	3779246	84K-Helitron-N3_PTr-23092	chrA01	45031523	45031950	palba-Helitron-N3_PTr-8233	NW_023271091.1	659107	659646
ptr-Helitron-N2_PTr-1350	Chr01	3726603	3728235	pto-Helitron-N2_PTr-114781	chr1	3800457	3802027	84K-Helitron-N2_PTr-23086	chrA01	45017056	45018615	palba-Helitron-N2_PTr-8229	NW_023271091.1	644858	646424
ptr-Gypsy-26_PTr-LTR-1360	Chr01	3745462	3745560	pto-Gypsy-26_PTr-LTR-114784	chr1	3813298	3813395	84K-Gypsy-26_PTr-LTR-23081	chrA01	45004354	45004451	palba-Gypsy-26_PTr-LTR-8228	NW_023271091.1	633206	633303
ptr-Helitron-1_PTr-1391	Chr01	3885712	3886639	pto-Helitron-1_PTr-114806	chr1	3951112	3951867	84K-Helitron-1_PTr-23062	chrA01	44876579	44877156	palba-Helitron-1_PTr-8213	NW_023271091.1	506336	506913
ptr-Helitron-N2_PTr-1392	Chr01	3886849	3887251	pto-Helitron-N2_PTr-114809	chr1	3952808	3953198	84K-Helitron-N3_PTr-23060	chrA01	44875937	44876180	palba-Helitron-N3_PTr-8211	NW_023271091.1	505694	505937
ptr-Helitron-N3_PTr-1412	Chr01	3930453	3931083	pto-Helitron-N3_PTr-114820	chr1	4000845	4001354	84K-Helitron-N3_PTr-23049	chrA01	44828730	44829231	palba-Helitron-N3_PTr-8199	NW_023271091.1	458459	458961
ptr-Copia-3_PTri-I-1417	Chr01	3942705	3942918	pto-Copia-3_PTri-I-114821	chr1	4010491	4010698	84K-Copia-3_PTri-I-23045	chrA01	44818818	44819034	palba-Copia-3_PTri-I-8195	NW_023271091.1	448547	448763
ptr-Copia-3_PTri-I-1425	Chr01	3951661	3951847	pto-Copia-3_PTri-I-114825	chr1	4018855	4019027	84K-Copia-3_PTri-I-23041	chrA01	44810854	44811042	palba-Copia-3_PTri-I-8191	NW_023271091.1	440579	440767
ptr-Gypsy-30_PTr-LTR-1427	Chr01	3958044	3958188	pto-Gypsy-73_PTr-LTR-114826	chr1	4025610	4025765	84K-Gypsy-30_PTr-LTR-23040	chrA01	44804021	44804180	palba-Gypsy-30_PTr-LTR-8190	NW_023271091.1	433729	433888
ptr-Gypsy13-PTR_I-1433	Chr01	3960616	3961219	pto-Gypsy13-PTR_I-114827	chr1	4026365	4026933	84K-Gypsy13-PTR_I-23039	chrA01	44802861	44803436	palba-Gypsy13-PTR_I-8189	NW_023271091.1	432568	433144
ptr-Helitron-N2_PTr-1434	Chr01	3978558	3978874	pto-Helitron-N2_PTr-114828	chr1	4044812	4045156	84K-Helitron-N2_PTr-23037	chrA01	44784714	44784982	palba-Helitron-N2_PTr-8187	NW_023271091.1	414430	414698
ptr-hAT-4_PTr-1435	Chr01	3988857	3989039	pto-hAT-4_PTr-114834	chr1	4058481	4058663	84K-hAT-4_PTr-23032	chrA01	44771532	44771728	palba-hAT-4_PTr-8182	NW_023271091.1	401248	401444
ptr-Helitron-1_PTr-1438	Chr01	3991463	3991922	pto-Helitron-1_PTr-114837	chr1	4061816	4062284	84K-Helitron-1_PTr-22998	chrA01	44760963	44761411	palba-Helitron-1_PTr-8171	NW_023271091.1	395890	396349
ptr-hAT-1N_PTr-1453	Chr01	4023024	4023173	pto-hAT-1N_PTr-114840	chr1	4079984	4080139	84K-hAT-1N_PTr-22995	chrA01	44743117	44743254	palba-hAT-1N_PTr-8169	NW_023271091.1	377846	377983
ptr-Gypsy-30_PTr-LTR-1454	Chr01	4024834	4024993	pto-Gypsy-30_PTr-LTR-114842	chr1	4082108	4082263	84K-Gypsy-30_PTr-LTR-22991	chrA01	44739664	44739773	palba-Gypsy-30_PTr-LTR-8165	NW_023271091.1	374396	374505
ptr-Helitron-N3_PTr-1457	Chr01	4042213	4043238	pto-Helitron-N3_PTr-114844	chr1	4090742	4091770	84K-Helitron-N3_PTr-22986	chrA01	44727289	44728304	palba-Helitron-N3_PTr-8163	NW_023271091.1	364650	365727
ptr-Gypsy-9_PTri-I-1459	Chr01	4061739	4063174	pto-Gypsy-9_PTri-I-114851	chr1	4113735	4114152	84K-Gypsy-9_PTri-I-22977	chrA01	44705840	44706312	palba-Gypsy-9_PTri-I-8155	NW_023271091.1	343565	344046
ptr-Copia-75_PT-I-1478	Chr01	4138900	4139043	pto-Copia-75_PT-I-114959	chr1	4316311	4316434	84K-Copia49-PTR_I-22937	chrA01	44600944	44601199	palba-Copia49-PTR_I-8102	NW_023271091.1	229077	229332
ptr-Helitron-1_PTr-1483	Chr01	4159681	4160022	pto-Helitron-1_PTr-114962	chr1	4336978	4337303	84K-Helitron-1_PTr-22929	chrA01	44579792	44580095	palba-Helitron-1_PTr-8094	NW_023271091.1	207859	208166
ptr-Helitron-N2_PTr-1487	Chr01	4176168	4177166	pto-Helitron-N2_PTr-114967	chr1	4355391	4355867	84K-Helitron-N2_PTr-22926	chrA01	44561763	44562264	palba-Helitron-N2_PTr-8091	NW_023271091.1	189660	190152
ptr-DNA-3-1_PTr-1501	Chr01	4218413	4218482	pto-DNA-3-1_PTr-114973	chr1	4388580	4388674	84K-DNA-3-1_PTr-22912	chrA01	44528675	44528765	palba-DNA-3-1_PTr-8078	NW_023271091.1	157673	157764
ptr-Helitron-1_PTr-1502	Chr01	4220734	4221539	pto-Helitron-1_PTr-114975	chr1	4390967	4391797	84K-Helitron-1_PTr-22910	chrA01	44525769	44526543	palba-Helitron-1_PTr-8077	NW_023271091.1	154745	155540
ptr-Gypsy-73_PTr-LTR-1507	Chr01	4235804	4236296	pto-Gypsy-73_PTr-LTR-114978	chr1	4405926	4406299	84K-Gypsy-73_PTr-LTR-22904	chrA01	44509961	44510335	palba-Gypsy-73_PTr-LTR-8071	NW_023271091.1	139502	139869
ptr-Gypsy-79_PTr-LTR-1512	Chr01	4239759	4240299	pto-Gypsy-79_PTr-LTR-114979	chr1	4408979	4409521	84K-Gypsy-79_PTr-LTR-22903	chrA01	44506723	44507243	palba-Gypsy-79_PTr-LTR-8067	NW_023271091.1	131239	131760
ptr-DNA-3-1_PTr-1513	Chr01	4241688	4242330	pto-DNA-3-1_PTr-114980	chr1	4410656	4411143	84K-DNA-3-1_PTr-22901	chrA01	44505077	44505595	palba-DNA-3-1_PTr-8065	NW_023271091.1	129589	130106
ptr-Copia41-PTR_I-1517	Chr01	4268181	4268603	pto-Copia-67_PT-I-114984	chr1	4434002	4435088	84K-Copia-67_PT-I-22895	chrA01	44476691	44478953	palba-Copia-67_PT-I-8057	NW_023271091.1	101268	103274
ptr-Gypsy-73_PTr-LTR-1640	Chr01	4564455	4564832	pto-Gypsy-73_PTr-LTR-115060	chr1	4727912	4728124	84K-Gypsy-73_PTr-LTR-22798	chrA01	44156678	44156990	palba-Gypsy-73_PTr-LTR-2170	NW_023271056.1	263427	263741
ptr-L1-5_PTr-1641	Chr01	4571603	4572563	pto-L1-5_PTr-115062	chr1	4734927	4735230	84K-L1-5_PTr-22796	chrA01	44149173	44149667	palba-L1-5_PTr-2172	NW_023271056.1	270820	271317
ptr-L1-5_PTr-1642	Chr01	4572573	4572619	pto-L1-5_PTr-115063	chr1	4735240	4735700	84K-L1-5_PTr-22795	chrA01	44148691	44149151	palba-L1-5_PTr-2173	NW_023271056.1	271339	271799
ptr-L1-5_PTr-1644	Chr01	4572891	4573227	pto-L1-5_PTr-115063	chr1	4735240	4735700	84K-L1-5_PTr-22795	chrA01	44148691	44149151	palba-L1-5_PTr-2173	NW_023271056.1	271339	271799
ptr-Gypsy-73_PTr-LTR-1645	Chr01	4574775	4575322	pto-Gypsy-73_PTr-LTR-115064	chr1	4736964	4737487	84K-Gypsy-73_PTr-LTR-22794	chrA01	44147094	44147310	palba-Gypsy-73_PTr-LTR-2174	NW_023271056.1	273183	273417
ptr-Helitron-N3_PTr-1652	Chr01	4630426	4631334	pto-Helitron-N3_PTr-115070	chr1	4798551	4799411	84K-Helitron-N3_PTr-22766	chrA01	44078029	44078862	palba-Helitron-N3_PTr-2198	NW_023271056.1	341701	342539
ptr-Copia-18_PTri-I-1659	Chr01	4663824	4664068	pto-Copia-18_PTri-I-115087	chr1	4837597	4837841	84K-Copia-18_PTri-I-22750	chrA01	44041388	44041632	palba-Copia-18_PTri-I-2214	NW_023271056.1	379610	379854
ptr-Copia-18_PTri-I-1660	Chr01	4664296	4664357	pto-Copia-18_PTri-I-115088	chr1	4838069	4838130	84K-Copia-18_PTri-I-22749	chrA01	44041099	44041160	palba-Copia-18_PTri-I-2215	NW_023271056.1	380082	380143
ptr-Copia-18_PTri-I-1662	Chr01	4665417	4665920	pto-Copia-18_PTri-I-115089	chr1	4838599	4839136	84K-Copia-18_PTri-I-22747	chrA01	44040238	44040518	palba-Copia-18_PTri-I-2216	NW_023271056.1	380630	381007
ptr-Helitron-N3_PTr-1672	Chr01	4718940	4719133	pto-Helitron-N3_PTr-115092	chr1	4877812	4878006	84K-Helitron-N3_PTr-22740	chrA01	44000237	44000416	palba-Helitron-N3_PTr-2225	NW_023271056.1	421605	421784
ptr-Helitron-N3_PTr-1674	Chr01	4719729	4719942	pto-Helitron-N3_PTr-115093	chr1	4878601	4879502	84K-Helitron-N3_PTr-22739	chrA01	43999557	43999800	palba-Helitron-N3_PTr-2226	NW_023271056.1	422363	422753
ptr-Helitron-N3_PTr-1678	Chr01	4720352	4721062	pto-Helitron-N3_PTr-115093	chr1	4878601	4879502	84K-Helitron-N3_PTr-22738	chrA01	43998964	43999418	palba-Helitron-N3_PTr-2227	NW_023271056.1	422815	423271
ptr-EnSpm2_PTr-1679	Chr01	4726515	4726782	pto-EnSpm2_PTr-115094	chr1	4884802	4885066	84K-EnSpm2_PTr-22734	chrA01	43992262	43992531	palba-EnSpm2_PTr-2232	NW_023271056.1	429735	430007
ptr-Copia-56_PTr-I-1681	Chr01	4735922	4737131	pto-Copia-56_PTr-I-115097	chr1	4894109	4895280	84K-Copia-56_PTr-I-22732	chrA01	43981961	43982947	palba-Copia-56_PTr-I-2233	NW_023271056.1	439322	440308
ptr-Copia43-PTR_I-1682	Chr01	4737559	4738965	pto-Copia43-PTR_I-115100	chr1	4896721	4898133	84K-Copia-56_PTr-I-22730	chrA01	43981300	43981731	palba-Copia-56_PTr-I-2235	NW_023271056.1	440537	440967
ptr-Copia-56_PTr-I-1683	Chr01	4739205	4739899	pto-Copia-56_PTr-I-115101	chr1	4898360	4899054	84K-Copia-56_PTr-I-22729	chrA01	43980458	43981082	palba-Copia-56_PTr-I-2236	NW_023271056.1	441185	441809
ptr-Helitron-N3_PTr-1685	Chr01	4745490	4746844	pto-Helitron-N3_PTr-115108	chr1	4907545	4908596	84K-Helitron-N3_PTr-22726	chrA01	43973669	43973970	palba-Helitron-N3_PTr-2238	NW_023271056.1	448288	448634
ptr-Helitron-N3_PTr-1687	Chr01	4757620	4757694	pto-Helitron-N3_PTr-115112	chr1	4920327	4920401	84K-Helitron-N3_PTr-22722	chrA01	43962349	43962425	palba-Helitron-N3_PTr-2241	NW_023271056.1	459832	459908
ptr-Helitron-N3_PTr-1688	Chr01	4757771	4758184	pto-Helitron-N2_PTr-115113	chr1	4920477	4920709	84K-Helitron-N3_PTr-22721	chrA01	43962001	43962274	palba-Helitron-N2_PTr-2242	NW_023271056.1	459983	460202
ptr-Gypsy-37_PT-I-1690	Chr01	4761966	4762400	pto-Gypsy-37_PT-I-115118	chr1	4927749	4930304	84K-Gypsy-37_PT-I-22713	chrA01	43949251	43951888	palba-Gypsy-37_PT-I-2248	NW_023271056.1	470127	472766
ptr-Helitron-N3_PTr-1698	Chr01	4782007	4782341	pto-Helitron-N3_PTr-115121	chr1	4947549	4947806	84K-Helitron-N3_PTr-22706	chrA01	43930213	43930470	palba-Helitron-N3_PTr-2258	NW_023271056.1	492105	492389
ptr-Helitron-N3_PTr-1700	Chr01	4790350	4790564	pto-Helitron-N3_PTr-115126	chr1	4956802	4957105	84K-Helitron-N3_PTr-22704	chrA01	43921970	43922350	palba-Helitron-N3_PTr-2259	NW_023271056.1	500194	500562
ptr-DNA-3-1_PTr-1702	Chr01	4790769	4791016	pto-DNA-3-1_PTr-115127	chr1	4957229	4957442	84K-DNA-3-1_PTr-22702	chrA01	43921751	43921856	palba-DNA-3-1_PTr-2261	NW_023271056.1	500691	500802
ptr-Gypsy-76_PTr-LTR-1705	Chr01	4796941	4797539	pto-Gypsy-76_PTr-LTR-115129	chr1	4963331	4963840	84K-Gypsy-76_PTr-LTR-22699	chrA01	43916269	43916869	palba-Gypsy-76_PTr-LTR-2263	NW_023271056.1	505506	505823
ptr-Gypsy-79_PTr-LTR-1706	Chr01	4797674	4798190	pto-Gypsy-79_PTr-LTR-115130	chr1	4963981	4964478	84K-Gypsy-79_PTr-LTR-22698	chrA01	43915620	43916128	palba-Gypsy-79_PTr-LTR-2264	NW_023271056.1	505964	506472
ptr-Helitron-N2_PTr-1752	Chr01	4923253	4923541	pto-Helitron-N2_PTr-115470	chr1	5758997	5759222	84K-Helitron-N2_PTr-22644	chrA01	43803465	43803767	palba-Helitron-N2_PTr-2318	NW_023271056.1	618321	618623
ptr-Helitron-N3_PTr-1755	Chr01	4927536	4927742	pto-Helitron-N3_PTr-115472	chr1	5763620	5764334	84K-Helitron-N3_PTr-22642	chrA01	43798353	43799067	palba-Helitron-N3_PTr-2320	NW_023271056.1	623028	623743
ptr-Harbinger1_PTr-1764	Chr01	4969629	4969798	pto-Harbinger1_PTr-115482	chr1	5808251	5808435	84K-Harbinger1_PTr-22633	chrA01	43758124	43758310	palba-Harbinger1_PTr-2328	NW_023271056.1	664198	664384
ptr-Copia22-PTR_LTR-1768	Chr01	4989038	4989602	pto-Copia22-PTR_LTR-115487	chr1	5831559	5832139	84K-Copia22-PTR_LTR-22631	chrA01	43744873	43745441	palba-Copia22-PTR_LTR-2331	NW_023271056.1	682091	682684
ptr-Gypsy-29_PTr-LTR-1769	Chr01	4994169	4994449	pto-Gypsy-29_PTr-LTR-115488	chr1	5836721	5836992	84K-Gypsy-29_PTr-LTR-22630	chrA01	43740033	43740282	palba-Gypsy-29_PTr-LTR-2332	NW_023271056.1	687280	687529
ptr-Helitron-N3_PTr-1775	Chr01	5011654	5011774	pto-Helitron-N3_PTr-115489	chr1	5854779	5854911	84K-Helitron-N3_PTr-22627	chrA01	43721479	43721648	palba-Helitron-N3_PTr-2336	NW_023271056.1	706012	706144
ptr-DNA-3-1_PTr-1776	Chr01	5011945	5012150	pto-DNA-3-1_PTr-115490	chr1	5855073	5855215	84K-DNA-3-1_PTr-22626	chrA01	43721213	43721354	palba-DNA-3-1_PTr-2337	NW_023271056.1	706301	706414
ptr-Helitron-1_PTr-1778	Chr01	5022755	5023805	pto-Helitron-1_PTr-115493	chr1	5865386	5866482	84K-Helitron-1_PTr-22624	chrA01	43710210	43711060	palba-Helitron-1_PTr-2339	NW_023271056.1	716649	717743
ptr-Helitron-1_PTr-1780	Chr01	5035584	5036570	pto-Helitron-1_PTr-115502	chr1	5883633	5884436	84K-Helitron-1_PTr-22621	chrA01	43698238	43699019	palba-Helitron-1_PTr-2345	NW_023271056.1	733813	734720
ptr-Helitron-N3_PTr-1784	Chr01	5051958	5052474	pto-Helitron-N3_PTr-115504	chr1	5899218	5899921	84K-Helitron-N3_PTr-22619	chrA01	43682478	43683182	palba-Helitron-N3_PTr-2346	NW_023271056.1	749579	750283
ptr-Helitron-N3_PTr-1785	Chr01	5053714	5054117	pto-Helitron-N3_PTr-115505	chr1	5900958	5901354	84K-Helitron-N3_PTr-22618	chrA01	43681179	43681441	palba-Helitron-N3_PTr-2348	NW_023271056.1	751479	751716
ptr-Helitron-N3_PTr-1788	Chr01	5061316	5061749	pto-Helitron-N3_PTr-115506	chr1	5906727	5907578	84K-Helitron-N3_PTr-22616	chrA01	43674999	43675550	palba-Helitron-N3_PTr-2349	NW_023271056.1	757233	757788
ptr-Helitron-N3_PTr-1792	Chr01	5062531	5062951	pto-Helitron-N3_PTr-115506	chr1	5906727	5907578	84K-Helitron-N3_PTr-22616	chrA01	43674999	43675550	palba-Helitron-N3_PTr-2349	NW_023271056.1	757233	757788
ptr-Ogre-PT1_LTR-1797	Chr01	5071826	5071999	pto-Gypsy-71_PTr-LTR-115514	chr1	5919974	5920167	84K-Gypsy-71_PTr-LTR-22603	chrA01	43661305	43661498	palba-Gypsy-71_PTr-LTR-2362	NW_023271056.1	771287	771480
ptr-Gypsy-71_PTr-LTR-1798	Chr01	5071847	5072040	pto-Gypsy-71_PTr-LTR-115514	chr1	5919974	5920167	84K-Gypsy-71_PTr-LTR-22603	chrA01	43661305	43661498	palba-Gypsy-71_PTr-LTR-2362	NW_023271056.1	771287	771480
ptr-Copia-3_PTri-I-1803	Chr01	5083738	5083951	pto-Copia-3_PTri-I-115517	chr1	5929138	5929351	84K-Copia-3_PTri-I-22600	chrA01	43652096	43652309	palba-Copia-3_PTri-I-2365	NW_023271056.1	780479	780692
ptr-Copia-3_PTri-I-1807	Chr01	5086162	5086363	pto-Copia-3_PTri-I-115520	chr1	5931794	5932009	84K-Copia-3_PTri-I-22598	chrA01	43649459	43649674	palba-Copia-3_PTri-I-2367	NW_023271056.1	783116	783331
ptr-Copia-3_PTri-I-1808	Chr01	5086364	5086555	pto-Copia-3_PTri-I-115520	chr1	5931794	5932009	84K-Copia-3_PTri-I-22598	chrA01	43649459	43649674	palba-Copia-3_PTri-I-2367	NW_023271056.1	783116	783331
ptr-ENSPM1_PT-1811	Chr01	5087366	5088583	pto-ENSPM1_PT-115523	chr1	5932987	5934387	84K-ENSPM1_PT-22595	chrA01	43647049	43648453	palba-ENSPM1_PT-2370	NW_023271056.1	784337	785742
ptr-ENSPM1_PT-1812	Chr01	5088582	5088755	pto-ENSPM1_PT-115523	chr1	5932987	5934387	84K-ENSPM1_PT-22595	chrA01	43647049	43648453	palba-ENSPM1_PT-2370	NW_023271056.1	784337	785742
ptr-EnSpm1B_PT-1813	Chr01	5089045	5089957	pto-EnSpm1B_PT-115524	chr1	5934468	5935374	84K-EnSpm1B_PT-22594	chrA01	43646059	43646968	palba-EnSpm1B_PT-2371	NW_023271056.1	785823	786732
ptr-Helitron-N3_PTr-1817	Chr01	5100009	5100288	pto-Helitron-N3_PTr-115526	chr1	5945269	5945686	84K-Helitron-N3_PTr-22593	chrA01	43635870	43636231	palba-Helitron-N3_PTr-2372	NW_023271056.1	796635	796997
ptr-Helitron-N3_PTr-1821	Chr01	5117469	5117956	pto-Helitron-N3_PTr-115527	chr1	5962170	5962390	84K-Helitron-N3_PTr-22588	chrA01	43613579	43613793	palba-Helitron-N3_PTr-2377	NW_023271056.1	819093	819308
ptr-Helitron-N3_PTr-1823	Chr01	5121081	5121553	pto-Helitron-N3_PTr-115528	chr1	5965950	5966399	84K-Helitron-N3_PTr-22587	chrA01	43609487	43609982	palba-Helitron-N3_PTr-2378	NW_023271056.1	822896	823399
ptr-Copia-3_PTri-I-1833	Chr01	5135799	5136028	pto-Copia-3_PTri-I-115531	chr1	5979669	5979895	84K-Copia-3_PTri-I-22584	chrA01	43595747	43595973	palba-Copia-3_PTri-I-2382	NW_023271056.1	836572	836798
ptr-Helitron-N3_PTr-1835	Chr01	5149881	5150144	pto-Helitron-N3_PTr-115532	chr1	5992853	5993144	84K-Helitron-N3_PTr-22582	chrA01	43581358	43581662	palba-Helitron-N3_PTr-2384	NW_023271056.1	850034	850341
ptr-Copia-83_PT-I-1837	Chr01	5165478	5165720	pto-Copia-83_PT-I-115538	chr1	6009785	6009934	84K-Copia-83_PT-I-22577	chrA01	43564436	43564585	palba-Copia-83_PT-I-2389	NW_023271056.1	867121	867270
ptr-Helitron-N4_PTr-1839	Chr01	5178134	5178359	pto-Helitron-N4_PTr-115541	chr1	6024083	6024239	84K-Helitron-N4_PTr-22574	chrA01	43549971	43550129	palba-Helitron-N4_PTr-2392	NW_023271056.1	881603	881761
ptr-Gypsy-75_PTr-I-1844	Chr01	5186861	5187660	pto-Gypsy-75_PTr-I-115547	chr1	6032462	6032527	84K-Gypsy-75_PTr-I-22568	chrA01	43541663	43541782	palba-Gypsy-75_PTr-I-2398	NW_023271056.1	889947	890066
ptr-Gypsy-75_PTr-LTR-1845	Chr01	5187661	5188084	pto-Gypsy-75_PTr-LTR-115548	chr1	6032578	6032849	84K-Gypsy-75_PTr-LTR-22567	chrA01	43541386	43541657	palba-Gypsy-75_PTr-LTR-2399	NW_023271056.1	890072	890343
ptr-Helitron-1_PTr-1846	Chr01	5193772	5194254	pto-Helitron-1_PTr-115549	chr1	6039873	6040609	84K-Helitron-1_PTr-22566	chrA01	43533632	43534373	palba-Helitron-1_PTr-2401	NW_023271056.1	896593	897405
ptr-Helitron-N2_PTr-1847	Chr01	5195899	5196062	pto-Helitron-N2_PTr-115550	chr1	6040933	6041073	84K-Helitron-N2_PTr-22565	chrA01	43533163	43533306	palba-Helitron-N2_PTr-2402	NW_023271056.1	897734	897901
ptr-Helitron-1_PTr-1853	Chr01	5207715	5208726	pto-Helitron-1_PTr-115554	chr1	6052342	6053406	84K-Helitron-1_PTr-22560	chrA01	43522849	43523907	palba-Helitron-1_PTr-2407	NW_023271056.1	908122	909186
ptr-Copia-91_PTr-LTR-1854	Chr01	5219896	5220242	pto-Copia-55_PTr-LTR-115555	chr1	6064357	6064705	84K-Copia-55_PTr-LTR-22559	chrA01	43513102	43513458	palba-Copia-55_PTr-LTR-2408	NW_023271056.1	918520	918876
ptr-Copia-91_PTr-LTR-1855	Chr01	5220241	5221599	pto-Copia-91_PTr-LTR-115556	chr1	6064739	6065722	84K-Copia-91_PTr-LTR-22558	chrA01	43512133	43513087	palba-Copia-91_PTr-LTR-2409	NW_023271056.1	918895	919850
ptr-Helitron-N3_PTr-1857	Chr01	5224607	5224858	pto-Helitron-N3_PTr-115560	chr1	6068976	6069204	84K-Helitron-N3_PTr-22555	chrA01	43508746	43508888	palba-Helitron-N3_PTr-2413	NW_023271056.1	923067	923208
ptr-DNA-3-2B_PTr-1862	Chr01	5237339	5237746	pto-DNA-3-2B_PTr-115577	chr1	6087755	6088189	84K-DNA-3-2B_PTr-22543	chrA01	43491512	43491946	palba-DNA-3-2B_PTr-2420	NW_023271056.1	938879	939313
ptr-Helitron-N3_PTr-1903	Chr01	5313876	5314467	pto-Helitron-N3_PTr-115599	chr1	6143924	6144512	84K-Helitron-N3_PTr-22524	chrA01	43439743	43440334	palba-Helitron-N3_PTr-2438	NW_023271056.1	990541	991131
ptr-Copia-92_PTr-LTR-1905	Chr01	5331530	5331815	pto-Copia-92_PTr-LTR-115603	chr1	6164561	6164740	84K-Copia-92_PTr-LTR-22520	chrA01	43421330	43421506	palba-Copia-92_PTr-LTR-2442	NW_023271056.1	1010366	1010544
ptr-Copia-92_PTr-I-1906	Chr01	5331816	5335347	pto-Copia-92_PTr-I-115605	chr1	6165009	6165862	84K-Copia-92_PTr-I-22518	chrA01	43420211	43421061	palba-Copia-92_PTr-I-2443	NW_023271056.1	1010545	1010818
ptr-Copia-92_PTr-I-1907	Chr01	5335347	5335904	pto-Copia-92_PTr-I-115605	chr1	6165009	6165862	84K-Copia-92_PTr-I-22518	chrA01	43420211	43421061	palba-Copia-92_PTr-I-2444	NW_023271056.1	1010813	1011642
ptr-Copia-92_PTr-LTR-1908	Chr01	5335912	5336201	pto-Copia-92_PTr-LTR-115606	chr1	6165928	6166131	84K-Copia-92_PTr-LTR-22517	chrA01	43419942	43420155	palba-Copia-92_PTr-LTR-2445	NW_023271056.1	1011709	1011912
ptr-Helitron-1_PTr-1922	Chr01	5365800	5367036	pto-Helitron-1_PTr-115609	chr1	6195173	6196207	84K-Helitron-1_PTr-22508	chrA01	43388280	43389421	palba-Helitron-1_PTr-2456	NW_023271056.1	1042408	1043549
ptr-Helitron-N2_PTr-1936	Chr01	5426714	5426847	pto-Helitron-N2_PTr-115619	chr1	6255500	6255596	84K-Helitron-N2_PTr-22493	chrA01	43325876	43325976	palba-Helitron-N2_PTr-2469	NW_023271056.1	1106141	1106237
ptr-Helitron-N4_PTr-1944	Chr01	5483248	5483372	pto-Helitron-N4_PTr-115624	chr1	6308791	6308888	84K-Helitron-N4_PTr-22488	chrA01	43272937	43273034	palba-Helitron-N4_PTr-2475	NW_023271056.1	1157607	1157704
ptr-Helitron-N4_PTr-1946	Chr01	5484359	5485081	pto-Helitron-N4_PTr-115625	chr1	6309545	6310406	84K-Helitron-N4_PTr-22487	chrA01	43271416	43272283	palba-Helitron-N4_PTr-2476	NW_023271056.1	1158360	1159225
ptr-Helitron-N4_PTr-1951	Chr01	5490678	5491188	pto-Helitron-N4_PTr-115627	chr1	6316104	6316634	84K-Helitron-N4_PTr-22486	chrA01	43265359	43265905	palba-Helitron-N4_PTr-2478	NW_023271056.1	1164822	1165374
ptr-Helitron-N4_PTr-1952	Chr01	5491360	5491659	pto-Helitron-N4_PTr-115628	chr1	6316835	6317089	84K-Helitron-N4_PTr-22485	chrA01	43264882	43265176	palba-Helitron-N4_PTr-2479	NW_023271056.1	1165562	1165823
ptr-hAT-3_PTr-1958	Chr01	5528913	5529015	pto-hAT-3_PTr-115630	chr1	6350608	6350690	84K-hAT-3_PTr-22482	chrA01	43229058	43229140	palba-hAT-3_PTr-2484	NW_023271056.1	1201577	1201673
ptr-Copia1-PTR_I-1972	Chr01	5568246	5568505	pto-Copia1-PTR_I-115637	chr1	6382421	6383383	84K-Copia1-PTR_I-22459	chrA01	43185486	43186448	palba-Copia1-PTR_I-2507	NW_023271056.1	1244299	1245261
ptr-Copia1-PTR_I-1973	Chr01	5568521	5568780	pto-Copia1-PTR_I-115639	chr1	6383479	6383606	84K-Copia1-PTR_I-22457	chrA01	43185263	43185390	palba-Copia1-PTR_I-2509	NW_023271056.1	1245357	1245484
ptr-Gypsy-71_PTr-LTR-1978	Chr01	5572124	5572335	pto-Gypsy-71_PTr-LTR-115641	chr1	6386194	6386486	84K-Gypsy-71_PTr-LTR-22455	chrA01	43182515	43182808	palba-Gypsy-71_PTr-LTR-2511	NW_023271056.1	1247949	1248242
ptr-Helitron-N3_PTr-1985	Chr01	5580587	5581518	pto-Helitron-N3_PTr-115642	chr1	6392245	6393128	84K-Helitron-N3_PTr-22454	chrA01	43175841	43176735	palba-Helitron-N3_PTr-2512	NW_023271056.1	1254023	1254919
ptr-Helitron-N3_PTr-1987	Chr01	5593496	5593982	pto-Helitron-N3_PTr-115644	chr1	6407063	6407541	84K-Helitron-N3_PTr-22450	chrA01	43156611	43157087	palba-Helitron-N3_PTr-2516	NW_023271056.1	1273687	1274163
ptr-Helitron-N3_PTr-1988	Chr01	5593981	5594215	pto-Helitron-N3_PTr-115645	chr1	6407539	6407778	84K-Helitron-N3_PTr-22449	chrA01	43156374	43156613	palba-Helitron-N3_PTr-2517	NW_023271056.1	1274161	1274401
ptr-Gypsy-73_PTr-LTR-1998	Chr01	5632272	5634239	pto-Gypsy-73_PTr-LTR-115655	chr1	6449858	6452539	84K-Gypsy-73_PTr-LTR-22442	chrA01	43111398	43114079	palba-Gypsy-73_PTr-LTR-2524	NW_023271056.1	1316483	1319167
ptr-Copia43-PTR_I-1999	Chr01	5634023	5634445	pto-Gypsy-73_PTr-LTR-115655	chr1	6449858	6452539	84K-Gypsy-73_PTr-LTR-22442	chrA01	43111398	43114079	palba-Gypsy-73_PTr-LTR-2524	NW_023271056.1	1316483	1319167
ptr-Gypsy-73_PTr-LTR-2000	Chr01	5634386	5634904	pto-Gypsy-73_PTr-LTR-115655	chr1	6449858	6452539	84K-Gypsy-73_PTr-LTR-22442	chrA01	43111398	43114079	palba-Gypsy-73_PTr-LTR-2524	NW_023271056.1	1316483	1319167
ptr-Copia-84_PT-I-2001	Chr01	5634928	5635917	pto-Copia26-PTR_I-115656	chr1	6452596	6453492	84K-Copia-84_PT-I-22441	chrA01	43110381	43111341	palba-Copia-84_PT-I-2525	NW_023271056.1	1319224	1320184
ptr-Copia-84_PT-I-2002	Chr01	5635967	5637028	pto-Copia26-PTR_I-115657	chr1	6453606	6455136	84K-Copia-84_PT-I-22440	chrA01	43108787	43110331	palba-Copia-84_PT-I-2526	NW_023271056.1	1320234	1321778
ptr-Copia-84_PT-I-2003	Chr01	5637044	5637445	pto-Copia26-PTR_I-115657	chr1	6453606	6455136	84K-Copia-84_PT-I-22440	chrA01	43108787	43110331	palba-Copia-84_PT-I-2526	NW_023271056.1	1320234	1321778
ptr-Helitron-N2_PTr-2004	Chr01	5644612	5645362	pto-Helitron-N2_PTr-115660	chr1	6462740	6463591	84K-Helitron-N2_PTr-22438	chrA01	43101101	43101950	palba-Helitron-N2_PTr-2528	NW_023271056.1	1328615	1329464
ptr-L1-4_PTr-2006	Chr01	5658095	5659385	pto-L1-2_PTr-115664	chr1	6477113	6477495	84K-L1-2_PTr-22434	chrA01	43088166	43088549	palba-L1-2_PTr-2532	NW_023271056.1	1342009	1342392
ptr-EnSpm1B_PT-2014	Chr01	5673942	5674316	pto-EnSpm1B_PT-115667	chr1	6487047	6487416	84K-EnSpm1B_PT-22432	chrA01	43078790	43079180	palba-EnSpm1B_PT-2534	NW_023271056.1	1351382	1351772
ptr-Helitron-1_PTr-2016	Chr01	5690327	5691164	pto-Helitron-1_PTr-115668	chr1	6503696	6504521	84K-Helitron-1_PTr-22431	chrA01	43061762	43062612	palba-Helitron-1_PTr-2535	NW_023271056.1	1367953	1368803
ptr-Helitron-N4_PTr-2017	Chr01	5692836	5693334	pto-Helitron-N4_PTr-115670	chr1	6506429	6506686	84K-Helitron-N4_PTr-22428	chrA01	43059621	43059877	palba-Helitron-N4_PTr-2538	NW_023271056.1	1370691	1370947
ptr-Gypsy-76_PTr-LTR-2019	Chr01	5700931	5701214	pto-Gypsy-76_PTr-LTR-115672	chr1	6511897	6512178	84K-Gypsy-76_PTr-LTR-22427	chrA01	43054388	43054670	palba-Gypsy-76_PTr-LTR-2539	NW_023271056.1	1375966	1376249
ptr-Gypsy-73_PTr-LTR-2050	Chr01	5796358	5796944	pto-Gypsy-73_PTr-LTR-115753	chr1	6660309	6660992	84K-Gypsy-73_PTr-LTR-22346	chrA01	42913164	42913629	palba-Gypsy-73_PTr-LTR-37727	NW_023271291.1	64160	64835
ptr-Ogre-PT3_LTR-2051	Chr01	5796934	5797176	pto-Gypsy13-PTR_LTR-115754	chr1	6660984	6661224	84K-Gypsy13-PTR_LTR-22345	chrA01	42912932	42913172	palba-Gypsy-73_PTr-LTR-37727	NW_023271291.1	64160	64835
ptr-Gypsy13-PTR_I-2052	Chr01	5797218	5797449	pto-Gypsy13-PTR_I-115755	chr1	6661266	6661497	84K-Gypsy13-PTR_I-22344	chrA01	42912658	42912890	palba-Gypsy13-PTR_I-37728	NW_023271291.1	64877	65120
ptr-Gypsy13-PTR_I-2054	Chr01	5797651	5797777	pto-Gypsy13-PTR_I-115756	chr1	6661717	6661826	84K-Gypsy13-PTR_I-22343	chrA01	42912329	42912438	palba-Gypsy13-PTR_I-37733	NW_023271291.1	67282	67407
ptr-Gypsy13-PTR_I-2055	Chr01	5797842	5798918	pto-Gypsy13-PTR_I-115757	chr1	6661926	6662955	84K-Gypsy13-PTR_I-22342	chrA01	42911200	42912229	palba-Gypsy13-PTR_I-37734	NW_023271291.1	67472	68540
ptr-Copia-60_PT-I-2061	Chr01	5814343	5814441	pto-Copia-60_PT-I-115760	chr1	6677957	6678071	84K-Copia-60_PT-I-22339	chrA01	42895571	42895685	palba-Copia-60_PT-I-37737	NW_023271291.1	82255	82369
ptr-Copia30-PTR_I-2071	Chr01	5842778	5842878	pto-Copia30-PTR_I-115784	chr1	6709159	6709251	84K-Copia30-PTR_I-22308	chrA01	42864827	42864919	palba-Copia30-PTR_I-172517	NW_023272175.1	157482	157574
ptr-Helitron-N4_PTr-2072	Chr01	5844455	5845211	pto-Helitron-N4_PTr-115786	chr1	6713222	6713973	84K-Helitron-N4_PTr-22307	chrA01	42862707	42863140	palba-Helitron-N4_PTr-172518	NW_023272175.1	159264	159697
ptr-Helitron-N4_PTr-2073	Chr01	5850556	5851026	pto-Helitron-N4_PTr-115796	chr1	6724089	6724669	84K-Helitron-N4_PTr-22295	chrA01	42853420	42853940	palba-Helitron-N4_PTr-172531	NW_023272175.1	168438	168959
ptr-Helitron-N4_PTr-2074	Chr01	5851056	5851538	pto-Helitron-N4_PTr-115797	chr1	6724698	6725221	84K-Helitron-N4_PTr-22294	chrA01	42852848	42853372	palba-Helitron-N4_PTr-172532	NW_023272175.1	169013	169532
ptr-Gypsy-73_PTr-LTR-2080	Chr01	5862313	5863334	pto-Gypsy-73_PTr-LTR-115802	chr1	6737272	6738264	84K-Gypsy-73_PTr-LTR-22292	chrA01	42844859	42845849	palba-Gypsy-73_PTr-LTR-172534	NW_023272175.1	176583	177592
ptr-Copia43-PTR_I-2081	Chr01	5862751	5863737	pto-Copia43-PTR_I-115803	chr1	6737715	6738693	84K-Copia43-PTR_I-22291	chrA01	42844431	42845407	palba-Copia43-PTR_I-172535	NW_023272175.1	177025	177994
ptr-Helitron-1_PTr-2248	Chr01	6232786	6232911	pto-Helitron-1_PTr-115845	chr1	6791473	6791598	84K-Helitron-1_PTr-22272	chrA01	42801646	42801770	palba-Helitron-1_PTr-172559	NW_023272175.1	222187	222312
ptr-Helitron-N3_PTr-2249	Chr01	6237934	6238694	pto-Helitron-N3_PTr-115846	chr1	6796449	6797214	84K-Helitron-N3_PTr-22271	chrA01	42796238	42796876	palba-Helitron-N3_PTr-172560	NW_023272175.1	227119	227753
ptr-Helitron-N2_PTr-2250	Chr01	6240334	6241880	pto-Helitron-N2_PTr-115848	chr1	6798850	6800496	84K-Helitron-N2_PTr-22269	chrA01	42792821	42794457	palba-Helitron-N2_PTr-172562	NW_023272175.1	229541	231179
ptr-Gypsy-71_PTr-LTR-2251	Chr01	6242143	6242550	pto-Gypsy-71_PTr-LTR-115849	chr1	6801030	6801423	84K-Gypsy-71_PTr-LTR-22268	chrA01	42791872	42792287	palba-Gypsy-71_PTr-LTR-172563	NW_023272175.1	231713	232128
ptr-Gypsy-71_PTr-LTR-2252	Chr01	6242948	6243378	pto-Gypsy-71_PTr-LTR-115852	chr1	6801933	6802256	84K-Gypsy-71_PTr-LTR-22266	chrA01	42791042	42791206	palba-Gypsy-71_PTr-LTR-172565	NW_023272175.1	232794	232958
ptr-Gypsy-79_PTr-LTR-2253	Chr01	6243742	6243840	pto-Gypsy-71_PTr-LTR-115853	chr1	6802639	6802743	84K-Gypsy-71_PTr-LTR-22265	chrA01	42790563	42790667	palba-Gypsy-71_PTr-LTR-172566	NW_023272175.1	233333	233437
ptr-Gypsy-71_PTr-LTR-2254	Chr01	6243863	6243921	pto-Gypsy-71_PTr-LTR-115853	chr1	6802639	6802743	84K-Gypsy-71_PTr-LTR-22265	chrA01	42790563	42790667	palba-Gypsy-71_PTr-LTR-172566	NW_023272175.1	233333	233437
ptr-Helitron-N4_PTr-2255	Chr01	6245265	6245533	pto-Helitron-N4_PTr-115854	chr1	6804157	6804437	84K-Helitron-N4_PTr-22264	chrA01	42788872	42789154	palba-Helitron-N4_PTr-172567	NW_023272175.1	234846	235120
ptr-Helitron-N2_PTr-2261	Chr01	6298377	6298449	pto-Helitron-N2_PTr-115870	chr1	6858653	6858748	84K-Helitron-N2_PTr-22248	chrA01	42734745	42734840	palba-Helitron-N2_PTr-172577	NW_023272175.1	287285	287380
ptr-Helitron-N2_PTr-2262	Chr01	6298614	6298876	pto-Helitron-N2_PTr-115868	chr1	6858183	6858377	84K-Helitron-N2_PTr-22250	chrA01	42735118	42735314	palba-Helitron-N2_PTr-172575	NW_023272175.1	286810	287006
ptr-Helitron-N3_PTr-2263	Chr01	6298908	6298984	pto-Helitron-N4_PTr-115869	chr1	6858496	6858655	84K-Helitron-N4_PTr-22249	chrA01	42734838	42734997	palba-Helitron-N4_PTr-172576	NW_023272175.1	287128	287287
ptr-Helitron-N3_PTr-2264	Chr01	6309538	6310392	pto-Helitron-N3_PTr-115875	chr1	6898211	6899017	84K-Helitron-N3_PTr-22246	chrA01	42721428	42722183	palba-Helitron-N3_PTr-172579	NW_023272175.1	299919	300715
ptr-hAT-1_PTr-2265	Chr01	6316952	6317558	pto-hAT-1_PTr-115877	chr1	6905175	6905695	84K-hAT-1_PTr-22244	chrA01	42714720	42715256	palba-hAT-1_PTr-172581	NW_023272175.1	306889	307453
ptr-Gypsy-79_PTr-LTR-2266	Chr01	6317559	6318161	pto-Ogre-PT3_LTR-115874	chr1	6878742	6879368	84K-Ogre-PT3_LTR-22242	chrA01	42714009	42714690	palba-Ogre-PT3_LTR-172582	NW_023272175.1	307458	308138
ptr-Harbinger1_PTr-2268	Chr01	6327951	6328104	pto-Harbinger1_PTr-115882	chr1	6918274	6918428	84K-Harbinger1_PTr-22238	chrA01	42702001	42702155	palba-Harbinger1_PTr-172586	NW_023272175.1	320038	320192
ptr-Harbinger1_PTr-2269	Chr01	6328209	6328347	pto-Harbinger1_PTr-115883	chr1	6918537	6918668	84K-Harbinger1_PTr-22237	chrA01	42701761	42701892	palba-Harbinger1_PTr-172587	NW_023272175.1	320303	320435
ptr-Gypsy-79_PTr-LTR-2271	Chr01	6335590	6336352	pto-Gypsy-79_PTr-LTR-115884	chr1	6925515	6926045	84K-Gypsy-79_PTr-LTR-22236	chrA01	42694396	42694924	palba-Gypsy-79_PTr-LTR-172588	NW_023272175.1	327308	327846
ptr-Gypsy-79_PTr-LTR-2272	Chr01	6352800	6353463	pto-Gypsy-79_PTr-LTR-115885	chr1	6941803	6942480	84K-Gypsy-79_PTr-LTR-22235	chrA01	42679296	42679831	palba-Gypsy-79_PTr-LTR-172589	NW_023272175.1	343812	344347
ptr-DNA-3-1_PTr-2273	Chr01	6354460	6355112	pto-DNA-3-1_PTr-115887	chr1	6944711	6945420	84K-DNA-3-1_PTr-22233	chrA01	42676382	42677090	palba-DNA-3-1_PTr-172591	NW_023272175.1	346553	347262
ptr-Helitron-1_PTr-2276	Chr01	6356599	6357116	pto-Helitron-1_PTr-115889	chr1	6946157	6946629	84K-Helitron-1_PTr-22232	chrA01	42675157	42675634	palba-Helitron-1_PTr-172592	NW_023272175.1	348010	348496
ptr-Helitron-N4_PTr-2282	Chr01	6384910	6385359	pto-Helitron-N4_PTr-115892	chr1	6969295	6969779	84K-Helitron-N4_PTr-22230	chrA01	42640681	42641242	palba-Helitron-N4_PTr-172594	NW_023272175.1	382414	382976
ptr-Helitron-N4_PTr-2285	Chr01	6391618	6391814	pto-Helitron-N4_PTr-115897	chr1	6977855	6978083	84K-Helitron-N2_PTr-22226	chrA01	42632331	42632560	palba-Helitron-N2_PTr-172598	NW_023272175.1	391097	391327
ptr-Helitron-N4_PTr-2286	Chr01	6391864	6392487	pto-Helitron-N4_PTr-115899	chr1	6978294	6978758	84K-Helitron-N4_PTr-22224	chrA01	42631911	42632123	palba-Helitron-N4_PTr-172600	NW_023272175.1	391535	391747
ptr-Gypsy-79_PTr-LTR-2287	Chr01	6396599	6397343	pto-Gypsy-79_PTr-LTR-115900	chr1	6983085	6983545	84K-Gypsy-79_PTr-LTR-22222	chrA01	42627280	42627740	palba-Gypsy-79_PTr-LTR-172602	NW_023272175.1	395918	396378
ptr-ENSPM1_PT-2300	Chr01	6424156	6425722	pto-ENSPM1_PT-115912	chr1	7009513	7010145	84K-ENSPM1_PT-319572	tig00001066_0_51028	8301	8940	palba-ENSPM1_PT-172630	NW_023272175.1	428604	429241
ptr-ENSPM1_PT-2301	Chr01	6425721	6427649	pto-ENSPM1_PT-115913	chr1	7010139	7011898	84K-ENSPM1_PT-319573	tig00001066_0_51028	8934	10690	palba-ENSPM1_PT-172631	NW_023272175.1	429235	430989
ptr-Helitron-N4_PTr-2302	Chr01	6429468	6430080	pto-Helitron-N4_PTr-115915	chr1	7015416	7015701	84K-Helitron-N4_PTr-319575	tig00001066_0_51028	14221	14513	palba-Helitron-N4_PTr-172635	NW_023272175.1	435239	435524
ptr-Helitron-N3_PTr-2304	Chr01	6441367	6441789	pto-Helitron-N2_PTr-115921	chr1	7029573	7029963	84K-Helitron-N3_PTr-319578	tig00001066_0_51028	25914	26319	palba-Helitron-N3_PTr-172642	NW_023272175.1	450962	451369
ptr-Helitron-2_PTr-2309	Chr01	6453073	6453127	pto-Helitron-2_PTr-115926	chr1	7040800	7040853	84K-Helitron-2_PTr-319582	tig00001066_0_51028	37075	37128	palba-Helitron-2_PTr-172646	NW_023272175.1	462138	462191
ptr-EnSpm1B_PT-2311	Chr01	6455267	6455840	pto-EnSpm1B_PT-115927	chr1	7042354	7042954	84K-EnSpm1B_PT-319583	tig00001066_0_51028	38593	39230	palba-EnSpm1B_PT-172647	NW_023272175.1	463657	464297
ptr-Helitron-1_PTr-2312	Chr01	6457766	6457898	pto-Helitron-1_PTr-115929	chr1	7045528	7046281	84K-Helitron-1_PTr-22202	chrA01	42592979	42593786	palba-Helitron-1_PTr-155323	NW_023272025.1	2725288	2726096
ptr-Helitron-N2_PTr-2313	Chr01	6462683	6463407	pto-Helitron-N3_PTr-115930	chr1	7049041	7049724	84K-Helitron-N3_PTr-22201	chrA01	42589050	42589737	palba-Helitron-N3_PTr-155322	NW_023272025.1	2721339	2722028
ptr-Helitron-1_PTr-2315	Chr01	6491897	6492020	pto-Helitron-1_PTr-115932	chr1	7082590	7082722	84K-Helitron-1_PTr-22197	chrA01	42557880	42558012	palba-Helitron-1_PTr-155318	NW_023272025.1	2690139	2690270
ptr-Harbinger1_PTr-2316	Chr01	6493758	6493925	pto-Harbinger1_PTr-115933	chr1	7084463	7084630	84K-Harbinger1_PTr-22196	chrA01	42555980	42556142	palba-Harbinger1_PTr-155317	NW_023272025.1	2688238	2688400
ptr-DNA-3-2B_PTr-2320	Chr01	6498067	6498281	pto-DNA-3-2B_PTr-115934	chr1	7088525	7088735	84K-DNA-3-2B_PTr-22194	chrA01	42551857	42552057	palba-DNA-3-2B_PTr-155315	NW_023272025.1	2684103	2684303
ptr-Helitron-N3_PTr-2337	Chr01	6574276	6574880	pto-Helitron-N3_PTr-115994	chr1	7235329	7235870	84K-Helitron-N2_PTr-22144	chrA01	42402658	42403236	palba-Helitron-N2_PTr-155264	NW_023272025.1	2536282	2536851
ptr-Helitron-1_PTr-2338	Chr01	6576653	6577078	pto-Helitron-1_PTr-115995	chr1	7237310	7238103	84K-Helitron-1_PTr-22143	chrA01	42400327	42400869	palba-Helitron-1_PTr-155263	NW_023272025.1	2533951	2534493
ptr-Helitron-N3_PTr-2341	Chr01	6591021	6591491	pto-Helitron-N3_PTr-115997	chr1	7250676	7251023	84K-Helitron-N3_PTr-22142	chrA01	42387180	42387529	palba-Helitron-N3_PTr-155262	NW_023272025.1	2520801	2521149
ptr-Helitron-N4_PTr-2343	Chr01	6597829	6597907	pto-Helitron-N4_PTr-115998	chr1	7255217	7255294	84K-Helitron-N4_PTr-22141	chrA01	42382909	42382986	palba-Helitron-N4_PTr-155261	NW_023272025.1	2516529	2516606
ptr-Helitron-N4_PTr-2344	Chr01	6599574	6600120	pto-Helitron-N4_PTr-116001	chr1	7257852	7258264	84K-Helitron-N4_PTr-22139	chrA01	42379992	42380390	palba-Helitron-N4_PTr-155259	NW_023272025.1	2513611	2514009
ptr-Helitron-N2_PTr-2356	Chr01	6627788	6627970	pto-Helitron-N2_PTr-116015	chr1	7297443	7297612	84K-Helitron-N2_PTr-22120	chrA01	42339147	42339315	palba-Helitron-N2_PTr-155240	NW_023272025.1	2472745	2472913
ptr-Helitron-N2_PTr-2357	Chr01	6627976	6628166	pto-Helitron-N2_PTr-116016	chr1	7297617	7297824	84K-Helitron-N2_PTr-22119	chrA01	42338932	42339141	palba-Helitron-N2_PTr-155239	NW_023272025.1	2472530	2472739
ptr-Helitron-N3_PTr-2358	Chr01	6631284	6631624	pto-Helitron-N3_PTr-116017	chr1	7301381	7301723	84K-Helitron-N3_PTr-22118	chrA01	42335071	42335395	palba-Helitron-N3_PTr-155238	NW_023272025.1	2468648	2468992
ptr-Gypsy-76_PTr-LTR-2359	Chr01	6631692	6631848	pto-Gypsy-76_PTr-LTR-116018	chr1	7301775	7301917	84K-Gypsy-76_PTr-LTR-22117	chrA01	42334862	42334998	palba-Gypsy-76_PTr-LTR-155237	NW_023272025.1	2468454	2468596
ptr-Helitron-N4_PTr-2360	Chr01	6635335	6635787	pto-Helitron-N4_PTr-116019	chr1	7305267	7305538	84K-Helitron-N4_PTr-22116	chrA01	42331226	42331497	palba-Helitron-N4_PTr-155236	NW_023272025.1	2464833	2465104
ptr-Gypsy21-PTR_I-2361	Chr01	6639222	6640426	pto-Gypsy21-PTR_I-116020	chr1	7308464	7309432	84K-Gypsy21-PTR_I-22115	chrA01	42327306	42328282	palba-Gypsy21-PTR_I-155235	NW_023272025.1	2460918	2461886
ptr-Gypsy21-PTR_I-2362	Chr01	6640484	6641437	pto-Gypsy21-PTR_I-116025	chr1	7311557	7312440	84K-Gypsy21-PTR_I-22110	chrA01	42324313	42325158	palba-Gypsy21-PTR_I-155230	NW_023272025.1	2457880	2458776
ptr-Helitron-N3_PTr-2398	Chr01	6686293	6687146	pto-Helitron-N3_PTr-116030	chr1	7335334	7336202	84K-Helitron-N3_PTr-22106	chrA01	42300670	42301538	palba-Helitron-N3_PTr-155224	NW_023272025.1	2428629	2429499
ptr-Helitron-N3_PTr-2399	Chr01	6687666	6688055	pto-Helitron-N3_PTr-116031	chr1	7336613	7336851	84K-Helitron-N3_PTr-22105	chrA01	42299995	42300260	palba-Helitron-N3_PTr-155223	NW_023272025.1	2427980	2428245
ptr-Helitron-N4_PTr-2411	Chr01	6720632	6721200	pto-Helitron-N4_PTr-116034	chr1	7362833	7363397	84K-Helitron-N4_PTr-22094	chrA01	42268585	42269137	palba-Helitron-N4_PTr-155214	NW_023272025.1	2396575	2397129
ptr-Helitron-N3_PTr-2415	Chr01	6724901	6725991	pto-Helitron-N3_PTr-116035	chr1	7366213	7367310	84K-Helitron-N3_PTr-22092	chrA01	42264734	42265912	palba-Helitron-N3_PTr-155213	NW_023272025.1	2392712	2393899
ptr-Helitron-N2_PTr-2419	Chr01	6732674	6733141	pto-Helitron-N3_PTr-116039	chr1	7373667	7374078	84K-Helitron-N3_PTr-22087	chrA01	42258054	42258465	palba-Helitron-N3_PTr-155208	NW_023272025.1	2386065	2386517
ptr-DNA-3-1_PTr-2420	Chr01	6734130	6734804	pto-DNA-3-1_PTr-116040	chr1	7375535	7376362	84K-DNA-3-1_PTr-22086	chrA01	42255760	42256597	palba-DNA-3-1_PTr-155207	NW_023272025.1	2383796	2384614
ptr-Helitron-N3_PTr-2421	Chr01	6736495	6737343	pto-Helitron-N3_PTr-116041	chr1	7377911	7378973	84K-Helitron-N2_PTr-22085	chrA01	42253170	42254258	palba-Helitron-N2_PTr-155206	NW_023272025.1	2381210	2382273
ptr-Copia-3_PTri-I-2429	Chr01	6774575	6774739	pto-Copia-3_PTri-I-116052	chr1	7415289	7415453	84K-Copia-3_PTri-I-22080	chrA01	42219075	42219208	palba-Copia-3_PTri-I-155201	NW_023272025.1	2346942	2347075
ptr-Gypsy-36_PT-I-2430	Chr01	6775202	6775893	pto-Gypsy3-PTR_I-116054	chr1	7417587	7418194	84K-Gypsy3-PTR_I-22078	chrA01	42216315	42216925	palba-Gypsy3-PTR_I-155199	NW_023272025.1	2345175	2345629
ptr-Helitron-N3_PTr-2432	Chr01	6780721	6781027	pto-Helitron-N3_PTr-116062	chr1	7426750	7426933	84K-Helitron-N3_PTr-22076	chrA01	42209359	42209519	palba-Helitron-N3_PTr-155197	NW_023272025.1	2338219	2338379
ptr-Helitron-N3_PTr-2436	Chr01	6796066	6797594	pto-Helitron-N2_PTr-116067	chr1	7437261	7438856	84K-Helitron-N3_PTr-22070	chrA01	42196880	42198291	palba-Helitron-N3_PTr-155191	NW_023272025.1	2326114	2327733
ptr-Helitron-N2_PTr-2437	Chr01	6797630	6797721	pto-Helitron-N2_PTr-116067	chr1	7437261	7438856	84K-Helitron-N2_PTr-22069	chrA01	42196670	42196829	palba-Helitron-N3_PTr-155191	NW_023272025.1	2326114	2327733
ptr-Helitron-N2_PTr-2445	Chr01	6816711	6816843	pto-Helitron-N3_PTr-116068	chr1	7454351	7454474	84K-Helitron-N3_PTr-22054	chrA01	42173011	42173126	palba-Helitron-N3_PTr-155176	NW_023272025.1	2302403	2302518
ptr-Helitron-N3_PTr-2453	Chr01	6840070	6840321	pto-Helitron-1_PTr-116071	chr1	7474756	7474875	84K-Helitron-1_PTr-22052	chrA01	42152601	42152830	palba-Helitron-1_PTr-155174	NW_023272025.1	2281977	2282096
ptr-Copia22-PTR_LTR-2455	Chr01	6841384	6841535	pto-Copia22-PTR_LTR-116072	chr1	7475773	7475909	84K-Copia22-PTR_LTR-22051	chrA01	42151461	42151597	palba-Copia22-PTR_LTR-155173	NW_023272025.1	2280809	2280946
ptr-Copia22-PTR_LTR-2456	Chr01	6841659	6841906	pto-Copia22-PTR_LTR-116073	chr1	7476033	7476254	84K-Copia22-PTR_LTR-22050	chrA01	42151100	42151324	palba-Copia22-PTR_LTR-155172	NW_023272025.1	2280446	2280670
ptr-Helitron-N2_PTr-2461	Chr01	6850114	6850597	pto-Helitron-N3_PTr-116075	chr1	7482254	7482779	84K-Helitron-N3_PTr-22046	chrA01	42144358	42144830	palba-Helitron-N3_PTr-155169	NW_023272025.1	2273712	2274184
ptr-Helitron-N3_PTr-2499	Chr01	6902130	6902259	pto-Helitron-N3_PTr-116092	chr1	7548077	7548237	84K-Helitron-N3_PTr-22028	chrA01	42084506	42084670	palba-Helitron-N3_PTr-155151	NW_023272025.1	2211192	2211356
ptr-Helitron-N3_PTr-2501	Chr01	6903654	6904255	pto-Helitron-N3_PTr-116099	chr1	7554540	7555266	84K-Helitron-N3_PTr-22024	chrA01	42079388	42080107	palba-Helitron-N3_PTr-155147	NW_023272025.1	2206055	2206774
ptr-DNA-3-1_PTr-2502	Chr01	6906412	6906851	pto-DNA-3-1_PTr-116100	chr1	7557455	7557884	84K-DNA-3-1_PTr-22023	chrA01	42076839	42077263	palba-DNA-3-1_PTr-155146	NW_023272025.1	2203473	2203898
ptr-DNA-3-1_PTr-2503	Chr01	6907352	6907442	pto-DNA-3-1_PTr-116101	chr1	7558489	7558593	84K-Helitron-2_PTr-22022	chrA01	42076246	42076343	palba-Helitron-2_PTr-155144	NW_023272025.1	2202884	2202981
ptr-Helitron-N2_PTr-2506	Chr01	6914890	6915237	pto-Helitron-N2_PTr-116102	chr1	7565716	7566057	84K-Helitron-N2_PTr-22021	chrA01	42068789	42069129	palba-Helitron-N2_PTr-155143	NW_023272025.1	2195412	2195750
ptr-Helitron-N2_PTr-2507	Chr01	6915229	6915821	pto-Helitron-N2_PTr-116103	chr1	7566048	7566707	84K-Helitron-N2_PTr-22020	chrA01	42068138	42068798	palba-Helitron-N2_PTr-155142	NW_023272025.1	2194760	2195421
ptr-Helitron-N2_PTr-2510	Chr01	6918738	6918945	pto-Helitron-N3_PTr-116104	chr1	7569589	7569748	84K-Helitron-N3_PTr-22019	chrA01	42065101	42065273	palba-Helitron-N3_PTr-155141	NW_023272025.1	2191731	2191903
ptr-Helitron-N3_PTr-2511	Chr01	6924259	6924716	pto-Helitron-N3_PTr-116106	chr1	7575905	7576308	84K-Helitron-N3_PTr-22017	chrA01	42058800	42059266	palba-Helitron-N3_PTr-155139	NW_023272025.1	2185482	2185948
ptr-hAT-3_PTr-2515	Chr01	6963379	6963524	pto-hAT-3_PTr-116111	chr1	7611863	7612006	84K-hAT-3_PTr-22013	chrA01	42023363	42023505	palba-hAT-3_PTr-155135	NW_023272025.1	2150040	2150182
ptr-Helitron-N2_PTr-2521	Chr01	6969973	6970063	pto-Helitron-N3_PTr-116112	chr1	7617172	7617274	84K-Helitron-N3_PTr-22012	chrA01	42018092	42018194	palba-Helitron-N3_PTr-155134	NW_023272025.1	2144767	2144869
ptr-Helitron-N3_PTr-2522	Chr01	6970103	6970163	pto-Helitron-N4_PTr-116113	chr1	7617266	7617412	84K-Helitron-N4_PTr-22011	chrA01	42017956	42018100	palba-Helitron-N4_PTr-155133	NW_023272025.1	2144631	2144775
ptr-Helitron-N4_PTr-2523	Chr01	6970214	6970778	pto-Helitron-N4_PTr-116114	chr1	7617380	7617953	84K-Helitron-N4_PTr-22010	chrA01	42017411	42017987	palba-Helitron-N4_PTr-155132	NW_023272025.1	2144085	2144662
ptr-Copia-3_PTri-I-2524	Chr01	6974263	6974342	pto-Copia-3_PTri-I-116116	chr1	7619357	7619574	84K-Copia-3_PTri-I-22009	chrA01	42015992	42016068	palba-Copia-3_PTri-I-155131	NW_023272025.1	2142666	2142742
ptr-Helitron-N2_PTr-2526	Chr01	6979854	6980228	pto-Helitron-N2_PTr-116117	chr1	7638422	7638780	84K-Helitron-N2_PTr-22007	chrA01	42009935	42010326	palba-Helitron-N2_PTr-155129	NW_023272025.1	2136608	2136999
ptr-Helitron-N2_PTr-2531	Chr01	6994108	6994363	pto-Helitron-N2_PTr-116124	chr1	7653849	7654071	84K-Helitron-N2_PTr-21996	chrA01	41993483	41993682	palba-Helitron-N2_PTr-155118	NW_023272025.1	2120152	2120351
ptr-Gypsy-26_PTr-LTR-2532	Chr01	6994649	6994779	pto-Gypsy-26_PTr-LTR-116125	chr1	7654387	7654526	84K-Gypsy-26_PTr-LTR-21995	chrA01	41993027	41993167	palba-Gypsy-26_PTr-LTR-155117	NW_023272025.1	2119696	2119836
ptr-Ogre-PT3_I-2534	Chr01	6996606	6996803	pto-Ogre-PT3_I-116126	chr1	7655917	7656122	84K-Ogre-PT3_I-21994	chrA01	41991431	41991636	palba-Ogre-PT3_I-155116	NW_023272025.1	2118100	2118305
ptr-Helitron-N3_PTr-2538	Chr01	7031962	7032185	pto-Helitron-N3_PTr-116129	chr1	7694110	7694302	84K-Helitron-N3_PTr-21991	chrA01	41953685	41953909	palba-Helitron-N3_PTr-155113	NW_023272025.1	2080352	2080577
ptr-Helitron-N4_PTr-2539	Chr01	7032179	7032712	pto-Helitron-N4_PTr-116130	chr1	7694296	7694860	84K-Helitron-N4_PTr-21990	chrA01	41953150	41953691	palba-Helitron-N4_PTr-155112	NW_023272025.1	2079817	2080358
ptr-Helitron-1_PTr-2540	Chr01	7033129	7033300	pto-Helitron-1_PTr-116131	chr1	7695260	7695455	84K-Helitron-1_PTr-21989	chrA01	41952620	41952788	palba-Helitron-1_PTr-155111	NW_023272025.1	2079287	2079455
ptr-Helitron-1_PTr-2541	Chr01	7033351	7034285	pto-Helitron-1_PTr-116133	chr1	7695701	7696361	84K-Helitron-1_PTr-21988	chrA01	41951632	41952348	palba-Helitron-1_PTr-155110	NW_023272025.1	2078300	2079015
ptr-Helitron-1_PTr-2548	Chr01	7050209	7050341	pto-Helitron-2_PTr-116137	chr1	7712899	7712951	84K-Helitron-2_PTr-21984	chrA01	41935069	41935121	palba-Helitron-2_PTr-155106	NW_023272025.1	2061731	2061783
ptr-Copia46-PTR_I-2549	Chr01	7051116	7051319	pto-Copia46-PTR_I-116138	chr1	7714075	7714285	84K-Copia46-PTR_I-21983	chrA01	41933735	41933945	palba-Copia46-PTR_I-155105	NW_023272025.1	2060398	2060608
ptr-Helitron-2_PTr-2553	Chr01	7057106	7057272	pto-Helitron-2_PTr-116141	chr1	7720559	7720727	84K-Helitron-2_PTr-21979	chrA01	41927300	41927467	palba-Helitron-2_PTr-155102	NW_023272025.1	2053907	2054075
ptr-EnSpm2_PTr-2572	Chr01	7153215	7153621	pto-EnSpm2_PTr-116162	chr1	7817453	7817856	84K-EnSpm2_PTr-21965	chrA01	41834897	41835300	palba-EnSpm2_PTr-155090	NW_023272025.1	1961986	1962389
ptr-DNA-3-2B_PTr-2582	Chr01	7179416	7179801	pto-DNA-3-2B_PTr-116166	chr1	7839406	7839562	84K-DNA-3-2B_PTr-21961	chrA01	41812594	41812750	palba-DNA-3-2B_PTr-155086	NW_023272025.1	1939947	1940103
ptr-Helitron-N3_PTr-2583	Chr01	7180244	7180404	pto-Helitron-N2_PTr-116167	chr1	7840020	7840145	84K-Helitron-N3_PTr-21960	chrA01	41812009	41812140	palba-Helitron-N3_PTr-155085	NW_023272025.1	1939362	1939493
ptr-DNA-3-1_PTr-2585	Chr01	7180666	7180941	pto-DNA-3-1_PTr-116168	chr1	7840190	7840367	84K-DNA-3-1_PTr-21959	chrA01	41811795	41811969	palba-DNA-3-1_PTr-155084	NW_023272025.1	1939149	1939323
ptr-hAT-1N_PTr-2588	Chr01	7202263	7202485	pto-hAT-7_PTr-116172	chr1	7860062	7860337	84K-hAT-7_PTr-21956	chrA01	41791609	41791886	palba-hAT-7_PTr-155081	NW_023272025.1	1918948	1919225
ptr-Helitron-N3_PTr-2590	Chr01	7210463	7210886	pto-Helitron-N3_PTr-116176	chr1	7868789	7869046	84K-Helitron-N3_PTr-21950	chrA01	41781842	41782321	palba-Helitron-N3_PTr-155075	NW_023272025.1	1909161	1909643
ptr-Helitron-1_PTr-2591	Chr01	7210994	7211580	pto-Helitron-1_PTr-116177	chr1	7869137	7869748	84K-Helitron-1_PTr-21949	chrA01	41781189	41781752	palba-Helitron-1_PTr-155074	NW_023272025.1	1908507	1909070
ptr-Helitron-1_PTr-2592	Chr01	7217173	7217277	pto-Helitron-1_PTr-116169	chr1	7846631	7846757	84K-Helitron-1_PTr-21958	chrA01	41805387	41805513	palba-Helitron-1_PTr-155083	NW_023272025.1	1932737	1932863
ptr-Copia43-PTR_I-2593	Chr01	7222816	7223739	pto-Copia43-PTR_I-116180	chr1	7882314	7883238	84K-Copia43-PTR_I-21946	chrA01	41766418	41767338	palba-Copia43-PTR_I-155071	NW_023272025.1	1893728	1894650
ptr-Gypsy-73_PTr-LTR-2594	Chr01	7223205	7223976	pto-Copia43-PTR_I-116180	chr1	7882314	7883238	84K-Copia43-PTR_I-21946	chrA01	41766418	41767338	palba-Copia43-PTR_I-155071	NW_023272025.1	1893728	1894650
ptr-Helitron-N2_PTr-2596	Chr01	7228761	7229440	pto-Helitron-N2_PTr-116183	chr1	7888894	7889508	84K-Helitron-N2_PTr-21941	chrA01	41758425	41759030	palba-Helitron-N2_PTr-155066	NW_023272025.1	1885723	1886330
ptr-Gypsy-74_PTr-LTR-2597	Chr01	7230040	7230637	pto-Gypsy-74_PTr-LTR-116184	chr1	7890154	7890261	84K-Gypsy-74_PTr-LTR-21940	chrA01	41757692	41757800	palba-Gypsy-74_PTr-LTR-155065	NW_023272025.1	1884990	1885098
ptr-Gypsy10-PTR_I-2599	Chr01	7235602	7235669	pto-Gypsy10-PTR_I-116187	chr1	7895964	7896033	84K-Gypsy10-PTR_I-21937	chrA01	41751926	41751995	palba-Gypsy10-PTR_I-155062	NW_023272025.1	1879221	1879290
ptr-Gypsy-76_PTr-LTR-2600	Chr01	7241128	7241312	pto-Gypsy-76_PTr-LTR-116188	chr1	7901512	7901699	84K-Gypsy-76_PTr-LTR-21936	chrA01	41746277	41746453	palba-Gypsy-76_PTr-LTR-155061	NW_023272025.1	1873572	1873748
ptr-Copia30-PTR_I-2624	Chr01	7315498	7315935	pto-Copia30-PTR_I-116205	chr1	7972946	7973135	84K-Copia30-PTR_I-21920	chrA01	41668509	41668698	palba-Copia30-PTR_I-155051	NW_023272025.1	1803996	1804185
ptr-hAT-1N_PTr-2625	Chr01	7316090	7316251	pto-hAT-1N_PTr-116206	chr1	7973296	7973457	84K-hAT-1N_PTr-21919	chrA01	41668196	41668348	palba-hAT-1N_PTr-155050	NW_023272025.1	1803683	1803835
ptr-hAT-3_PTr-2626	Chr01	7316320	7316485	pto-hAT-3_PTr-116207	chr1	7973520	7973670	84K-hAT-3_PTr-21918	chrA01	41667983	41668133	palba-hAT-3_PTr-155049	NW_023272025.1	1803470	1803620
ptr-DNA-3-1_PTr-2632	Chr01	7321244	7321588	pto-DNA-3-1_PTr-116208	chr1	7976622	7976969	84K-DNA-3-1_PTr-21916	chrA01	41664437	41665052	palba-DNA-3-1_PTr-155048	NW_023272025.1	1799919	1800534
ptr-Helitron-1_PTr-2634	Chr01	7326828	7326956	pto-Helitron-1_PTr-116204	chr1	7971521	7971674	84K-Helitron-1_PTr-21914	chrA01	41655439	41655578	palba-Helitron-1_PTr-155046	NW_023272025.1	1790938	1791077
ptr-Helitron-1_PTr-2635	Chr01	7330397	7330536	pto-Helitron-1_PTr-116203	chr1	7971193	7971300	84K-Helitron-1_PTr-21914	chrA01	41655439	41655578	palba-Helitron-1_PTr-155046	NW_023272025.1	1790938	1791077
ptr-Helitron-N3_PTr-2651	Chr01	7367694	7368024	pto-Helitron-N4_PTr-116218	chr1	8020645	8020991	84K-Helitron-N4_PTr-21907	chrA01	41622883	41623095	palba-Helitron-N4_PTr-155039	NW_023272025.1	1758350	1758562
ptr-Helitron-N2_PTr-2652	Chr01	7368273	7369733	pto-Helitron-N2_PTr-116219	chr1	8021192	8022831	84K-Helitron-N2_PTr-21906	chrA01	41620994	41622548	palba-Helitron-N2_PTr-155038	NW_023272025.1	1756460	1758014
ptr-Gypsy23-PTR_I-2660	Chr01	7406192	7406515	pto-Gypsy6-PTR_I-116223	chr1	8052268	8052593	84K-Gypsy23-PTR_I-21905	chrA01	41598823	41599143	palba-Gypsy23-PTR_I-155034	NW_023272025.1	1727008	1727328
ptr-Gypsy23-PTR_I-2661	Chr01	7406874	7407388	pto-Gypsy-29_PTr-I-116224	chr1	8052918	8053403	84K-Gypsy23-PTR_I-21904	chrA01	41598012	41598502	palba-Gypsy23-PTR_I-155033	NW_023272025.1	1726195	1726687
ptr-Helitron-N3_PTr-2662	Chr01	7409921	7410208	pto-Helitron-N3_PTr-116226	chr1	8055795	8056079	84K-Helitron-N3_PTr-21902	chrA01	41595393	41595649	palba-Helitron-N3_PTr-155031	NW_023272025.1	1723564	1723821
ptr-Gypsy-29_PTr-LTR-2663	Chr01	7410908	7411712	pto-Gypsy-29_PTr-LTR-116227	chr1	8056777	8057588	84K-Gypsy-29_PTr-LTR-21901	chrA01	41593854	41594663	palba-Gypsy-29_PTr-LTR-155030	NW_023272025.1	1722021	1722834
ptr-Gypsy-29_PTr-I-2664	Chr01	7412249	7412703	pto-Gypsy-29_PTr-I-116228	chr1	8058144	8058609	84K-Gypsy-29_PTr-I-21900	chrA01	41592857	41593322	palba-Gypsy-29_PTr-I-155029	NW_023272025.1	1721014	1721478
[truncated: 24,931 more rows]

## Sheet: Data S3
Data S3. The distribution of collinear TEs in related genomic regions in P. trichocarpa.
[truncated: 24,311 more rows]

## Sheet: Data S4
Data S4. The distribution of collinear TEs in related genomic regions in P. tomentosa.
[truncated: 21,738 more rows]

[truncated: 4 more sheets: Data S5, Data S6, Data S7, Data S8]
