# Supplementary material for: Transposable Elements: Distribution, Polymorphism, and Climate Adaptation in Populus
Source: Front Plant Sci. 2022 Feb 1;13:814718. doi: 10.3389/fpls.2022.814718 (PMC8843856; doi:10.3389/fpls.2022.814718)
Supplement: Supplementary file 19 [file Data_Sheet_2.xlsx]

## Sheet: Data S9
Data S9. All the TF binding sites in 2-Kb upstream regions with conserved TEs in P. trichocarpa.
TF ID or Motif name	Matrix ID	Family	Position	Strand	Similar Score	Hit Sequence
Potri.004G189200	TFmatrixID_0130	AT-Hook	62	+	0.94	aATATAaata
Potri.004G189200	TFmatrixID_0130	AT-Hook	114	-	1	caatTATATt
Potri.004G189200	TFmatrixID_0130	AT-Hook	126	+	0.94	aATATAtttg
Potri.004G189200	TFmatrixID_0130	AT-Hook	138	+	0.94	aATATAtttg
Potri.004G189200	TFmatrixID_0130	AT-Hook	138	+	0.94	aATATAtttg
Potri.004G189200	TFmatrixID_0130	AT-Hook	58	-	0.94	taaaTATATt
Potri.004G189200	TFmatrixID_0130	AT-Hook	60	+	0.94	aATATAtttt
Potri.004G189200	TFmatrixID_0130	AT-Hook	130	-	0.94	tattTATATt
Potri.004G189200	TFmatrixID_0130	AT-Hook	142	+	0.94	aATATAtttg
Potri.004G189200	TFmatrixID_0130	AT-Hook	202	-	1	taatTATATa
Potri.004G189200	TFmatrixID_0130	AT-Hook	62	+	0.97	aATATAatgt
Potri.004G189200	TFmatrixID_0130	AT-Hook	352	+	0.94	aATATAtttt
Potri.004G189200	TFmatrixID_0130	AT-Hook	46	+	1	aATATAattt
Potri.004G189200	TFmatrixID_0130	AT-Hook	140	+	0.94	aATATAtttg
Potri.004G189200	TFmatrixID_0130	AT-Hook	92	+	0.94	tATATAtttt
Potri.004G189200	TFmatrixID_0130	AT-Hook	138	+	1	aATATAattt
Potri.004G189200	TFmatrixID_0130	AT-Hook	157	-	0.94	aaaaTATATt
Potri.004G189200	TFmatrixID_0130	AT-Hook	159	+	0.94	aATATAtttt
Potri.004G189200	TFmatrixID_0130	AT-Hook	105	+	1	aATATAattt
Potri.004G189200	TFmatrixID_0130	AT-Hook	123	-	1	caatTATATt
Potri.004G189200	TFmatrixID_0130	AT-Hook	135	+	0.94	aATATAtttt
Potri.004G189200	TFmatrixID_0130	AT-Hook	168	-	1	taatTATATa
Potri.004G189200	TFmatrixID_0130	AT-Hook	196	+	0.98	tATATAatat
Potri.004G189200	TFmatrixID_0130	AT-Hook	201	+	0.97	aATATAatca
Potri.004G189200	TFmatrixID_0130	AT-Hook	276	+	1	gATATAattt
Potri.004G189200	TFmatrixID_0130	AT-Hook	134	+	0.94	aATATAtttt
Potri.004G189200	TFmatrixID_0130	AT-Hook	123	-	1	caatTATATt
Potri.004G189200	TFmatrixID_0130	AT-Hook	135	+	0.94	aATATAttta
Potri.004G189200	TFmatrixID_0130	AT-Hook	68	+	0.94	gATATAtttt
Potri.004G189200	TFmatrixID_0130	AT-Hook	147	-	0.98	ttatTATATt
Potri.004G189200	TFmatrixID_0130	AT-Hook	159	+	0.94	aATATAttta
Potri.004G189200	TFmatrixID_0130	AT-Hook	125	-	0.98	ttatTATATt
Potri.004G189200	TFmatrixID_0130	AT-Hook	137	+	0.94	aATATAttta
Potri.004G189200	TFmatrixID_0130	AT-Hook	148	+	1	tATATAatta
Potri.004G189200	TFmatrixID_0130	AT-Hook	116	+	0.94	aATATAtttg
Potri.004G189200	TFmatrixID_0130	AT-Hook	136	+	0.94	aATATAtttg
Potri.004G189200	TFmatrixID_0130	AT-Hook	133	+	0.94	aATATAtttg
Potri.004G189200	TFmatrixID_0130	AT-Hook	131	+	0.94	aATATAtttg
Potri.004G189200	TFmatrixID_0130	AT-Hook	10	+	0.97	aATATAatct
Potri.004G189200	TFmatrixID_0130	AT-Hook	65	-	1	taatTATATt
Potri.004G189200	TFmatrixID_0130	AT-Hook	56	-	0.94	aaaaTATATt
Potri.004G189200	TFmatrixID_0130	AT-Hook	58	+	0.94	aATATAtttt
Potri.004G189200	TFmatrixID_0130	AT-Hook	68	+	0.94	aATATAtttg
Potri.004G189200	TFmatrixID_0130	AT-Hook	103	-	0.94	caaaTATATt
Potri.004G189200	TFmatrixID_0130	AT-Hook	105	+	0.94	aATATAtttt
Potri.004G189200	TFmatrixID_0130	AT-Hook	6	+	0.94	aATATAtttg
Potri.004G189200	TFmatrixID_0130	AT-Hook	15	+	1	gATATAattt
Potri.004G189200	TFmatrixID_0130	AT-Hook	40	+	0.97	gATATAatca
Potri.004G189200	TFmatrixID_0130	AT-Hook	56	-	1	taatTATATa
Potri.004G189200	TFmatrixID_0130	AT-Hook	60	+	1	tATATAatta
Potri.004G189200	TFmatrixID_0130	AT-Hook	1868	+	1	tATATAatta
Potri.004G189200	TFmatrixID_0130	AT-Hook	2284	+	1	aATATAatta
Potri.004G189200	TFmatrixID_0130	AT-Hook	91	+	0.94	cATATAtttt
Potri.004G189200	TFmatrixID_0130	AT-Hook	152	-	0.94	aaaaTATATt
Potri.004G189200	TFmatrixID_0130	AT-Hook	557	+	0.94	gATATAtttt
Potri.004G189200	TFmatrixID_0130	AT-Hook	149	+	0.94	aATATAtttg
Potri.004G189200	TFmatrixID_0130	AT-Hook	124	-	1	caatTATATt
Potri.004G189200	TFmatrixID_0130	AT-Hook	136	+	0.94	aATATAtttt
Potri.004G189200	TFmatrixID_0130	AT-Hook	173	+	0.97	aATATAatca
Potri.004G189200	TFmatrixID_0130	AT-Hook	192	-	1	taatTATATa
Potri.004G189200	TFmatrixID_0130	AT-Hook	196	+	1	tATATAatta
Potri.004G189200	TFmatrixID_0130	AT-Hook	263	+	1	gATATAattt
Potri.004G189200	TFmatrixID_0130	AT-Hook	888	+	0.97	tATATAatga
Potri.004G189200	TFmatrixID_0130	AT-Hook	2135	+	0.94	aATATAttta
Potri.004G189200	TFmatrixID_0130	AT-Hook	3488	+	1	aATATAattg
Potri.004G189200	TFmatrixID_0130	AT-Hook	32	-	1	aaatTATATt
Potri.004G189200	TFmatrixID_0130	AT-Hook	54	+	1	aATATAattt
Potri.004G189200	TFmatrixID_0130	AT-Hook	87	+	0.94	tATATAttta
Potri.004G189200	TFmatrixID_0130	AT-Hook	91	-	0.94	tattTATATa
Potri.004G189200	TFmatrixID_0130	AT-Hook	156	+	0.94	aATATAtttg
Potri.004G189200	TFmatrixID_0130	AT-Hook	53	+	1	aATATAattt
Potri.004G189200	TFmatrixID_0130	AT-Hook	95	-	0.94	aaaaTATATt
Potri.004G189200	TFmatrixID_0130	AT-Hook	97	+	0.94	aATATAtttg
Potri.004G189200	TFmatrixID_0130	AT-Hook	114	-	1	caatTATATt
Potri.004G189200	TFmatrixID_0130	AT-Hook	126	+	0.94	aATATAttta
Potri.004G189200	TFmatrixID_0130	AT-Hook	36	+	0.94	aATATAaata
Potri.004G189200	TFmatrixID_0130	AT-Hook	42	+	1	aATATAattt
Potri.004G189200	TFmatrixID_0130	AT-Hook	33	+	0.94	aATATAaata
Potri.004G189200	TFmatrixID_0130	AT-Hook	37	-	0.94	taaaTATATt
Potri.004G189200	TFmatrixID_0130	AT-Hook	39	+	0.94	aATATAtttt
Potri.004G189200	TFmatrixID_0130	AT-Hook	69	-	0.94	aaaaTATATt
Potri.004G189200	TFmatrixID_0130	AT-Hook	71	+	0.94	aATATAtttt
Potri.004G189200	TFmatrixID_0130	AT-Hook	45	+	0.94	aATATAaata
Potri.004G189200	TFmatrixID_0130	AT-Hook	116	+	0.94	aATATAttta
Potri.004G189200	TFmatrixID_0130	AT-Hook	27	+	1	aATATAattg
Potri.004G189200	TFmatrixID_0130	AT-Hook	128	-	1	caatTATATt
Potri.004G189200	TFmatrixID_0130	AT-Hook	140	+	0.94	aATATAtttg
Potri.004G189200	TFmatrixID_0130	AT-Hook	135	+	0.94	aATATAtttg
Potri.004G189200	TFmatrixID_0130	AT-Hook	67	+	1	aATATAattt
Potri.004G189200	TFmatrixID_0130	AT-Hook	135	+	0.94	aATATAtttg
Potri.004G189200	TFmatrixID_0130	AT-Hook	106	+	0.94	aATATAttta
Potri.004G189200	TFmatrixID_0130	AT-Hook	234	-	0.94	tattTATATa
Potri.004G189200	TFmatrixID_0130	AT-Hook	125	-	1	caatTATATt
Potri.004G189200	TFmatrixID_0130	AT-Hook	142	+	0.98	aATATAatat
Potri.004G189200	TFmatrixID_0130	AT-Hook	153	+	1	aATATAatta
Potri.004G189200	TFmatrixID_0130	AT-Hook	157	-	1	taatTATATa
Potri.004G189200	TFmatrixID_0130	AT-Hook	185	+	0.98	tATATAatat
Potri.004G189200	TFmatrixID_0130	AT-Hook	190	+	0.97	aATATAatca
Potri.004G189200	TFmatrixID_0130	AT-Hook	209	-	1	taatTATATa
Potri.004G189200	TFmatrixID_0130	AT-Hook	213	+	1	tATATAatta
Potri.004G189200	TFmatrixID_0130	AT-Hook	280	+	1	gATATAattt
Potri.004G189200	TFmatrixID_0130	AT-Hook	40	+	1	aATATAattt
Potri.004G189200	TFmatrixID_0130	AT-Hook	105	+	0.94	tATATAttta
Potri.004G189200	TFmatrixID_0130	AT-Hook	82	-	0.97	tgatTATATg
Potri.004G189200	TFmatrixID_0130	AT-Hook	136	+	0.94	aATATAtttc
Potri.004G189200	TFmatrixID_0130	AT-Hook	162	+	1	tATATAatta
Potri.004G189200	TFmatrixID_0130	AT-Hook	166	-	1	taatTATATa
Potri.004G189200	TFmatrixID_0130	AT-Hook	194	+	0.98	tATATAatat
Potri.004G189200	TFmatrixID_0130	AT-Hook	199	+	1	aATATAatta
Potri.004G189200	TFmatrixID_0130	AT-Hook	218	-	1	taatTATATa
Potri.004G189200	TFmatrixID_0130	AT-Hook	222	+	0.98	tATATAataa
Potri.004G189200	TFmatrixID_0130	AT-Hook	684	-	0.94	aaaaTATATt
Potri.004G189200	TFmatrixID_0130	AT-Hook	686	+	0.94	aATATAtttc
Potri.004G189200	TFmatrixID_0130	AT-Hook	902	+	0.97	tATATAatga
Potri.004G189200	TFmatrixID_0130	AT-Hook	141	-	0.98	ttatTATATt
Potri.004G189200	TFmatrixID_0130	AT-Hook	4	+	1	aATATAattt
Potri.004G189200	TFmatrixID_0130	AT-Hook	81	-	1	aaatTATATt
Potri.004G189200	TFmatrixID_0130	AT-Hook	93	+	0.94	aATATAttta
Potri.004G189200	TFmatrixID_0130	AT-Hook	93	-	1	caatTATATa
Potri.004G189200	TFmatrixID_0130	AT-Hook	105	+	0.94	aATATAtttg
Potri.004G189200	TFmatrixID_0130	AT-Hook	121	-	1	caatTATATt
Potri.004G189200	TFmatrixID_0130	AT-Hook	133	+	0.94	aATATAttta
Potri.004G189200	TFmatrixID_0130	AT-Hook	137	-	0.94	tattTATATa
Potri.004G189200	TFmatrixID_0130	AT-Hook	143	+	1	tATATAatta
Potri.004G189200	TFmatrixID_0130	AT-Hook	106	-	1	caatTATATt
Potri.004G189200	TFmatrixID_0130	AT-Hook	118	+	0.94	aATATAtttg
Potri.004G189200	TFmatrixID_0130	AT-Hook	138	+	0.94	aATATAtttg
Potri.004G189200	TFmatrixID_0130	AT-Hook	149	+	1	tATATAatta
Potri.004G189200	TFmatrixID_0130	AT-Hook	48	+	0.94	aATATAaata
Potri.004G189200	TFmatrixID_0130	AT-Hook	119	+	0.94	aATATAtttg
Potri.004G189200	TFmatrixID_0130	AT-Hook	3	+	0.94	tATATAaata
Potri.004G189200	TFmatrixID_0130	AT-Hook	88	+	1	aATATAattt
Potri.004G189200	TFmatrixID_0130	AT-Hook	70	+	0.98	aATATAatat
Potri.004G189200	TFmatrixID_0130	AT-Hook	59	-	1	taatTATATt
Potri.004G189200	TFmatrixID_0130	AT-Hook	71	+	0.94	aATATAtttg
Potri.004G189200	TFmatrixID_0130	AT-Hook	37	-	1	taatTATATt
Potri.004G189200	TFmatrixID_0130	AT-Hook	102	+	0.94	aATATAtttg
Potri.004G189200	TFmatrixID_0130	AT-Hook	56	+	0.94	aATATAaata
Potri.004G189200	TFmatrixID_0130	AT-Hook	60	-	0.94	taaaTATATt
Potri.004G189200	TFmatrixID_0130	AT-Hook	62	+	0.94	aATATAtttt
Potri.004G189200	TFmatrixID_0130	AT-Hook	73	-	0.98	ttatTATATa
Potri.004G189200	TFmatrixID_0130	AT-Hook	79	+	0.94	tATATAtttc
Potri.004G189200	TFmatrixID_0130	AT-Hook	72	+	0.94	aATATAaata
Potri.004G189200	TFmatrixID_0130	AT-Hook	91	-	0.94	tattTATATa
Potri.004G189200	TFmatrixID_0130	AT-Hook	99	+	0.94	tATATAtttg
Potri.004G189200	TFmatrixID_0130	AT-Hook	135	-	1	caatTATATt
Potri.004G189200	TFmatrixID_0130	AT-Hook	147	+	0.94	aATATAtttt
Potri.004G189200	TFmatrixID_0130	AT-Hook	173	+	1	aATATAatta
Potri.004G189200	TFmatrixID_0130	AT-Hook	177	-	1	taatTATATa
Potri.004G189200	TFmatrixID_0130	AT-Hook	181	+	1	tATATAatta
Potri.004G189200	TFmatrixID_0130	AT-Hook	102	+	0.94	aATATAaata
Potri.004G189200	TFmatrixID_0130	AT-Hook	121	+	1	aATATAattt
Potri.004G189200	TFmatrixID_0130	AT-Hook	60	+	0.94	aATATAaata
Potri.004G189200	TFmatrixID_0130	AT-Hook	118	-	0.94	tattTATATt
Potri.004G189200	TFmatrixID_0130	AT-Hook	130	+	0.94	aATATAttta
Potri.004G189200	TFmatrixID_0130	AT-Hook	24	-	1	aaatTATATt
Potri.004G189200	TFmatrixID_0130	AT-Hook	114	+	0.94	aATATAtttg
Potri.004G189200	TFmatrixID_0130	AT-Hook	170	+	0.97	aATATAatca
Potri.004G189200	TFmatrixID_0130	AT-Hook	62	-	1	taatTATATa
Potri.004G189200	TFmatrixID_0130	AT-Hook	66	+	0.94	tATATAaata
Potri.004G189200	TFmatrixID_0130	AT-Hook	86	-	0.98	ttatTATATa
Potri.004G189200	TFmatrixID_0130	AT-Hook	135	+	0.94	aATATAttta
Potri.004G189200	TFmatrixID_0130	AT-Hook	64	+	0.94	aATATAaata
Potri.004G189200	TFmatrixID_0130	AT-Hook	83	-	0.97	tgatTATATa
Potri.004G189200	TFmatrixID_0130	AT-Hook	125	-	0.94	tattTATATt
Potri.004G189200	TFmatrixID_0130	AT-Hook	137	+	0.94	aATATAtttc
Potri.004G189200	TFmatrixID_0130	AT-Hook	163	+	1	aATATAatta
Potri.004G189200	TFmatrixID_0130	AT-Hook	167	-	1	taatTATATa
Potri.004G189200	TFmatrixID_0130	AT-Hook	195	+	0.98	tATATAatat
Potri.004G189200	TFmatrixID_0130	AT-Hook	200	+	1	aATATAatta
Potri.004G189200	TFmatrixID_0130	AT-Hook	219	-	1	taatTATATa
Potri.004G189200	TFmatrixID_0130	AT-Hook	223	+	1	tATATAatta
Potri.004G189200	TFmatrixID_0130	AT-Hook	289	+	1	gATATAattt
Potri.004G189200	TFmatrixID_0130	AT-Hook	888	+	0.97	tATATAatga
Potri.004G189200	TFmatrixID_0130	AT-Hook	2153	+	0.94	aATATAttta
Potri.004G189200	TFmatrixID_0130	AT-Hook	3500	+	1	aATATAattg
Potri.004G189200	TFmatrixID_0130	AT-Hook	128	-	0.94	tattTATATt
Potri.004G189200	TFmatrixID_0130	AT-Hook	140	+	0.94	aATATAtttg
Potri.004G189200	TFmatrixID_0130	AT-Hook	193	+	0.98	tATATAatag
Potri.004G189200	TFmatrixID_0130	AT-Hook	121	-	1	taatTATATt
Potri.004G189200	TFmatrixID_0130	AT-Hook	133	+	0.94	aATATAtttg
Potri.004G189200	TFmatrixID_0130	AT-Hook	103	-	0.94	aaaaTATATt
Potri.004G189200	TFmatrixID_0130	AT-Hook	105	+	0.94	aATATAttta
Potri.004G189200	TFmatrixID_0130	AT-Hook	133	+	0.94	aATATAttta
Potri.004G189200	TFmatrixID_0130	AT-Hook	147	+	0.94	aATATAttta
Potri.004G189200	TFmatrixID_0130	AT-Hook	136	+	0.94	tATATAtttg
Potri.004G189200	TFmatrixID_0130	AT-Hook	88	-	0.98	ttatTATATa
Potri.004G189200	TFmatrixID_0130	AT-Hook	59	+	0.94	aATATAaata
Potri.004G189200	TFmatrixID_0130	AT-Hook	65	+	1	aATATAattt
Potri.004G189200	TFmatrixID_0130	AT-Hook	116	-	0.94	taaaTATATt
Potri.004G189200	TFmatrixID_0130	AT-Hook	118	+	0.94	aATATAtttt
Potri.004G189200	TFmatrixID_0130	AT-Hook	77	+	0.94	tATATAtttt
Potri.004G189200	TFmatrixID_0130	AT-Hook	137	+	0.94	aATATAttta
Potri.004G189200	TFmatrixID_0130	AT-Hook	32	+	1	aATATAattt
Potri.004G189200	TFmatrixID_0130	AT-Hook	108	-	0.97	cgatTATATt
Potri.004G189200	TFmatrixID_0130	AT-Hook	120	+	0.94	aATATAtttt
Potri.004G189200	TFmatrixID_0130	AT-Hook	146	+	1	aATATAatta
Potri.004G189200	TFmatrixID_0130	AT-Hook	150	-	1	taatTATATa
Potri.004G189200	TFmatrixID_0130	AT-Hook	178	+	0.98	tATATAatat
Potri.004G189200	TFmatrixID_0130	AT-Hook	183	+	0.97	aATATAatca
Potri.004G189200	TFmatrixID_0130	AT-Hook	202	-	0.94	taaaTATATa
Potri.004G189200	TFmatrixID_0130	AT-Hook	206	+	1	tATATAatta
Potri.004G189200	TFmatrixID_0130	AT-Hook	215	+	0.94	aATATAaata
Potri.004G189200	TFmatrixID_0130	AT-Hook	261	+	1	gATATAattt
Potri.004G189200	TFmatrixID_0130	AT-Hook	283	-	0.94	tattTATATa
Potri.004G189200	TFmatrixID_0130	AT-Hook	287	+	0.94	tATATAaata
Potri.004G189200	TFmatrixID_0130	AT-Hook	105	-	1	caatTATATt
Potri.004G189200	TFmatrixID_0130	AT-Hook	160	+	1	gATATAattt
Potri.004G189200	TFmatrixID_0130	AT-Hook	44	+	1	aATATAattt
Potri.004G189200	TFmatrixID_0130	AT-Hook	118	+	1	aATATAatta
Potri.004G189200	TFmatrixID_0130	AT-Hook	122	-	1	taatTATATa
Potri.004G189200	TFmatrixID_0130	AT-Hook	150	+	0.98	tATATAatat
Potri.004G189200	TFmatrixID_0130	AT-Hook	25	+	1	aATATAattt
Potri.004G189200	TFmatrixID_0130	AT-Hook	107	+	0.94	aATATAtttg
Potri.004G189200	TFmatrixID_0130	AT-Hook	62	+	1	aATATAattt
Potri.004G189200	TFmatrixID_0130	AT-Hook	118	-	1	caatTATATt
Potri.004G189200	TFmatrixID_0130	AT-Hook	130	+	0.94	aATATAtttt
Potri.004G189200	TFmatrixID_0130	AT-Hook	144	+	0.94	aATATAtttg
Potri.004G189200	TFmatrixID_0130	AT-Hook	155	+	1	tATATAatta
Potri.004G189200	TFmatrixID_0130	AT-Hook	127	-	1	aaatTATATt
Potri.004G189200	TFmatrixID_0130	AT-Hook	139	+	0.94	aATATAttta
Potri.004G189200	TFmatrixID_0130	AT-Hook	143	+	0.94	aATATAtttt
Potri.004G189200	TFmatrixID_0130	AT-Hook	169	+	1	cATATAatta
Potri.004G189200	TFmatrixID_0130	AT-Hook	173	-	1	taatTATATa
Potri.004G189200	TFmatrixID_0130	AT-Hook	201	+	0.98	tATATAatat
Potri.004G189200	TFmatrixID_0130	AT-Hook	208	+	0.98	tATATAataa
Potri.004G189200	TFmatrixID_0130	AT-Hook	295	+	1	gATATAattg
Potri.004G189200	TFmatrixID_0130	AT-Hook	787	+	0.97	tATATAatga
Potri.004G189200	TFmatrixID_0130	AT-Hook	124	+	0.94	aATATAtttg
Potri.004G189200	TFmatrixID_0130	AT-Hook	79	-	0.94	tattTATATa
Potri.004G189200	TFmatrixID_0130	AT-Hook	136	+	0.98	aATATAatat
Potri.004G189200	TFmatrixID_0130	AT-Hook	120	+	0.94	aATATAttta
Potri.004G189200	TFmatrixID_0130	AT-Hook	3	+	1	gATATAattt
Potri.004G189200	TFmatrixID_0130	AT-Hook	26	+	1	aATATAattt
Potri.004G189200	TFmatrixID_0130	AT-Hook	77	-	0.94	tattTATATt
Potri.004G189200	TFmatrixID_0130	AT-Hook	5	-	1	aaatTATATc
Potri.004G189200	TFmatrixID_0130	AT-Hook	47	+	0.94	aATATAaata
Potri.004G189200	TFmatrixID_0130	AT-Hook	78	-	1	taatTATATt
Potri.004G189200	TFmatrixID_0130	AT-Hook	57	-	0.98	ttatTATATa
Potri.004G189200	TFmatrixID_0130	AT-Hook	115	+	0.94	aATATAtttg
Potri.004G189200	TFmatrixID_0130	AT-Hook	61	+	0.94	aATATAaata
Potri.004G189200	TFmatrixID_0130	AT-Hook	40	+	1	aATATAattt
Potri.004G189200	TFmatrixID_0130	AT-Hook	79	-	0.94	tattTATATa
Potri.004G189200	TFmatrixID_0130	AT-Hook	107	-	1	taatTATATt
Potri.004G189200	TFmatrixID_0130	AT-Hook	47	+	0.94	tATATAtttt
Potri.004G189200	TFmatrixID_0130	AT-Hook	121	-	0.98	ttatTATATt
Potri.004G189200	TFmatrixID_0130	AT-Hook	107	+	0.94	aATATAttta
Potri.004G189200	TFmatrixID_0130	AT-Hook	152	+	1	aATATAattt
Potri.004G189200	TFmatrixID_0130	AT-Hook	67	+	1	aATATAattt
Potri.004G189200	TFmatrixID_0130	AT-Hook	127	+	0.94	aATATAttta
Potri.004G189200	TFmatrixID_0130	AT-Hook	71	+	1	aATATAattt
Potri.004G189200	TFmatrixID_0130	AT-Hook	127	-	1	aaatTATATt
Potri.004G189200	TFmatrixID_0130	AT-Hook	138	+	0.94	tATATAtttg
Potri.004G189200	TFmatrixID_0130	AT-Hook	149	+	1	tATATAatta
Potri.004G189200	TFmatrixID_0130	AT-Hook	123	+	1	aATATAattt
Potri.004G189200	TFmatrixID_0130	AT-Hook	82	-	0.94	tattTATATa
Potri.004G189200	TFmatrixID_0130	AT-Hook	124	-	1	gaatTATATt
Potri.004G189200	TFmatrixID_0130	AT-Hook	136	+	0.94	aATATAtttt
Potri.004G189200	TFmatrixID_0130	AT-Hook	162	+	0.94	cATATAttta
Potri.004G189200	TFmatrixID_0130	AT-Hook	166	-	0.94	tattTATATa
Potri.004G189200	TFmatrixID_0130	AT-Hook	194	+	0.98	tATATAatat
Potri.004G189200	TFmatrixID_0130	AT-Hook	199	+	0.97	aATATAatca
Potri.004G189200	TFmatrixID_0130	AT-Hook	144	+	0.94	aATATAttta
Potri.004G189200	TFmatrixID_0130	AT-Hook	121	-	1	caatTATATt
Potri.004G189200	TFmatrixID_0130	AT-Hook	133	+	0.94	aATATAttta
Potri.004G189200	TFmatrixID_0130	AT-Hook	105	-	1	taatTATATt
Potri.004G189200	TFmatrixID_0130	AT-Hook	117	+	0.94	aATATAtttt
Potri.004G189200	TFmatrixID_0130	AT-Hook	143	+	1	aATATAatta
Potri.004G189200	TFmatrixID_0130	AT-Hook	147	-	1	taatTATATa
Potri.004G189200	TFmatrixID_0130	AT-Hook	151	+	1	tATATAatta
Potri.004G189200	TFmatrixID_0130	AT-Hook	166	+	0.98	tATATAatat
Potri.004G189200	TFmatrixID_0130	AT-Hook	171	+	1	aATATAatta
Potri.004G189200	TFmatrixID_0130	AT-Hook	108	+	0.94	aATATAtttg
Potri.004G189200	TFmatrixID_0130	AT-Hook	123	+	1	gATATAatta
Potri.004G189200	TFmatrixID_0130	AT-Hook	93	-	1	taatTATATt
Potri.004G189200	TFmatrixID_0130	AT-Hook	105	+	0.94	aATATAtttg
Potri.002G105500	TFmatrixID_0134	AT-Hook	78	-	0.98	TTTTTacttc
Potri.002G105500	TFmatrixID_0134	AT-Hook	76	-	0.97	TTTTTttttc
Potri.002G105500	TFmatrixID_0134	AT-Hook	183	-	0.98	TTTTTgaatc
Potri.002G105500	TFmatrixID_0134	AT-Hook	101	+	0.97	gataaAAAAA
Potri.002G105500	TFmatrixID_0134	AT-Hook	23	-	0.99	TTTTTgactc
Potri.002G105500	TFmatrixID_0134	AT-Hook	183	+	0.98	gatgaAAAAA
Potri.002G105500	TFmatrixID_0134	AT-Hook	885	-	0.97	TTTTTtgttc
Potri.002G105500	TFmatrixID_0134	AT-Hook	97	-	0.99	TTTTTacctc
Potri.002G105500	TFmatrixID_0134	AT-Hook	10	-	0.97	TTTTTttttc
Potri.002G105500	TFmatrixID_0134	AT-Hook	2018	-	0.97	TTTTTttttc
Potri.002G105500	TFmatrixID_0134	AT-Hook	146	+	0.97	gataaAAAAA
Potri.002G105500	TFmatrixID_0134	AT-Hook	384	-	0.98	TTTTTaactc
Potri.002G105500	TFmatrixID_0134	AT-Hook	430	+	0.97	gatttAAAAA
Potri.002G105500	TFmatrixID_0134	AT-Hook	482	+	0.97	gaaaaAAAAA
Potri.002G105500	TFmatrixID_0134	AT-Hook	1111	-	0.98	TTTTTgaatc
Potri.002G105500	TFmatrixID_0134	AT-Hook	2022	-	0.97	TTTTTttttc
Potri.002G105500	TFmatrixID_0134	AT-Hook	2406	-	0.97	TTTTTttatc
Potri.002G105500	TFmatrixID_0134	AT-Hook	2633	-	0.97	TTTTTatttc
Potri.002G105500	TFmatrixID_0134	AT-Hook	3104	-	0.98	TTTTTacttc
Potri.002G105500	TFmatrixID_0134	AT-Hook	98	-	0.97	TTTTTtgttc
Potri.002G105500	TFmatrixID_0134	AT-Hook	73	+	0.98	gagtaAAAAA
Potri.002G105500	TFmatrixID_0134	AT-Hook	70	+	0.98	gagaaAAAAA
Potri.002G105500	TFmatrixID_0134	AT-Hook	2048	-	0.97	TTTTTttttc
Potri.002G105500	TFmatrixID_0134	AT-Hook	1	+	0.98	gaagaAAAAA
Potri.002G105500	TFmatrixID_0134	AT-Hook	107	-	0.97	TTTTTagctc
Potri.002G105500	TFmatrixID_0134	AT-Hook	2043	-	0.97	TTTTTttttc
Potri.002G105500	TFmatrixID_0134	AT-Hook	2652	-	0.98	TTTTTgtttc
Potri.002G105500	TFmatrixID_0134	AT-Hook	3141	-	0.98	TTTTTacttc
Potri.002G105500	TFmatrixID_0134	AT-Hook	3672	+	0.97	gaaatAAAAA
Potri.002G105500	TFmatrixID_0134	AT-Hook	3933	+	0.97	gacaaAAAAA
Potri.002G105500	TFmatrixID_0134	AT-Hook	8	+	0.98	gaagaAAAAA
Potri.002G105500	TFmatrixID_0134	AT-Hook	70	-	0.98	TTTTTtactc
Potri.002G105500	TFmatrixID_0134	AT-Hook	94	+	0.97	gataaAAAAA
Potri.002G105500	TFmatrixID_0134	AT-Hook	80	-	0.97	TTTTTttttc
Potri.002G105500	TFmatrixID_0134	AT-Hook	78	-	0.97	TTTTTttttc
Potri.002G105500	TFmatrixID_0134	AT-Hook	81	+	0.97	gataaAAAAA
Potri.002G105500	TFmatrixID_0134	AT-Hook	94	-	0.97	TTTTTttttc
Potri.002G105500	TFmatrixID_0134	AT-Hook	89	+	0.98	gagatAAAAA
Potri.002G105500	TFmatrixID_0134	AT-Hook	56	-	0.98	TTTTTtgctc
Potri.002G105500	TFmatrixID_0134	AT-Hook	103	+	0.98	gaagaAAAAA
Potri.002G105500	TFmatrixID_0134	AT-Hook	106	+	0.97	gaaaaAAAAA
Potri.002G105500	TFmatrixID_0139	AT-Hook	125	-	0.97	TAATAtattt
Potri.002G105500	TFmatrixID_0139	AT-Hook	137	-	0.97	TAATAtattt
Potri.002G105500	TFmatrixID_0139	AT-Hook	137	-	0.97	TAATAtattt
Potri.002G105500	TFmatrixID_0139	AT-Hook	141	-	0.97	TAATAtattt
Potri.002G105500	TFmatrixID_0139	AT-Hook	72	+	0.98	ttattTATTA
Potri.002G105500	TFmatrixID_0139	AT-Hook	39	-	0.98	TAATAaaata
Potri.002G105500	TFmatrixID_0139	AT-Hook	134	-	0.97	TAATAtattt
Potri.002G105500	TFmatrixID_0139	AT-Hook	57	-	0.96	TAATAgaata
Potri.002G105500	TFmatrixID_0139	AT-Hook	133	-	0.97	TAATAtattt
Potri.002G105500	TFmatrixID_0139	AT-Hook	53	-	0.96	TAATAgaata
Potri.002G105500	TFmatrixID_0139	AT-Hook	134	-	0.97	TAATAtattt
Potri.002G105500	TFmatrixID_0139	AT-Hook	58	-	0.96	TAATAgaata
Potri.002G105500	TFmatrixID_0139	AT-Hook	79	-	0.96	TAATAgaata
Potri.002G105500	TFmatrixID_0139	AT-Hook	158	-	0.97	TAATAtattt
Potri.002G105500	TFmatrixID_0139	AT-Hook	57	-	0.96	TAATAgaata
Potri.002G105500	TFmatrixID_0139	AT-Hook	136	-	0.97	TAATAtattt
Potri.002G105500	TFmatrixID_0139	AT-Hook	145	-	0.98	TAATAtataa
Potri.002G105500	TFmatrixID_0139	AT-Hook	115	-	0.97	TAATAtattt
Potri.002G105500	TFmatrixID_0139	AT-Hook	135	-	0.97	TAATAtattt
Potri.002G105500	TFmatrixID_0139	AT-Hook	132	-	0.97	TAATAtattt
Potri.002G105500	TFmatrixID_0139	AT-Hook	59	+	0.97	aaattTATTA
Potri.002G105500	TFmatrixID_0139	AT-Hook	130	-	0.97	TAATAtattt
Potri.002G105500	TFmatrixID_0139	AT-Hook	67	-	0.97	TAATAtattt
Potri.002G105500	TFmatrixID_0139	AT-Hook	114	-	0.97	TAATAaattt
Potri.002G105500	TFmatrixID_0139	AT-Hook	5	-	0.97	TAATAtattt
Potri.002G105500	TFmatrixID_0139	AT-Hook	103	-	0.98	TAATAaaata
Potri.002G105500	TFmatrixID_0139	AT-Hook	153	+	0.97	aaataTATTA
Potri.002G105500	TFmatrixID_0139	AT-Hook	148	-	0.97	TAATAtattt
Potri.002G105500	TFmatrixID_0139	AT-Hook	135	-	0.97	TAATAtattt
Potri.002G105500	TFmatrixID_0139	AT-Hook	337	+	0.98	ttataTATTA
Potri.002G105500	TFmatrixID_0139	AT-Hook	676	+	0.98	tatttTATTA
Potri.002G105500	TFmatrixID_0139	AT-Hook	155	-	0.97	TAATAtattt
Potri.002G105500	TFmatrixID_0139	AT-Hook	125	-	0.97	TAATAtattt
Potri.002G105500	TFmatrixID_0139	AT-Hook	134	-	0.96	TAATAcataa
Potri.002G105500	TFmatrixID_0139	AT-Hook	115	-	0.97	TAATAtattt
Potri.002G105500	TFmatrixID_0139	AT-Hook	139	-	0.97	TAATAtattt
Potri.002G105500	TFmatrixID_0139	AT-Hook	134	-	0.97	TAATAtattt
Potri.002G105500	TFmatrixID_0139	AT-Hook	134	-	0.97	TAATAtattt
Potri.002G105500	TFmatrixID_0139	AT-Hook	105	-	0.97	TAATAtattt
Potri.002G105500	TFmatrixID_0139	AT-Hook	132	+	0.98	ttattTATTA
Potri.002G105500	TFmatrixID_0139	AT-Hook	141	-	0.98	TAATAtaata
Potri.002G105500	TFmatrixID_0139	AT-Hook	135	-	0.97	TAATAtattt
Potri.002G105500	TFmatrixID_0139	AT-Hook	137	+	0.98	tatttTATTA
Potri.002G105500	TFmatrixID_0139	AT-Hook	92	-	0.97	TAATAtattt
Potri.002G105500	TFmatrixID_0139	AT-Hook	101	-	0.96	TAATAcataa
Potri.002G105500	TFmatrixID_0139	AT-Hook	96	+	0.98	ttataTATTA
Potri.002G105500	TFmatrixID_0139	AT-Hook	104	-	0.97	TAATAtattt
Potri.002G105500	TFmatrixID_0139	AT-Hook	132	-	0.97	TAATAtattt
Potri.002G105500	TFmatrixID_0139	AT-Hook	117	-	0.97	TAATAtattt
Potri.002G105500	TFmatrixID_0139	AT-Hook	34	-	0.98	TAATAaaata
Potri.002G105500	TFmatrixID_0139	AT-Hook	137	-	0.97	TAATAtattt
Potri.002G105500	TFmatrixID_0139	AT-Hook	118	-	0.97	TAATAtattt
Potri.002G105500	TFmatrixID_0139	AT-Hook	82	-	0.98	TAATAaaata
Potri.002G105500	TFmatrixID_0139	AT-Hook	70	-	0.97	TAATAtattt
Potri.002G105500	TFmatrixID_0139	AT-Hook	101	-	0.97	TAATAtattt
Potri.002G105500	TFmatrixID_0139	AT-Hook	126	-	1	TAATAaatta
Potri.002G105500	TFmatrixID_0139	AT-Hook	146	-	0.97	TAATAtattt
Potri.002G105500	TFmatrixID_0139	AT-Hook	129	-	0.97	TAATAtattt
Potri.002G105500	TFmatrixID_0139	AT-Hook	113	-	0.97	TAATAtattt
Potri.002G105500	TFmatrixID_0139	AT-Hook	101	-	0.98	TAATAaaata
Potri.002G105500	TFmatrixID_0139	AT-Hook	134	-	0.97	TAATAtattt
Potri.002G105500	TFmatrixID_0139	AT-Hook	136	-	0.97	TAATAtattt
Potri.002G105500	TFmatrixID_0139	AT-Hook	139	-	0.97	TAATAtattt
Potri.002G105500	TFmatrixID_0139	AT-Hook	132	-	0.97	TAATAtattt
Potri.002G105500	TFmatrixID_0139	AT-Hook	132	-	0.97	TAATAtattt
Potri.002G105500	TFmatrixID_0139	AT-Hook	146	-	0.97	TAATAtattt
Potri.002G105500	TFmatrixID_0139	AT-Hook	136	-	0.97	TAATAtattt
Potri.002G105500	TFmatrixID_0139	AT-Hook	44	-	0.98	TAATAaaata
Potri.002G105500	TFmatrixID_0139	AT-Hook	119	-	0.97	TAATAtattt
Potri.002G105500	TFmatrixID_0139	AT-Hook	313	+	0.98	ttataTATTA
Potri.002G105500	TFmatrixID_0139	AT-Hook	106	-	0.97	TAATAtattt
Potri.002G105500	TFmatrixID_0139	AT-Hook	129	-	0.97	TAATAtattt
Potri.002G105500	TFmatrixID_0139	AT-Hook	143	-	0.97	TAATAtattt
Potri.002G105500	TFmatrixID_0139	AT-Hook	45	-	0.97	TAATAaattt
Potri.002G105500	TFmatrixID_0139	AT-Hook	138	-	0.97	TAATAtattt
Potri.002G105500	TFmatrixID_0139	AT-Hook	142	-	0.97	TAATAtattt
Potri.002G105500	TFmatrixID_0139	AT-Hook	205	-	0.98	TAATAtataa
Potri.002G105500	TFmatrixID_0139	AT-Hook	36	-	0.98	TAATAaaata
Potri.002G105500	TFmatrixID_0139	AT-Hook	123	-	0.97	TAATAtattt
Potri.002G105500	TFmatrixID_0139	AT-Hook	135	-	0.98	TAATAtaata
Potri.002G105500	TFmatrixID_0139	AT-Hook	119	-	0.97	TAATAtattt
Potri.002G105500	TFmatrixID_0139	AT-Hook	114	-	0.97	TAATAtattt
Potri.002G105500	TFmatrixID_0139	AT-Hook	93	-	0.97	TAATAtattt
Potri.002G105500	TFmatrixID_0139	AT-Hook	106	-	0.97	TAATAtattt
Potri.002G105500	TFmatrixID_0139	AT-Hook	129	+	0.98	ttattTATTA
Potri.002G105500	TFmatrixID_0139	AT-Hook	126	-	0.97	TAATAtattt
Potri.002G105500	TFmatrixID_0139	AT-Hook	42	-	0.98	TAATAaaata
Potri.002G105500	TFmatrixID_0139	AT-Hook	135	-	0.97	TAATAtattt
Potri.002G105500	TFmatrixID_0139	AT-Hook	143	-	0.97	TAATAtattt
Potri.002G105500	TFmatrixID_0139	AT-Hook	132	-	0.97	TAATAtattt
Potri.002G105500	TFmatrixID_0139	AT-Hook	155	+	0.98	ttattTATTA
Potri.002G105500	TFmatrixID_0139	AT-Hook	116	-	0.97	TAATAtattt
Potri.002G105500	TFmatrixID_0139	AT-Hook	107	-	0.97	TAATAtattt
Potri.002G105500	TFmatrixID_0139	AT-Hook	130	+	0.98	ttattTATTA
Potri.002G105500	TFmatrixID_0139	AT-Hook	104	-	0.97	TAATAtattt
Potri.002G105500	TFmatrixID_0144	AT-Hook	122	-	0.92	tttTAATAtatt
Potri.002G105500	TFmatrixID_0144	AT-Hook	137	-	0.92	tttTAATAtaac
Potri.002G105500	TFmatrixID_0144	AT-Hook	153	-	0.9	tatTAATAgtaa
Potri.002G105500	TFmatrixID_0144	AT-Hook	42	-	0.92	tttTAATAtagt
Potri.002G105500	TFmatrixID_0144	AT-Hook	134	-	0.92	tttTAATAtatt
Potri.002G105500	TFmatrixID_0144	AT-Hook	134	-	0.92	tttTAATAtatt
Potri.002G105500	TFmatrixID_0144	AT-Hook	138	-	0.92	tttTAATAtatt
Potri.002G105500	TFmatrixID_0144	AT-Hook	195	+	0.91	atgtTATTAatt
Potri.002G105500	TFmatrixID_0144	AT-Hook	38	-	0.91	aatTAATAatat
Potri.002G105500	TFmatrixID_0144	AT-Hook	133	-	0.92	tttTAATAtact
Potri.002G105500	TFmatrixID_0144	AT-Hook	35	-	0.92	tgtTAATAtggt
Potri.002G105500	TFmatrixID_0144	AT-Hook	68	+	0.93	tgaaTATTAaaa
Potri.002G105500	TFmatrixID_0144	AT-Hook	70	+	0.93	tgaaTATTAaaa
Potri.002G105500	TFmatrixID_0144	AT-Hook	70	+	0.93	tgaaTATTAaaa
Potri.002G105500	TFmatrixID_0144	AT-Hook	70	+	0.93	tgaaTATTAaaa
Potri.002G105500	TFmatrixID_0144	AT-Hook	70	+	0.93	tgaaTATTAaaa
Potri.002G105500	TFmatrixID_0144	AT-Hook	596	+	0.99	taaaTATTAatc
Potri.002G105500	TFmatrixID_0144	AT-Hook	36	-	0.91	aatTAATAaaat
Potri.002G105500	TFmatrixID_0144	AT-Hook	131	-	0.92	tttTAATAtatt
Potri.002G105500	TFmatrixID_0144	AT-Hook	142	+	0.92	tttaTATTAaac
Potri.002G105500	TFmatrixID_0144	AT-Hook	157	-	0.93	tttTAATAttat
Potri.002G105500	TFmatrixID_0144	AT-Hook	130	-	0.93	actTAATAtatt
Potri.002G105500	TFmatrixID_0144	AT-Hook	131	-	0.92	tttTAATAtatt
Potri.002G105500	TFmatrixID_0144	AT-Hook	155	-	0.92	tttTAATAtatt
Potri.002G105500	TFmatrixID_0144	AT-Hook	133	-	0.92	tttTAATAtatt
Potri.002G105500	TFmatrixID_0144	AT-Hook	142	-	0.93	attTAATAtata
Potri.002G105500	TFmatrixID_0144	AT-Hook	47	-	0.98	tatTAATAtgaa
Potri.002G105500	TFmatrixID_0144	AT-Hook	112	-	0.92	tttTAATAtatt
Potri.002G105500	TFmatrixID_0144	AT-Hook	63	-	0.92	tgtTAATAtagt
Potri.002G105500	TFmatrixID_0144	AT-Hook	132	-	0.92	tttTAATAtatt
Potri.002G105500	TFmatrixID_0144	AT-Hook	129	-	0.92	tttTAATAtatt
Potri.002G105500	TFmatrixID_0144	AT-Hook	30	-	0.91	aatTAATAatat
Potri.002G105500	TFmatrixID_0144	AT-Hook	127	-	0.92	tttTAATAtatt
Potri.002G105500	TFmatrixID_0144	AT-Hook	158	-	0.9	tatTAATAataa
Potri.002G105500	TFmatrixID_0144	AT-Hook	64	-	0.92	tttTAATAtatt
Potri.002G105500	TFmatrixID_0144	AT-Hook	2	-	0.92	tttTAATAtatt
Potri.002G105500	TFmatrixID_0144	AT-Hook	49	+	0.91	atgtTATTAatt
Potri.002G105500	TFmatrixID_0144	AT-Hook	65	-	1	aatTAATAtaag
Potri.002G105500	TFmatrixID_0144	AT-Hook	100	-	0.91	aatTAATAaaat
Potri.002G105500	TFmatrixID_0144	AT-Hook	1083	+	0.92	atgaTATTAaca
Potri.002G105500	TFmatrixID_0144	AT-Hook	154	+	0.92	aataTATTAaac
Potri.002G105500	TFmatrixID_0144	AT-Hook	181	+	0.93	tgaaTATTAaaa
Potri.002G105500	TFmatrixID_0144	AT-Hook	145	-	0.92	tttTAATAtatt
Potri.002G105500	TFmatrixID_0144	AT-Hook	132	-	0.92	tttTAATAtatt
Potri.002G105500	TFmatrixID_0144	AT-Hook	143	+	0.92	tttaTATTAaac
Potri.002G105500	TFmatrixID_0144	AT-Hook	185	+	0.91	atgtTATTAatt
Potri.002G105500	TFmatrixID_0144	AT-Hook	201	-	0.99	aatTAATAtgaa
Potri.002G105500	TFmatrixID_0144	AT-Hook	235	-	0.91	aatTAATAaact
Potri.002G105500	TFmatrixID_0144	AT-Hook	1433	+	0.98	atgaTATTAatg
Potri.002G105500	TFmatrixID_0144	AT-Hook	2767	-	0.98	catTAATAtggt
Potri.002G105500	TFmatrixID_0144	AT-Hook	2837	+	0.93	tgaaTATTAaaa
Potri.002G105500	TFmatrixID_0144	AT-Hook	3359	-	0.91	aatTAATAataa
Potri.002G105500	TFmatrixID_0144	AT-Hook	24	-	0.91	aatTAATAaaat
Potri.002G105500	TFmatrixID_0144	AT-Hook	152	-	0.92	tttTAATAtatt
Potri.002G105500	TFmatrixID_0144	AT-Hook	122	-	0.92	tttTAATAtatt
Potri.002G105500	TFmatrixID_0144	AT-Hook	105	-	0.94	attTAATAttaa
Potri.002G105500	TFmatrixID_0144	AT-Hook	107	+	0.99	ttaaTATTAata
Potri.002G105500	TFmatrixID_0144	AT-Hook	111	-	0.9	tatTAATActtt
Potri.002G105500	TFmatrixID_0144	AT-Hook	112	-	0.92	tttTAATAtatt
Potri.002G105500	TFmatrixID_0144	AT-Hook	121	-	0.94	attTAATAttaa
Potri.002G105500	TFmatrixID_0144	AT-Hook	86	-	0.92	tgtTAATAtgca
Potri.002G105500	TFmatrixID_0144	AT-Hook	136	-	0.92	tttTAATAtatt
Potri.002G105500	TFmatrixID_0144	AT-Hook	131	-	0.92	tttTAATAtatt
Potri.002G105500	TFmatrixID_0144	AT-Hook	131	-	0.92	tttTAATAtatt
Potri.002G105500	TFmatrixID_0144	AT-Hook	102	-	0.92	tttTAATAtatt
Potri.002G105500	TFmatrixID_0144	AT-Hook	111	-	0.94	attTAATAttaa
Potri.002G105500	TFmatrixID_0144	AT-Hook	113	+	0.99	ttaaTATTAata
Potri.002G105500	TFmatrixID_0144	AT-Hook	117	-	0.99	tatTAATAtaac
Potri.002G105500	TFmatrixID_0144	AT-Hook	137	-	0.9	tatTAATAgtaa
Potri.002G105500	TFmatrixID_0144	AT-Hook	22	+	0.92	gctaTATTAaaa
Potri.002G105500	TFmatrixID_0144	AT-Hook	134	+	0.99	tttaTATTAata
Potri.002G105500	TFmatrixID_0144	AT-Hook	138	-	0.99	tatTAATAtaat
Potri.002G105500	TFmatrixID_0144	AT-Hook	145	+	0.99	ataaTATTAata
Potri.002G105500	TFmatrixID_0144	AT-Hook	149	-	0.99	tatTAATAtaat
Potri.002G105500	TFmatrixID_0144	AT-Hook	202	+	0.91	atgtTATTAatt
Potri.002G105500	TFmatrixID_0144	AT-Hook	218	-	0.99	aatTAATAtgag
Potri.002G105500	TFmatrixID_0144	AT-Hook	94	-	0.92	tttTAATAtacc
Potri.002G105500	TFmatrixID_0144	AT-Hook	110	-	0.94	attTAATAttaa
Potri.002G105500	TFmatrixID_0144	AT-Hook	132	-	0.92	tttTAATAtatt
Potri.002G105500	TFmatrixID_0144	AT-Hook	211	+	0.91	atgtTATTAatt
Potri.002G105500	TFmatrixID_0144	AT-Hook	1454	+	0.98	atgaTATTAatg
Potri.002G105500	TFmatrixID_0144	AT-Hook	89	-	0.92	tttTAATAtatt
Potri.002G105500	TFmatrixID_0144	AT-Hook	97	+	0.99	tataTATTAata
Potri.002G105500	TFmatrixID_0144	AT-Hook	101	-	0.99	tatTAATAtatt
Potri.002G105500	TFmatrixID_0144	AT-Hook	129	-	0.92	tttTAATAtatt
Potri.002G105500	TFmatrixID_0144	AT-Hook	18	-	0.91	aatTAATAatat
Potri.002G105500	TFmatrixID_0144	AT-Hook	114	-	0.92	tttTAATAtatt
Potri.002G105500	TFmatrixID_0144	AT-Hook	125	+	0.98	ttgaTATTAata
Potri.002G105500	TFmatrixID_0144	AT-Hook	31	-	0.91	aatTAATAaaat
Potri.002G105500	TFmatrixID_0144	AT-Hook	134	-	0.92	tttTAATAtatt
Potri.002G105500	TFmatrixID_0144	AT-Hook	115	-	0.92	tttTAATAtatt
Potri.002G105500	TFmatrixID_0144	AT-Hook	127	+	0.91	gagtTATTAatt
Potri.002G105500	TFmatrixID_0144	AT-Hook	24	+	0.9	aaatTATTAata
Potri.002G105500	TFmatrixID_0144	AT-Hook	28	-	0.98	tatTAATAtggt
Potri.002G105500	TFmatrixID_0144	AT-Hook	81	-	0.92	tttTAATAtatg
Potri.002G105500	TFmatrixID_0144	AT-Hook	67	-	0.92	tttTAATAtatt
Potri.002G105500	TFmatrixID_0144	AT-Hook	98	-	0.92	tttTAATAtatt
Potri.002G105500	TFmatrixID_0144	AT-Hook	143	-	0.92	tttTAATAtatt
Potri.002G105500	TFmatrixID_0144	AT-Hook	154	+	0.92	tttaTATTAaac
Potri.002G105500	TFmatrixID_0144	AT-Hook	169	-	0.92	tttTAATAtaat
Potri.002G105500	TFmatrixID_0144	AT-Hook	126	-	0.92	tttTAATAtatt
Potri.002G105500	TFmatrixID_0144	AT-Hook	178	+	0.91	catgTATTAatt
Potri.002G105500	TFmatrixID_0144	AT-Hook	131	-	0.92	cttTAATAtatt
Potri.002G105500	TFmatrixID_0144	AT-Hook	133	-	0.92	tttTAATAtatt
Potri.002G105500	TFmatrixID_0144	AT-Hook	159	-	0.92	tttTAATAtaat
Potri.002G105500	TFmatrixID_0144	AT-Hook	212	+	0.91	atgtTATTAatt
Potri.002G105500	TFmatrixID_0144	AT-Hook	228	-	0.99	aatTAATAtgag
Potri.002G105500	TFmatrixID_0144	AT-Hook	626	-	0.93	cctTAATAtttt
Potri.002G105500	TFmatrixID_0144	AT-Hook	1237	+	0.91	ttatTATTAatt
Potri.002G105500	TFmatrixID_0144	AT-Hook	1447	+	0.98	atgaTATTAatg
Potri.002G105500	TFmatrixID_0144	AT-Hook	2134	+	0.99	ttgaTATTAatt
Potri.002G105500	TFmatrixID_0144	AT-Hook	2856	+	0.93	tgaaTATTAaaa
Potri.002G105500	TFmatrixID_0144	AT-Hook	3391	-	0.91	aatTAATAataa
Potri.002G105500	TFmatrixID_0144	AT-Hook	3582	+	0.91	ccatTATTAatt
Potri.002G105500	TFmatrixID_0144	AT-Hook	3645	+	0.92	cccaTATTAaaa
Potri.002G105500	TFmatrixID_0144	AT-Hook	3688	+	0.94	caaaTATTAaat
Potri.002G105500	TFmatrixID_0144	AT-Hook	3799	+	0.91	atgtTATTAatt
Potri.002G105500	TFmatrixID_0144	AT-Hook	136	-	0.92	tttTAATAtatt
Potri.002G105500	TFmatrixID_0144	AT-Hook	207	+	0.91	aagtTATTAatt
Potri.002G105500	TFmatrixID_0144	AT-Hook	129	-	0.92	tttTAATAtatt
Potri.002G105500	TFmatrixID_0144	AT-Hook	160	+	0.91	cattTATTAatt
Potri.002G105500	TFmatrixID_0144	AT-Hook	129	-	0.92	tttTAATAtatt
Potri.002G105500	TFmatrixID_0144	AT-Hook	143	-	0.92	tttTAATAtatt
Potri.002G105500	TFmatrixID_0144	AT-Hook	152	-	0.94	attTAATAttaa
Potri.002G105500	TFmatrixID_0144	AT-Hook	154	+	0.99	ttaaTATTAata
Potri.002G105500	TFmatrixID_0144	AT-Hook	158	-	0.9	tatTAATAatcc
Potri.002G105500	TFmatrixID_0144	AT-Hook	163	-	0.9	tatTAATAataa
Potri.002G105500	TFmatrixID_0144	AT-Hook	124	-	0.92	tttTAATAtact
Potri.002G105500	TFmatrixID_0144	AT-Hook	84	-	0.92	tttTAATAtgca
Potri.002G105500	TFmatrixID_0144	AT-Hook	133	-	0.92	tttTAATAtatt
Potri.002G105500	TFmatrixID_0144	AT-Hook	142	-	0.94	attTAATAttaa
Potri.002G105500	TFmatrixID_0144	AT-Hook	1	+	0.9	aaatTATTAata
Potri.002G105500	TFmatrixID_0144	AT-Hook	5	-	0.98	tatTAATAtggt
Potri.002G105500	TFmatrixID_0144	AT-Hook	24	+	0.92	gctaTATTAaaa
Potri.002G105500	TFmatrixID_0144	AT-Hook	41	-	0.91	aatTAATAaaat
Potri.002G105500	TFmatrixID_0144	AT-Hook	116	-	0.92	tttTAATAtatt
Potri.002G105500	TFmatrixID_0144	AT-Hook	127	+	0.92	tttaTATTAaac
Potri.002G105500	TFmatrixID_0144	AT-Hook	142	-	0.92	tttTAATAtaat
Potri.002G105500	TFmatrixID_0144	AT-Hook	211	-	1	aatTAATAtaaa
Potri.002G105500	TFmatrixID_0144	AT-Hook	132	-	0.91	aatTAATAaagt
Potri.002G105500	TFmatrixID_0144	AT-Hook	114	-	0.92	tttTAATAtaat
Potri.002G105500	TFmatrixID_0144	AT-Hook	103	-	0.92	tttTAATAtatt
Potri.002G105500	TFmatrixID_0144	AT-Hook	126	-	0.92	tttTAATAtatt
Potri.002G105500	TFmatrixID_0144	AT-Hook	68	-	1	aatTAATAtagt
Potri.002G105500	TFmatrixID_0144	AT-Hook	140	-	0.92	tttTAATAtatt
Potri.002G105500	TFmatrixID_0144	AT-Hook	39	-	0.91	aatTAATAataa
Potri.002G105500	TFmatrixID_0144	AT-Hook	135	-	0.92	tttTAATAtatt
Potri.002G105500	TFmatrixID_0144	AT-Hook	144	-	0.94	attTAATAttaa
Potri.002G105500	TFmatrixID_0144	AT-Hook	146	+	0.99	ttaaTATTAata
Potri.002G105500	TFmatrixID_0144	AT-Hook	162	+	0.91	tattTATTAatt
Potri.002G105500	TFmatrixID_0144	AT-Hook	45	-	0.91	aatTAATAaaat
Potri.002G105500	TFmatrixID_0144	AT-Hook	139	-	0.92	tttTAATAtatt
Potri.002G105500	TFmatrixID_0144	AT-Hook	150	+	0.92	tttaTATTAaac
Potri.002G105500	TFmatrixID_0144	AT-Hook	217	+	0.91	atgtTATTAatt
Potri.002G105500	TFmatrixID_0144	AT-Hook	233	-	0.99	aatTAATAtgag
Potri.002G105500	TFmatrixID_0144	AT-Hook	267	-	0.91	aatTAATAaagt
Potri.002G105500	TFmatrixID_0144	AT-Hook	33	-	0.91	aatTAATAaaat
Potri.002G105500	TFmatrixID_0144	AT-Hook	55	+	0.9	atatTATTAata
Potri.002G105500	TFmatrixID_0144	AT-Hook	59	-	0.98	tatTAATAtgat
Potri.002G105500	TFmatrixID_0144	AT-Hook	120	-	0.92	tttTAATAtatt
Potri.002G105500	TFmatrixID_0144	AT-Hook	147	+	0.91	tattTATTAatt
Potri.002G105500	TFmatrixID_0144	AT-Hook	165	-	0.91	aatTAATAcaac
Potri.002G105500	TFmatrixID_0144	AT-Hook	116	-	0.92	tttTAATAtatt
Potri.002G105500	TFmatrixID_0144	AT-Hook	85	-	0.92	tttTAATAtatt
Potri.002G105500	TFmatrixID_0144	AT-Hook	100	-	0.9	catTAATAattt
Potri.002G105500	TFmatrixID_0144	AT-Hook	94	-	0.93	attTAATAtgat
Potri.002G105500	TFmatrixID_0144	AT-Hook	111	-	0.92	tttTAATAtatt
Potri.002G105500	TFmatrixID_0144	AT-Hook	90	-	0.93	attTAATAtatt
Potri.002G105500	TFmatrixID_0144	AT-Hook	38	-	0.91	aatTAATAatat
Potri.002G105500	TFmatrixID_0144	AT-Hook	129	-	0.92	tttTAATAtact
Potri.002G105500	TFmatrixID_0144	AT-Hook	10	-	0.91	aatTAATAatac
Potri.002G105500	TFmatrixID_0144	AT-Hook	103	-	0.92	tttTAATAtatt
Potri.002G105500	TFmatrixID_0144	AT-Hook	114	+	0.9	ttagTATTAata
Potri.002G105500	TFmatrixID_0144	AT-Hook	134	-	0.9	tatTAATAataa
Potri.002G105500	TFmatrixID_0144	AT-Hook	123	-	0.92	tttTAATAtatt
Potri.002G105500	TFmatrixID_0144	AT-Hook	145	+	0.91	aaacTATTAatt
Potri.002G105500	TFmatrixID_0144	AT-Hook	163	-	1	aatTAATAtaac
Potri.002G105500	TFmatrixID_0144	AT-Hook	129	-	0.93	tttTAATAtttt
Potri.002G105500	TFmatrixID_0144	AT-Hook	138	-	0.93	tttTAATAttaa
Potri.002G105500	TFmatrixID_0144	AT-Hook	22	+	0.92	gctaTATTAaaa
Potri.002G105500	TFmatrixID_0144	AT-Hook	39	-	0.91	aatTAATAaaat
Potri.002G105500	TFmatrixID_0144	AT-Hook	132	-	0.92	tttTAATAtatt
Potri.002G105500	TFmatrixID_0144	AT-Hook	140	-	0.92	tttTAATAtatt
Potri.002G105500	TFmatrixID_0144	AT-Hook	149	-	0.94	attTAATAttaa
Potri.002G105500	TFmatrixID_0144	AT-Hook	129	-	0.92	tttTAATAtatt
Potri.002G105500	TFmatrixID_0144	AT-Hook	160	-	0.9	tatTAATAataa
Potri.002G105500	TFmatrixID_0144	AT-Hook	113	-	0.92	tttTAATAtatt
Potri.002G105500	TFmatrixID_0144	AT-Hook	124	+	0.93	tttaTATTAaat
Potri.002G105500	TFmatrixID_0144	AT-Hook	139	-	0.92	tttTAATAtaat
Potri.002G105500	TFmatrixID_0144	AT-Hook	180	+	0.91	atgtTATTAatt
Potri.002G105500	TFmatrixID_0144	AT-Hook	131	+	0.91	tattTATTAatt
Potri.002G105500	TFmatrixID_0144	AT-Hook	101	-	0.92	tttTAATAtatt
Potri.002G105500	TFmatrixID_0146	AT-Hook	56	+	1	ttaaATAAT
Potri.002G105500	TFmatrixID_0146	AT-Hook	116	-	1	ATTATattt
Potri.002G105500	TFmatrixID_0146	AT-Hook	204	-	1	ATTATataa
Potri.002G105500	TFmatrixID_0146	AT-Hook	61	+	1	aaatATAAT
Potri.002G105500	TFmatrixID_0146	AT-Hook	12	+	1	agaaATAAT
Potri.002G105500	TFmatrixID_0146	AT-Hook	36	+	1	aaaaATAAT
Potri.002G105500	TFmatrixID_0146	AT-Hook	36	+	1	aaaaATAAT
Potri.002G105500	TFmatrixID_0146	AT-Hook	36	+	1	aaaaATAAT
Potri.002G105500	TFmatrixID_0146	AT-Hook	36	+	1	aaaaATAAT
Potri.002G105500	TFmatrixID_0146	AT-Hook	454	-	0.99	ATTATgtta
Potri.002G105500	TFmatrixID_0146	AT-Hook	45	+	0.99	taatATAAT
Potri.002G105500	TFmatrixID_0146	AT-Hook	113	-	1	ATTATtttg
Potri.002G105500	TFmatrixID_0146	AT-Hook	150	+	0.99	ttacATAAT
Potri.002G105500	TFmatrixID_0146	AT-Hook	157	-	1	ATTATttta
Potri.002G105500	TFmatrixID_0146	AT-Hook	238	-	1	ATTATttga
Potri.002G105500	TFmatrixID_0146	AT-Hook	137	+	1	aaatATAAT
Potri.002G105500	TFmatrixID_0146	AT-Hook	175	+	1	tcaaATAAT
Potri.002G105500	TFmatrixID_0146	AT-Hook	208	+	0.99	aaagATAAT
Potri.002G105500	TFmatrixID_0146	AT-Hook	42	+	1	taaaATAAT
Potri.002G105500	TFmatrixID_0146	AT-Hook	104	+	1	aaatATAAT
Potri.002G105500	TFmatrixID_0146	AT-Hook	125	-	1	ATTATattt
Potri.002G105500	TFmatrixID_0146	AT-Hook	170	-	1	ATTATataa
Potri.002G105500	TFmatrixID_0146	AT-Hook	187	-	1	ATTATtttt
Potri.002G105500	TFmatrixID_0146	AT-Hook	195	+	1	ttatATAAT
Potri.002G105500	TFmatrixID_0146	AT-Hook	200	+	0.99	taatATAAT
Potri.002G105500	TFmatrixID_0146	AT-Hook	275	+	1	agatATAAT
Potri.002G105500	TFmatrixID_0146	AT-Hook	47	-	1	ATTATttta
Potri.002G105500	TFmatrixID_0146	AT-Hook	84	-	0.99	ATTATgtat
Potri.002G105500	TFmatrixID_0146	AT-Hook	161	-	1	ATTATttta
Potri.002G105500	TFmatrixID_0146	AT-Hook	125	-	1	ATTATattt
Potri.002G105500	TFmatrixID_0146	AT-Hook	152	-	1	ATTATttta
Potri.002G105500	TFmatrixID_0146	AT-Hook	149	-	1	ATTATattt
Potri.002G105500	TFmatrixID_0146	AT-Hook	176	-	1	ATTATttta
Potri.002G105500	TFmatrixID_0146	AT-Hook	127	-	1	ATTATattt
Potri.002G105500	TFmatrixID_0146	AT-Hook	147	+	1	atatATAAT
Potri.002G105500	TFmatrixID_0146	AT-Hook	154	-	1	ATTATttta
Potri.002G105500	TFmatrixID_0146	AT-Hook	99	+	0.99	aaagATAAT
Potri.002G105500	TFmatrixID_0146	AT-Hook	133	-	1	ATTATttta
Potri.002G105500	TFmatrixID_0146	AT-Hook	68	-	1	ATTATtttt
Potri.002G105500	TFmatrixID_0146	AT-Hook	9	+	1	aaatATAAT
Potri.002G105500	TFmatrixID_0146	AT-Hook	67	-	1	ATTATattt
Potri.002G105500	TFmatrixID_0146	AT-Hook	85	-	1	ATTATttta
Potri.002G105500	TFmatrixID_0146	AT-Hook	14	+	0.99	tgatATAAT
Potri.002G105500	TFmatrixID_0146	AT-Hook	39	+	0.99	tgatATAAT
Potri.002G105500	TFmatrixID_0146	AT-Hook	58	-	1	ATTATataa
Potri.002G105500	TFmatrixID_0146	AT-Hook	59	+	1	ttatATAAT
Potri.002G105500	TFmatrixID_0146	AT-Hook	106	+	1	taaaATAAT
Potri.002G105500	TFmatrixID_0146	AT-Hook	331	-	1	ATTATtttc
Potri.002G105500	TFmatrixID_0146	AT-Hook	580	-	1	ATTATtttg
Potri.002G105500	TFmatrixID_0146	AT-Hook	741	+	0.99	aaagATAAT
Potri.002G105500	TFmatrixID_0146	AT-Hook	1537	+	1	taaaATAAT
Potri.002G105500	TFmatrixID_0146	AT-Hook	1867	+	1	atatATAAT
Potri.002G105500	TFmatrixID_0146	AT-Hook	2283	+	0.99	taatATAAT
Potri.002G105500	TFmatrixID_0146	AT-Hook	370	-	1	ATTATtttg
Potri.002G105500	TFmatrixID_0146	AT-Hook	435	+	1	ataaATAAT
Potri.002G105500	TFmatrixID_0146	AT-Hook	525	-	1	ATTATttga
Potri.002G105500	TFmatrixID_0146	AT-Hook	76	+	1	gaaaATAAT
Potri.002G105500	TFmatrixID_0146	AT-Hook	126	-	1	ATTATattt
Potri.002G105500	TFmatrixID_0146	AT-Hook	164	-	0.99	ATTATctat
Potri.002G105500	TFmatrixID_0146	AT-Hook	172	+	0.99	taatATAAT
Potri.002G105500	TFmatrixID_0146	AT-Hook	194	-	1	ATTATataa
Potri.002G105500	TFmatrixID_0146	AT-Hook	195	+	1	ttatATAAT
Potri.002G105500	TFmatrixID_0146	AT-Hook	262	+	1	agatATAAT
Potri.002G105500	TFmatrixID_0146	AT-Hook	887	+	0.99	ctatATAAT
Potri.002G105500	TFmatrixID_0146	AT-Hook	897	-	1	ATTATtttg
Potri.002G105500	TFmatrixID_0146	AT-Hook	1538	-	1	ATTATttag
Potri.002G105500	TFmatrixID_0146	AT-Hook	2385	+	0.99	taacATAAT
Potri.002G105500	TFmatrixID_0146	AT-Hook	3487	+	1	aaatATAAT
Potri.002G105500	TFmatrixID_0146	AT-Hook	34	-	1	ATTATattt
Potri.002G105500	TFmatrixID_0146	AT-Hook	53	+	1	aaatATAAT
Potri.002G105500	TFmatrixID_0146	AT-Hook	69	-	0.99	ATTATgtat
Potri.002G105500	TFmatrixID_0146	AT-Hook	94	-	1	ATTATttaa
Potri.002G105500	TFmatrixID_0146	AT-Hook	173	-	1	ATTATttta
Potri.002G105500	TFmatrixID_0146	AT-Hook	52	+	1	aaatATAAT
Potri.002G105500	TFmatrixID_0146	AT-Hook	116	-	1	ATTATattt
Potri.002G105500	TFmatrixID_0146	AT-Hook	136	+	0.99	atacATAAT
Potri.002G105500	TFmatrixID_0146	AT-Hook	143	-	1	ATTATttta
Potri.002G105500	TFmatrixID_0146	AT-Hook	30	+	1	ttaaATAAT
Potri.002G105500	TFmatrixID_0146	AT-Hook	41	+	1	aaatATAAT
Potri.002G105500	TFmatrixID_0146	AT-Hook	27	+	1	ttaaATAAT
Potri.002G105500	TFmatrixID_0146	AT-Hook	17	+	1	tcaaATAAT
Potri.002G105500	TFmatrixID_0146	AT-Hook	26	+	1	aaatATAAT
Potri.002G105500	TFmatrixID_0146	AT-Hook	130	-	1	ATTATattt
Potri.002G105500	TFmatrixID_0146	AT-Hook	157	-	1	ATTATttta
Potri.002G105500	TFmatrixID_0146	AT-Hook	20	-	1	ATTATttaa
Potri.002G105500	TFmatrixID_0146	AT-Hook	66	+	1	aaatATAAT
Potri.002G105500	TFmatrixID_0146	AT-Hook	52	-	1	ATTATtttt
Potri.002G105500	TFmatrixID_0146	AT-Hook	270	+	1	aaaaATAAT
Potri.002G105500	TFmatrixID_0146	AT-Hook	127	-	1	ATTATattt
Potri.002G105500	TFmatrixID_0146	AT-Hook	141	+	0.99	taatATAAT
Potri.002G105500	TFmatrixID_0146	AT-Hook	152	+	0.99	taatATAAT
Potri.002G105500	TFmatrixID_0146	AT-Hook	159	-	1	ATTATataa
Potri.002G105500	TFmatrixID_0146	AT-Hook	184	+	1	ttatATAAT
Potri.002G105500	TFmatrixID_0146	AT-Hook	189	+	0.99	taatATAAT
Potri.002G105500	TFmatrixID_0146	AT-Hook	211	-	1	ATTATataa
Potri.002G105500	TFmatrixID_0146	AT-Hook	212	+	1	ttatATAAT
Potri.002G105500	TFmatrixID_0146	AT-Hook	279	+	0.99	ggatATAAT
Potri.002G105500	TFmatrixID_0146	AT-Hook	42	+	0.99	atagATAAT
Potri.002G105500	TFmatrixID_0146	AT-Hook	28	+	1	ttaaATAAT
Potri.002G105500	TFmatrixID_0146	AT-Hook	39	+	1	aaatATAAT
Potri.002G105500	TFmatrixID_0146	AT-Hook	84	-	0.99	ATTATatgc
Potri.002G105500	TFmatrixID_0146	AT-Hook	161	+	1	ttatATAAT
Potri.002G105500	TFmatrixID_0146	AT-Hook	168	-	1	ATTATataa
Potri.002G105500	TFmatrixID_0146	AT-Hook	193	+	1	atatATAAT
Potri.002G105500	TFmatrixID_0146	AT-Hook	198	+	0.99	taatATAAT
Potri.002G105500	TFmatrixID_0146	AT-Hook	220	-	1	ATTATataa
Potri.002G105500	TFmatrixID_0146	AT-Hook	221	+	1	ttatATAAT
Potri.002G105500	TFmatrixID_0146	AT-Hook	247	+	1	aaaaATAAT
Potri.002G105500	TFmatrixID_0146	AT-Hook	267	+	0.99	tgaaATAAT
Potri.002G105500	TFmatrixID_0146	AT-Hook	608	+	1	aaaaATAAT
Potri.002G105500	TFmatrixID_0146	AT-Hook	901	+	1	ttatATAAT
Potri.002G105500	TFmatrixID_0146	AT-Hook	911	-	1	ATTATtttg
Potri.002G105500	TFmatrixID_0146	AT-Hook	143	-	1	ATTATattt
Potri.002G105500	TFmatrixID_0146	AT-Hook	160	-	1	ATTATtttt
Potri.002G105500	TFmatrixID_0146	AT-Hook	3	+	0.99	taatATAAT
Potri.002G105500	TFmatrixID_0146	AT-Hook	66	-	1	ATTATttaa
Potri.002G105500	TFmatrixID_0146	AT-Hook	83	-	1	ATTATattt
Potri.002G105500	TFmatrixID_0146	AT-Hook	103	+	0.99	atacATAAT
Potri.002G105500	TFmatrixID_0146	AT-Hook	110	-	1	ATTATttta
Potri.002G105500	TFmatrixID_0146	AT-Hook	95	-	1	ATTATatat
Potri.002G105500	TFmatrixID_0146	AT-Hook	59	+	1	ttaaATAAT
Potri.002G105500	TFmatrixID_0146	AT-Hook	106	-	1	ATTATttag
Potri.002G105500	TFmatrixID_0146	AT-Hook	123	-	1	ATTATattt
Potri.002G105500	TFmatrixID_0146	AT-Hook	142	+	1	atatATAAT
Potri.002G105500	TFmatrixID_0146	AT-Hook	149	-	1	ATTATttta
Potri.002G105500	TFmatrixID_0146	AT-Hook	108	-	1	ATTATattt
Potri.002G105500	TFmatrixID_0146	AT-Hook	139	-	1	ATTATttaa
Potri.002G105500	TFmatrixID_0146	AT-Hook	148	+	1	atatATAAT
Potri.002G105500	TFmatrixID_0146	AT-Hook	155	-	1	ATTATttta
Potri.002G105500	TFmatrixID_0146	AT-Hook	136	-	1	ATTATttaa
Potri.002G105500	TFmatrixID_0146	AT-Hook	43	+	1	ttaaATAAT
Potri.002G105500	TFmatrixID_0146	AT-Hook	87	+	1	aaatATAAT
Potri.002G105500	TFmatrixID_0146	AT-Hook	69	+	1	aaatATAAT
Potri.002G105500	TFmatrixID_0146	AT-Hook	44	-	1	ATTATtttg
Potri.002G105500	TFmatrixID_0146	AT-Hook	61	-	1	ATTATattt
Potri.002G105500	TFmatrixID_0146	AT-Hook	88	-	1	ATTATttta
Potri.002G105500	TFmatrixID_0146	AT-Hook	27	+	1	ttaaATAAT
Potri.002G105500	TFmatrixID_0146	AT-Hook	39	-	0.99	ATTATattg
Potri.002G105500	TFmatrixID_0146	AT-Hook	119	-	1	ATTATttta
Potri.002G105500	TFmatrixID_0146	AT-Hook	38	+	1	taaaATAAT
Potri.002G105500	TFmatrixID_0146	AT-Hook	50	+	1	ttaaATAAT
Potri.002G105500	TFmatrixID_0146	AT-Hook	75	-	1	ATTATatat
Potri.002G105500	TFmatrixID_0146	AT-Hook	54	+	1	taaaATAAT
Potri.002G105500	TFmatrixID_0146	AT-Hook	120	-	1	ATTATttaa
Potri.002G105500	TFmatrixID_0146	AT-Hook	137	-	1	ATTATattt
Potri.002G105500	TFmatrixID_0146	AT-Hook	172	+	0.99	taatATAAT
Potri.002G105500	TFmatrixID_0146	AT-Hook	179	-	1	ATTATataa
Potri.002G105500	TFmatrixID_0146	AT-Hook	180	+	1	ttatATAAT
Potri.002G105500	TFmatrixID_0146	AT-Hook	120	+	1	aaatATAAT
Potri.002G105500	TFmatrixID_0146	AT-Hook	147	-	1	ATTATttta
Potri.002G105500	TFmatrixID_0146	AT-Hook	103	-	1	ATTATttta
Potri.002G105500	TFmatrixID_0146	AT-Hook	14	+	1	ttaaATAAT
Potri.002G105500	TFmatrixID_0146	AT-Hook	26	-	1	ATTATattt
Potri.002G105500	TFmatrixID_0146	AT-Hook	169	+	0.99	caatATAAT
Potri.002G105500	TFmatrixID_0146	AT-Hook	23	-	1	ATTATtttg
Potri.002G105500	TFmatrixID_0146	AT-Hook	64	-	1	ATTATataa
Potri.002G105500	TFmatrixID_0146	AT-Hook	88	-	1	ATTATatat
Potri.002G105500	TFmatrixID_0146	AT-Hook	104	+	1	taaaATAAT
Potri.002G105500	TFmatrixID_0146	AT-Hook	58	+	1	ttaaATAAT
Potri.002G105500	TFmatrixID_0146	AT-Hook	85	-	0.99	ATTATatac
Potri.002G105500	TFmatrixID_0146	AT-Hook	110	-	1	ATTATttag
Potri.002G105500	TFmatrixID_0146	AT-Hook	162	+	0.99	taatATAAT
Potri.002G105500	TFmatrixID_0146	AT-Hook	169	-	1	ATTATataa
Potri.002G105500	TFmatrixID_0146	AT-Hook	194	+	1	atatATAAT
Potri.002G105500	TFmatrixID_0146	AT-Hook	199	+	0.99	taatATAAT
Potri.002G105500	TFmatrixID_0146	AT-Hook	221	-	1	ATTATataa
Potri.002G105500	TFmatrixID_0146	AT-Hook	222	+	1	ttatATAAT
Potri.002G105500	TFmatrixID_0146	AT-Hook	267	+	0.99	tgaaATAAT
Potri.002G105500	TFmatrixID_0146	AT-Hook	288	+	1	agatATAAT
Potri.002G105500	TFmatrixID_0146	AT-Hook	594	+	1	aaaaATAAT
Potri.002G105500	TFmatrixID_0146	AT-Hook	887	+	1	ttatATAAT
Potri.002G105500	TFmatrixID_0146	AT-Hook	897	-	1	ATTATtttg
Potri.002G105500	TFmatrixID_0146	AT-Hook	1766	+	0.99	ttacATAAT
Potri.002G105500	TFmatrixID_0146	AT-Hook	2403	+	0.99	taacATAAT
Potri.002G105500	TFmatrixID_0146	AT-Hook	2813	+	1	ttaaATAAT
Potri.002G105500	TFmatrixID_0146	AT-Hook	3499	+	1	aaatATAAT
Potri.002G105500	TFmatrixID_0146	AT-Hook	3660	+	1	taaaATAAT
Potri.002G105500	TFmatrixID_0146	AT-Hook	4012	-	1	ATTATttgt
Potri.002G105500	TFmatrixID_0146	AT-Hook	192	+	1	ttatATAAT
Potri.002G105500	TFmatrixID_0146	AT-Hook	123	-	1	ATTATattt
Potri.002G105500	TFmatrixID_0146	AT-Hook	19	+	1	aaaaATAAT
Potri.002G105500	TFmatrixID_0146	AT-Hook	109	-	1	ATTATttaa
Potri.002G105500	TFmatrixID_0146	AT-Hook	90	-	1	ATTATatat
Potri.002G105500	TFmatrixID_0146	AT-Hook	64	+	1	aaatATAAT
Potri.002G105500	TFmatrixID_0146	AT-Hook	31	+	1	aaatATAAT
Potri.002G105500	TFmatrixID_0146	AT-Hook	47	+	1	taaaATAAT
Potri.002G105500	TFmatrixID_0146	AT-Hook	110	-	1	ATTATattt
Potri.002G105500	TFmatrixID_0146	AT-Hook	145	+	0.99	taatATAAT
Potri.002G105500	TFmatrixID_0146	AT-Hook	152	-	1	ATTATataa
Potri.002G105500	TFmatrixID_0146	AT-Hook	177	+	1	ttatATAAT
Potri.002G105500	TFmatrixID_0146	AT-Hook	182	+	0.99	taatATAAT
Potri.002G105500	TFmatrixID_0146	AT-Hook	205	+	1	atatATAAT
Potri.002G105500	TFmatrixID_0146	AT-Hook	218	+	1	ataaATAAT
Potri.002G105500	TFmatrixID_0146	AT-Hook	260	+	1	agatATAAT
Potri.002G105500	TFmatrixID_0146	AT-Hook	110	+	1	aaaaATAAT
Potri.002G105500	TFmatrixID_0146	AT-Hook	26	+	1	taaaATAAT
Potri.002G105500	TFmatrixID_0146	AT-Hook	107	-	1	ATTATattt
Potri.002G105500	TFmatrixID_0146	AT-Hook	159	+	1	agatATAAT
Potri.002G105500	TFmatrixID_0146	AT-Hook	43	+	1	aaatATAAT
Potri.002G105500	TFmatrixID_0146	AT-Hook	117	+	0.99	taatATAAT
Potri.002G105500	TFmatrixID_0146	AT-Hook	124	-	1	ATTATataa
Potri.002G105500	TFmatrixID_0146	AT-Hook	149	+	1	ttatATAAT
Potri.002G105500	TFmatrixID_0146	AT-Hook	24	+	0.99	taatATAAT
Potri.002G105500	TFmatrixID_0146	AT-Hook	61	+	1	aaatATAAT
Potri.002G105500	TFmatrixID_0146	AT-Hook	103	-	1	ATTATttag
Potri.002G105500	TFmatrixID_0146	AT-Hook	120	-	1	ATTATattt
Potri.002G105500	TFmatrixID_0146	AT-Hook	147	-	1	ATTATttta
Potri.002G105500	TFmatrixID_0146	AT-Hook	21	-	1	ATTATttaa
Potri.002G105500	TFmatrixID_0146	AT-Hook	154	+	1	atatATAAT
Potri.002G105500	TFmatrixID_0146	AT-Hook	161	-	1	ATTATttta
Potri.002G105500	TFmatrixID_0146	AT-Hook	129	-	1	ATTATattt
Potri.002G105500	TFmatrixID_0146	AT-Hook	126	-	1	ATTATttag
Potri.002G105500	TFmatrixID_0146	AT-Hook	168	+	0.99	tcatATAAT
Potri.002G105500	TFmatrixID_0146	AT-Hook	175	-	1	ATTATataa
Potri.002G105500	TFmatrixID_0146	AT-Hook	200	+	1	ttatATAAT
Potri.002G105500	TFmatrixID_0146	AT-Hook	207	+	1	atatATAAT
Potri.002G105500	TFmatrixID_0146	AT-Hook	294	+	1	agatATAAT
Potri.002G105500	TFmatrixID_0146	AT-Hook	786	+	1	ttatATAAT
Potri.002G105500	TFmatrixID_0146	AT-Hook	796	-	1	ATTATtttg
Potri.002G105500	TFmatrixID_0146	AT-Hook	938	-	0.99	ATTATcttg
Potri.002G105500	TFmatrixID_0146	AT-Hook	54	+	1	ttaaATAAT
Potri.002G105500	TFmatrixID_0146	AT-Hook	135	+	0.99	taatATAAT
Potri.002G105500	TFmatrixID_0146	AT-Hook	2	+	0.99	tgatATAAT
Potri.002G105500	TFmatrixID_0146	AT-Hook	25	+	1	aaatATAAT
Potri.002G105500	TFmatrixID_0146	AT-Hook	62	-	1	ATTATttta
Potri.002G105500	TFmatrixID_0146	AT-Hook	7	-	0.99	ATTATatca
Potri.002G105500	TFmatrixID_0146	AT-Hook	41	+	1	ttaaATAAT
Potri.002G105500	TFmatrixID_0146	AT-Hook	613	-	0.99	ATTATcttg
Potri.002G105500	TFmatrixID_0146	AT-Hook	24	+	0.99	gtacATAAT
Potri.002G105500	TFmatrixID_0146	AT-Hook	80	-	1	ATTATattt
Potri.002G105500	TFmatrixID_0146	AT-Hook	87	+	1	ttaaATAAT
Potri.002G105500	TFmatrixID_0146	AT-Hook	20	+	1	taaaATAAT
Potri.002G105500	TFmatrixID_0146	AT-Hook	59	-	1	ATTATatat
Potri.002G105500	TFmatrixID_0146	AT-Hook	55	+	1	ttaaATAAT
Potri.002G105500	TFmatrixID_0146	AT-Hook	67	-	1	ATTATttaa
Potri.002G105500	TFmatrixID_0146	AT-Hook	39	+	0.99	taatATAAT
Potri.002G105500	TFmatrixID_0146	AT-Hook	109	-	1	ATTATattt
Potri.002G105500	TFmatrixID_0146	AT-Hook	129	+	0.99	atacATAAT
Potri.002G105500	TFmatrixID_0146	AT-Hook	136	-	1	ATTATttta
Potri.002G105500	TFmatrixID_0146	AT-Hook	156	-	1	ATTATttta
Potri.002G105500	TFmatrixID_0146	AT-Hook	74	-	1	ATTATtttt
Potri.002G105500	TFmatrixID_0146	AT-Hook	123	-	1	ATTATattt
Potri.002G105500	TFmatrixID_0146	AT-Hook	150	-	1	ATTATttaa
Potri.002G105500	TFmatrixID_0146	AT-Hook	155	+	1	ttaaATAAT
Potri.002G105500	TFmatrixID_0146	AT-Hook	128	-	1	ATTATttat
Potri.002G105500	TFmatrixID_0146	AT-Hook	151	+	0.99	taatATAAT
Potri.002G105500	TFmatrixID_0146	AT-Hook	66	+	1	aaatATAAT
Potri.002G105500	TFmatrixID_0146	AT-Hook	70	+	1	aaatATAAT
Potri.002G105500	TFmatrixID_0146	AT-Hook	129	-	1	ATTATattt
Potri.002G105500	TFmatrixID_0146	AT-Hook	148	+	1	atatATAAT
Potri.002G105500	TFmatrixID_0146	AT-Hook	155	-	1	ATTATttaa
Potri.002G105500	TFmatrixID_0146	AT-Hook	122	+	1	aaatATAAT
Potri.002G105500	TFmatrixID_0146	AT-Hook	126	-	1	ATTATattt
Potri.002G105500	TFmatrixID_0146	AT-Hook	193	+	1	ttatATAAT
Potri.002G105500	TFmatrixID_0146	AT-Hook	198	+	0.99	taatATAAT
Potri.002G105500	TFmatrixID_0146	AT-Hook	123	-	1	ATTATattt
Potri.002G105500	TFmatrixID_0146	AT-Hook	154	-	1	ATTATttat
Potri.002G105500	TFmatrixID_0146	AT-Hook	49	-	1	ATTATtttt
Potri.002G105500	TFmatrixID_0146	AT-Hook	90	-	1	ATTATttag
Potri.002G105500	TFmatrixID_0146	AT-Hook	107	-	1	ATTATattt
Potri.002G105500	TFmatrixID_0146	AT-Hook	142	+	0.99	taatATAAT
Potri.002G105500	TFmatrixID_0146	AT-Hook	149	-	1	ATTATataa
Potri.002G105500	TFmatrixID_0146	AT-Hook	150	+	1	ttatATAAT
Potri.002G105500	TFmatrixID_0146	AT-Hook	165	+	1	ttatATAAT
Potri.002G105500	TFmatrixID_0146	AT-Hook	170	+	0.99	taatATAAT
Potri.002G105500	TFmatrixID_0146	AT-Hook	177	-	0.99	ATTATgtta
Potri.002G105500	TFmatrixID_0146	AT-Hook	122	+	0.99	tgatATAAT
Potri.002G105500	TFmatrixID_0146	AT-Hook	129	-	1	ATTATttat
Potri.002G105500	TFmatrixID_0146	AT-Hook	95	-	1	ATTATattt
Potri.004G189200	TFmatrixID_0148	AT-Hook	75	-	0.99	cATTTTtt
Potri.004G189200	TFmatrixID_0148	AT-Hook	109	+	1	aaAAAATt
Potri.004G189200	TFmatrixID_0148	AT-Hook	96	+	0.99	aaAAAATc
Potri.004G189200	TFmatrixID_0148	AT-Hook	20	-	1	tATTTTtt
Potri.004G189200	TFmatrixID_0148	AT-Hook	19	+	1	aaAAAATa
Potri.004G189200	TFmatrixID_0148	AT-Hook	36	+	1	aaAAAATa
Potri.004G189200	TFmatrixID_0148	AT-Hook	43	+	1	aaAAAATa
Potri.004G189200	TFmatrixID_0148	AT-Hook	88	-	1	aATTTTtt
Potri.004G189200	TFmatrixID_0148	AT-Hook	19	+	1	aaAAAATa
Potri.004G189200	TFmatrixID_0148	AT-Hook	45	+	1	aaAAAATa
Potri.004G189200	TFmatrixID_0148	AT-Hook	90	-	1	aATTTTtt
Potri.004G189200	TFmatrixID_0148	AT-Hook	19	+	1	aaAAAATa
Potri.004G189200	TFmatrixID_0148	AT-Hook	45	+	1	aaAAAATa
Potri.004G189200	TFmatrixID_0148	AT-Hook	90	-	1	aATTTTtt
Potri.004G189200	TFmatrixID_0148	AT-Hook	19	+	1	aaAAAATa
Potri.004G189200	TFmatrixID_0148	AT-Hook	45	+	1	aaAAAATa
Potri.004G189200	TFmatrixID_0148	AT-Hook	90	-	1	aATTTTtt
Potri.004G189200	TFmatrixID_0148	AT-Hook	19	+	1	aaAAAATa
Potri.004G189200	TFmatrixID_0148	AT-Hook	45	+	1	aaAAAATa
Potri.004G189200	TFmatrixID_0148	AT-Hook	90	-	1	aATTTTtt
Potri.004G189200	TFmatrixID_0148	AT-Hook	291	-	1	aATTTTtt
Potri.004G189200	TFmatrixID_0148	AT-Hook	690	+	1	aaAAAATa
Potri.004G189200	TFmatrixID_0148	AT-Hook	51	-	1	aATTTTtt
Potri.004G189200	TFmatrixID_0148	AT-Hook	108	+	1	aaAAAATt
Potri.004G189200	TFmatrixID_0148	AT-Hook	41	+	0.99	atAAAATa
Potri.004G189200	TFmatrixID_0148	AT-Hook	101	+	1	aaAAAATa
Potri.004G189200	TFmatrixID_0148	AT-Hook	139	-	0.99	tATTTTat
Potri.004G189200	TFmatrixID_0148	AT-Hook	189	-	1	tATTTTtt
Potri.004G189200	TFmatrixID_0148	AT-Hook	244	+	0.99	atAAAATt
Potri.004G189200	TFmatrixID_0148	AT-Hook	40	+	0.99	atAAAATa
Potri.004G189200	TFmatrixID_0148	AT-Hook	72	-	1	tATTTTtt
Potri.004G189200	TFmatrixID_0148	AT-Hook	95	-	1	tATTTTtt
Potri.004G189200	TFmatrixID_0148	AT-Hook	15	-	0.99	gATTTTtt
Potri.004G189200	TFmatrixID_0148	AT-Hook	74	-	1	tATTTTtt
Potri.004G189200	TFmatrixID_0148	AT-Hook	105	+	0.99	aaAAAATc
Potri.004G189200	TFmatrixID_0148	AT-Hook	51	-	0.99	gATTTTtt
Potri.004G189200	TFmatrixID_0148	AT-Hook	70	-	1	tATTTTtt
Potri.004G189200	TFmatrixID_0148	AT-Hook	7	-	0.99	gATTTTtt
Potri.004G189200	TFmatrixID_0148	AT-Hook	80	+	0.99	atAAAATt
Potri.004G189200	TFmatrixID_0148	AT-Hook	83	+	0.99	aaAAAATc
Potri.004G189200	TFmatrixID_0148	AT-Hook	96	+	0.99	atAAAATt
Potri.004G189200	TFmatrixID_0148	AT-Hook	105	+	0.99	atAAAATa
Potri.004G189200	TFmatrixID_0148	AT-Hook	204	-	0.99	gATTTTtt
Potri.004G189200	TFmatrixID_0148	AT-Hook	236	+	1	aaAAAATa
Potri.004G189200	TFmatrixID_0148	AT-Hook	265	-	1	aATTTTtt
Potri.004G189200	TFmatrixID_0148	AT-Hook	273	-	1	aATTTTtt
Potri.004G189200	TFmatrixID_0148	AT-Hook	1724	-	0.99	tATTTTat
Potri.004G189200	TFmatrixID_0148	AT-Hook	1809	-	0.99	aATTTTat
Potri.004G189200	TFmatrixID_0148	AT-Hook	1823	+	0.99	atAAAATt
Potri.004G189200	TFmatrixID_0148	AT-Hook	1894	+	1	aaAAAATa
Potri.004G189200	TFmatrixID_0148	AT-Hook	2016	-	1	aATTTTtt
Potri.004G189200	TFmatrixID_0148	AT-Hook	2250	+	0.99	aaAAAATc
Potri.004G189200	TFmatrixID_0148	AT-Hook	124	+	1	aaAAAATa
Potri.004G189200	TFmatrixID_0148	AT-Hook	150	+	1	aaAAAATa
Potri.004G189200	TFmatrixID_0148	AT-Hook	245	+	0.99	aaAAAATc
Potri.004G189200	TFmatrixID_0148	AT-Hook	430	+	1	aaAAAATa
Potri.004G189200	TFmatrixID_0148	AT-Hook	96	-	1	tATTTTtt
Potri.004G189200	TFmatrixID_0148	AT-Hook	140	-	0.99	tATTTTat
Potri.004G189200	TFmatrixID_0148	AT-Hook	156	-	0.99	aATTTTat
Potri.004G189200	TFmatrixID_0148	AT-Hook	219	+	0.99	atAAAATt
Potri.004G189200	TFmatrixID_0148	AT-Hook	438	+	0.99	aaAAAATc
Potri.004G189200	TFmatrixID_0148	AT-Hook	454	+	1	aaAAAATa
Potri.004G189200	TFmatrixID_0148	AT-Hook	486	+	1	aaAAAATa
Potri.004G189200	TFmatrixID_0148	AT-Hook	531	+	0.99	aaAAAATg
Potri.004G189200	TFmatrixID_0148	AT-Hook	561	+	1	aaAAAATa
Potri.004G189200	TFmatrixID_0148	AT-Hook	602	+	0.99	aaAAAATc
Potri.004G189200	TFmatrixID_0148	AT-Hook	671	-	0.99	tATTTTat
Potri.004G189200	TFmatrixID_0148	AT-Hook	676	-	0.99	tATTTTat
Potri.004G189200	TFmatrixID_0148	AT-Hook	2013	-	0.99	tATTTTat
Potri.004G189200	TFmatrixID_0148	AT-Hook	2124	-	0.99	aATTTTat
Potri.004G189200	TFmatrixID_0148	AT-Hook	3588	-	1	aATTTTtt
Potri.004G189200	TFmatrixID_0148	AT-Hook	3646	+	0.99	atAAAATa
Potri.004G189200	TFmatrixID_0148	AT-Hook	29	+	0.99	atAAAATt
Potri.004G189200	TFmatrixID_0148	AT-Hook	89	+	1	aaAAAATt
Potri.004G189200	TFmatrixID_0148	AT-Hook	58	-	1	aATTTTtt
Potri.004G189200	TFmatrixID_0148	AT-Hook	65	-	1	tATTTTtt
Potri.004G189200	TFmatrixID_0148	AT-Hook	93	+	1	aaAAAATa
Potri.004G189200	TFmatrixID_0148	AT-Hook	47	-	1	aATTTTtt
Potri.004G189200	TFmatrixID_0148	AT-Hook	97	-	0.99	aATTTTat
Potri.004G189200	TFmatrixID_0148	AT-Hook	43	-	1	tATTTTtt
Potri.004G189200	TFmatrixID_0148	AT-Hook	67	+	1	aaAAAATa
Potri.004G189200	TFmatrixID_0148	AT-Hook	84	+	0.99	aaAAAATc
Potri.004G189200	TFmatrixID_0148	AT-Hook	70	-	1	tATTTTtt
Potri.004G189200	TFmatrixID_0148	AT-Hook	13	+	1	aaAAAATa
Potri.004G189200	TFmatrixID_0148	AT-Hook	28	+	1	aaAAAATt
Potri.004G189200	TFmatrixID_0148	AT-Hook	49	-	0.99	gATTTTtt
Potri.004G189200	TFmatrixID_0148	AT-Hook	72	-	1	aATTTTtt
Potri.004G189200	TFmatrixID_0148	AT-Hook	103	+	0.99	aaAAAATc
Potri.004G189200	TFmatrixID_0148	AT-Hook	73	+	0.99	aaAAAATc
Potri.004G189200	TFmatrixID_0148	AT-Hook	44	+	0.99	atAAAATa
Potri.004G189200	TFmatrixID_0148	AT-Hook	131	-	0.99	tATTTTat
Potri.004G189200	TFmatrixID_0148	AT-Hook	178	-	1	tATTTTtt
Potri.004G189200	TFmatrixID_0148	AT-Hook	236	+	0.99	atAAAATt
Potri.004G189200	TFmatrixID_0148	AT-Hook	248	+	0.99	atAAAATt
Potri.004G189200	TFmatrixID_0148	AT-Hook	46	-	1	tATTTTtt
Potri.004G189200	TFmatrixID_0148	AT-Hook	77	+	1	aaAAAATt
Potri.004G189200	TFmatrixID_0148	AT-Hook	37	-	0.99	gATTTTtt
Potri.004G189200	TFmatrixID_0148	AT-Hook	104	+	0.99	aaAAAATc
Potri.004G189200	TFmatrixID_0148	AT-Hook	45	-	1	aATTTTtt
Potri.004G189200	TFmatrixID_0148	AT-Hook	100	-	0.99	tATTTTat
Potri.004G189200	TFmatrixID_0148	AT-Hook	44	+	0.99	aaAAAATg
Potri.004G189200	TFmatrixID_0148	AT-Hook	187	-	0.99	tATTTTat
Potri.004G189200	TFmatrixID_0148	AT-Hook	256	+	0.99	atAAAATt
Potri.004G189200	TFmatrixID_0148	AT-Hook	370	-	1	aATTTTtt
Potri.004G189200	TFmatrixID_0148	AT-Hook	437	-	1	aATTTTtt
Potri.004G189200	TFmatrixID_0148	AT-Hook	448	+	1	aaAAAATt
Potri.004G189200	TFmatrixID_0148	AT-Hook	465	+	1	aaAAAATa
Potri.004G189200	TFmatrixID_0148	AT-Hook	517	+	0.99	aaAAAATg
Potri.004G189200	TFmatrixID_0148	AT-Hook	569	+	1	aaAAAATt
Potri.004G189200	TFmatrixID_0148	AT-Hook	607	+	1	aaAAAATa
Potri.004G189200	TFmatrixID_0148	AT-Hook	646	-	0.99	cATTTTtt
Potri.004G189200	TFmatrixID_0148	AT-Hook	137	-	0.99	tATTTTat
Potri.004G189200	TFmatrixID_0148	AT-Hook	9	-	1	aATTTTtt
Potri.004G189200	TFmatrixID_0148	AT-Hook	46	+	0.99	atAAAATa
Potri.004G189200	TFmatrixID_0148	AT-Hook	101	+	1	aaAAAATt
Potri.004G189200	TFmatrixID_0148	AT-Hook	58	-	1	aATTTTtt
Potri.004G189200	TFmatrixID_0148	AT-Hook	36	+	0.99	atAAAATa
Potri.004G189200	TFmatrixID_0148	AT-Hook	106	+	0.99	aaAAAATc
Potri.004G189200	TFmatrixID_0148	AT-Hook	44	+	0.99	atAAAATa
Potri.004G189200	TFmatrixID_0148	AT-Hook	42	+	0.99	atAAAATt
Potri.004G189200	TFmatrixID_0148	AT-Hook	60	-	0.99	gATTTTtt
Potri.004G189200	TFmatrixID_0148	AT-Hook	84	+	0.99	atAAAATa
Potri.004G189200	TFmatrixID_0148	AT-Hook	77	-	1	tATTTTtt
Potri.004G189200	TFmatrixID_0148	AT-Hook	39	+	1	aaAAAATt
Potri.004G189200	TFmatrixID_0148	AT-Hook	66	-	1	tATTTTtt
Potri.004G189200	TFmatrixID_0148	AT-Hook	95	+	0.99	aaAAAATc
Potri.004G189200	TFmatrixID_0148	AT-Hook	13	+	1	aaAAAATt
Potri.004G189200	TFmatrixID_0148	AT-Hook	53	+	0.99	atAAAATa
Potri.004G189200	TFmatrixID_0148	AT-Hook	60	-	1	aATTTTtt
Potri.004G189200	TFmatrixID_0148	AT-Hook	115	+	1	aaAAAATt
Potri.004G189200	TFmatrixID_0148	AT-Hook	151	-	0.99	tATTTTat
Potri.004G189200	TFmatrixID_0148	AT-Hook	198	-	1	tATTTTtt
Potri.004G189200	TFmatrixID_0148	AT-Hook	126	-	1	aATTTTtt
Potri.004G189200	TFmatrixID_0148	AT-Hook	98	+	1	aaAAAATt
Potri.004G189200	TFmatrixID_0148	AT-Hook	51	-	0.99	gATTTTtt
Potri.004G189200	TFmatrixID_0148	AT-Hook	103	+	0.99	atAAAATa
Potri.004G189200	TFmatrixID_0148	AT-Hook	76	-	0.99	gATTTTtt
Potri.004G189200	TFmatrixID_0148	AT-Hook	188	-	0.99	tATTTTat
Potri.004G189200	TFmatrixID_0148	AT-Hook	257	+	0.99	atAAAATt
Potri.004G189200	TFmatrixID_0148	AT-Hook	370	-	1	aATTTTtt
Potri.004G189200	TFmatrixID_0148	AT-Hook	436	-	0.99	gATTTTtt
Potri.004G189200	TFmatrixID_0148	AT-Hook	448	+	1	aaAAAATt
Potri.004G189200	TFmatrixID_0148	AT-Hook	465	+	1	aaAAAATa
Potri.004G189200	TFmatrixID_0148	AT-Hook	510	+	1	aaAAAATa
Potri.004G189200	TFmatrixID_0148	AT-Hook	555	+	1	aaAAAATa
Potri.004G189200	TFmatrixID_0148	AT-Hook	593	+	1	aaAAAATa
Potri.004G189200	TFmatrixID_0148	AT-Hook	632	-	1	tATTTTtt
Potri.004G189200	TFmatrixID_0148	AT-Hook	1519	+	0.99	atAAAATt
Potri.004G189200	TFmatrixID_0148	AT-Hook	2799	+	1	aaAAAATa
Potri.004G189200	TFmatrixID_0148	AT-Hook	3156	-	0.99	gATTTTtt
Potri.004G189200	TFmatrixID_0148	AT-Hook	3440	-	0.99	cATTTTtt
Potri.004G189200	TFmatrixID_0148	AT-Hook	3600	-	0.99	aATTTTat
Potri.004G189200	TFmatrixID_0148	AT-Hook	3659	+	0.99	atAAAATa
Potri.004G189200	TFmatrixID_0148	AT-Hook	3716	+	0.99	aaAAAATc
Potri.004G189200	TFmatrixID_0148	AT-Hook	80	-	0.99	gATTTTtt
Potri.004G189200	TFmatrixID_0148	AT-Hook	106	+	1	aaAAAATa
Potri.004G189200	TFmatrixID_0148	AT-Hook	74	-	1	tATTTTtt
Potri.004G189200	TFmatrixID_0148	AT-Hook	101	+	0.99	aaAAAATc
Potri.004G189200	TFmatrixID_0148	AT-Hook	101	+	1	aaAAAATa
Potri.004G189200	TFmatrixID_0148	AT-Hook	28	+	0.99	atAAAATa
Potri.004G189200	TFmatrixID_0148	AT-Hook	59	-	1	aATTTTtt
Potri.004G189200	TFmatrixID_0148	AT-Hook	76	-	0.99	cATTTTtt
Potri.004G189200	TFmatrixID_0148	AT-Hook	104	+	1	aaAAAATt
Potri.004G189200	TFmatrixID_0148	AT-Hook	109	+	0.99	aaAAAATc
Potri.004G189200	TFmatrixID_0148	AT-Hook	47	-	0.99	gATTTTtt
Potri.004G189200	TFmatrixID_0148	AT-Hook	70	-	1	aATTTTtt
Potri.004G189200	TFmatrixID_0148	AT-Hook	37	-	1	aATTTTtt
Potri.004G189200	TFmatrixID_0148	AT-Hook	74	+	0.99	aaAAAATc
Potri.004G189200	TFmatrixID_0148	AT-Hook	46	+	0.99	atAAAATa
Potri.004G189200	TFmatrixID_0148	AT-Hook	53	-	1	aATTTTtt
Potri.004G189200	TFmatrixID_0148	AT-Hook	88	+	0.99	aaAAAATc
Potri.004G189200	TFmatrixID_0148	AT-Hook	124	-	0.99	tATTTTat
Potri.004G189200	TFmatrixID_0148	AT-Hook	171	-	1	tATTTTtt
Potri.004G189200	TFmatrixID_0148	AT-Hook	229	+	0.99	atAAAATt
Potri.004G189200	TFmatrixID_0148	AT-Hook	25	+	0.99	atAAAATa
Potri.004G189200	TFmatrixID_0148	AT-Hook	32	-	1	aATTTTtt
Potri.004G189200	TFmatrixID_0148	AT-Hook	85	+	0.99	aaAAAATc
Potri.004G189200	TFmatrixID_0148	AT-Hook	116	+	0.99	atAAAATt
Potri.004G189200	TFmatrixID_0148	AT-Hook	128	+	0.99	atAAAATt
Potri.004G189200	TFmatrixID_0148	AT-Hook	183	-	1	aATTTTtt
Potri.004G189200	TFmatrixID_0148	AT-Hook	125	-	0.99	cATTTTtt
Potri.004G189200	TFmatrixID_0148	AT-Hook	25	-	0.99	gATTTTtt
Potri.004G189200	TFmatrixID_0148	AT-Hook	49	-	1	aATTTTtt
Potri.004G189200	TFmatrixID_0148	AT-Hook	143	-	1	tATTTTtt
Potri.004G189200	TFmatrixID_0148	AT-Hook	75	+	0.99	aaAAAATc
Potri.004G189200	TFmatrixID_0148	AT-Hook	88	+	0.99	aaAAAATc
Potri.004G189200	TFmatrixID_0148	AT-Hook	96	-	0.99	aATTTTat
Potri.004G189200	TFmatrixID_0148	AT-Hook	67	-	1	aATTTTtt
Potri.004G189200	TFmatrixID_0148	AT-Hook	98	+	1	aaAAAATt
Potri.004G189200	TFmatrixID_0148	AT-Hook	134	-	0.99	tATTTTat
Potri.004G189200	TFmatrixID_0148	AT-Hook	50	-	1	aATTTTtt
Potri.004G189200	TFmatrixID_0148	AT-Hook	19	+	0.99	aaAAAATc
Potri.004G189200	TFmatrixID_0148	AT-Hook	57	-	0.99	gATTTTtt
Potri.004G189200	TFmatrixID_0148	AT-Hook	147	-	0.99	tATTTTat
Potri.004G189200	TFmatrixID_0148	AT-Hook	263	+	0.99	atAAAATt
Potri.004G189200	TFmatrixID_0148	AT-Hook	334	-	0.99	aATTTTat
Potri.004G189200	TFmatrixID_0148	AT-Hook	384	-	1	aATTTTtt
Potri.004G189200	TFmatrixID_0148	AT-Hook	393	-	1	tATTTTtt
Potri.004G189200	TFmatrixID_0148	AT-Hook	457	+	1	aaAAAATa
Potri.004G189200	TFmatrixID_0148	AT-Hook	505	+	0.99	aaAAAATc
Potri.004G189200	TFmatrixID_0148	AT-Hook	38	+	0.99	atAAAATa
Potri.004G189200	TFmatrixID_0148	AT-Hook	44	-	1	tATTTTtt
Potri.004G189200	TFmatrixID_0148	AT-Hook	48	-	1	aATTTTtt
Potri.004G189200	TFmatrixID_0148	AT-Hook	29	-	0.99	gATTTTtt
Potri.004G189200	TFmatrixID_0148	AT-Hook	52	-	0.99	gATTTTtt
Potri.004G189200	TFmatrixID_0148	AT-Hook	8	-	1	aATTTTtt
Potri.004G189200	TFmatrixID_0148	AT-Hook	31	-	1	aATTTTtt
Potri.004G189200	TFmatrixID_0148	AT-Hook	57	+	1	aaAAAATt
Potri.004G189200	TFmatrixID_0148	AT-Hook	30	-	1	aATTTTtt
Potri.004G189200	TFmatrixID_0148	AT-Hook	19	+	0.99	atAAAATa
Potri.004G189200	TFmatrixID_0148	AT-Hook	103	+	1	aaAAAATt
Potri.004G189200	TFmatrixID_0148	AT-Hook	112	-	0.99	cATTTTtt
Potri.004G189200	TFmatrixID_0148	AT-Hook	42	+	0.99	atAAAATa
Potri.004G189200	TFmatrixID_0148	AT-Hook	7	-	1	aATTTTtt
Potri.004G189200	TFmatrixID_0148	AT-Hook	62	+	1	aaAAAATt
Potri.004G189200	TFmatrixID_0148	AT-Hook	45	-	1	aATTTTtt
Potri.004G189200	TFmatrixID_0148	AT-Hook	113	+	1	aaAAAATt
Potri.004G189200	TFmatrixID_0148	AT-Hook	117	-	0.99	aATTTTat
Potri.004G189200	TFmatrixID_0148	AT-Hook	21	-	0.99	cATTTTtt
Potri.004G189200	TFmatrixID_0148	AT-Hook	167	-	1	aATTTTtt
Potri.004G189200	TFmatrixID_0148	AT-Hook	42	+	0.99	atAAAATa
Potri.004G189200	TFmatrixID_0148	AT-Hook	72	-	1	aATTTTtt
Potri.004G189200	TFmatrixID_0148	AT-Hook	96	-	0.99	gATTTTtt
Potri.004G189200	TFmatrixID_0148	AT-Hook	19	+	0.99	aaAAAATc
Potri.004G189200	TFmatrixID_0148	AT-Hook	76	-	1	aATTTTtt
Potri.004G189200	TFmatrixID_0148	AT-Hook	100	+	0.99	aaAAAATc
Potri.004G189200	TFmatrixID_0148	AT-Hook	33	+	0.99	atAAAATt
Potri.004G189200	TFmatrixID_0148	AT-Hook	133	-	0.99	tATTTTat
Potri.004G189200	TFmatrixID_0148	AT-Hook	4	-	1	tATTTTtt
Potri.004G189200	TFmatrixID_0148	AT-Hook	128	-	1	aATTTTtt
Potri.004G189200	TFmatrixID_0148	AT-Hook	142	-	1	aATTTTtt
Potri.004G189200	TFmatrixID_0148	AT-Hook	44	+	0.99	atAAAATa
Potri.004G189200	TFmatrixID_0148	AT-Hook	140	-	0.99	tATTTTat
Potri.004G189200	TFmatrixID_0148	AT-Hook	187	-	1	tATTTTtt
Potri.004G189200	TFmatrixID_0148	AT-Hook	44	+	0.99	atAAAATa
Potri.004G189200	TFmatrixID_0148	AT-Hook	44	+	0.99	atAAAATt
Potri.004G189200	TFmatrixID_0148	AT-Hook	51	-	1	tATTTTtt
Potri.004G189200	TFmatrixID_0148	AT-Hook	85	+	1	aaAAAATt
Potri.004G189200	TFmatrixID_0148	AT-Hook	121	-	0.99	tATTTTat
Potri.004G189200	TFmatrixID_0148	AT-Hook	47	-	1	tATTTTtt
Potri.004G189200	TFmatrixID_0148	AT-Hook	47	-	0.99	cATTTTtt
Potri.002G041700	TFmatrixID_0217	C2H2	19	-	1	gAGTTAt
Potri.002G041700	TFmatrixID_0217	C2H2	1360	+	1	aTAACTc
Potri.002G041700	TFmatrixID_0217	C2H2	127	-	1	gAGTTAt
Potri.006G160400	TFmatrixID_0224	TCR	24	+	0.99	aTTTAAaa
Potri.006G160400	TFmatrixID_0224	TCR	24	-	0.99	atTTAAAa
Potri.006G160400	TFmatrixID_0224	TCR	54	+	0.99	tTTTAAat
Potri.006G160400	TFmatrixID_0224	TCR	54	-	0.99	ttTTAAAt
Potri.006G160400	TFmatrixID_0224	TCR	217	+	0.99	aTTTAAaa
Potri.006G160400	TFmatrixID_0224	TCR	217	-	0.99	atTTAAAa
Potri.006G160400	TFmatrixID_0224	TCR	14	-	0.99	gtTTAAAa
Potri.006G160400	TFmatrixID_0224	TCR	292	+	1	aTTTAAat
Potri.006G160400	TFmatrixID_0224	TCR	292	-	1	atTTAAAt
Potri.006G160400	TFmatrixID_0224	TCR	613	-	0.99	gtTTAAAa
Potri.006G160400	TFmatrixID_0224	TCR	289	+	0.99	gTTTAAat
Potri.006G160400	TFmatrixID_0224	TCR	289	-	1	gtTTAAAt
Potri.006G160400	TFmatrixID_0224	TCR	51	+	0.99	tTTTAAat
Potri.006G160400	TFmatrixID_0224	TCR	51	-	0.99	ttTTAAAt
Potri.006G160400	TFmatrixID_0224	TCR	91	+	0.99	aTTTAAaa
Potri.006G160400	TFmatrixID_0224	TCR	91	-	0.99	atTTAAAa
Potri.006G160400	TFmatrixID_0224	TCR	53	+	0.99	tTTTAAat
Potri.006G160400	TFmatrixID_0224	TCR	53	-	0.99	ttTTAAAt
Potri.006G160400	TFmatrixID_0224	TCR	16	+	0.99	aTTTAAaa
Potri.006G160400	TFmatrixID_0224	TCR	16	-	0.99	atTTAAAa
Potri.006G160400	TFmatrixID_0224	TCR	158	+	0.99	aTTTAAaa
Potri.006G160400	TFmatrixID_0224	TCR	158	-	0.99	atTTAAAa
Potri.006G160400	TFmatrixID_0224	TCR	179	+	0.99	tTTTAAat
Potri.006G160400	TFmatrixID_0224	TCR	179	-	0.99	ttTTAAAt
Potri.006G160400	TFmatrixID_0224	TCR	211	+	0.99	tTTTAAat
Potri.006G160400	TFmatrixID_0224	TCR	211	-	0.99	ttTTAAAt
Potri.006G160400	TFmatrixID_0224	TCR	55	+	0.99	tTTTAAat
Potri.006G160400	TFmatrixID_0224	TCR	55	-	0.99	ttTTAAAt
Potri.006G160400	TFmatrixID_0224	TCR	229	+	0.99	aTTTAAaa
Potri.006G160400	TFmatrixID_0224	TCR	229	-	0.99	atTTAAAa
Potri.006G160400	TFmatrixID_0224	TCR	291	+	0.99	tTTTAAat
Potri.006G160400	TFmatrixID_0224	TCR	291	-	0.99	ttTTAAAt
Potri.006G160400	TFmatrixID_0224	TCR	297	+	0.99	aTTTAAaa
Potri.006G160400	TFmatrixID_0224	TCR	297	-	0.99	atTTAAAa
Potri.006G160400	TFmatrixID_0224	TCR	431	+	0.99	aTTTAAaa
Potri.006G160400	TFmatrixID_0224	TCR	431	-	0.99	atTTAAAa
Potri.006G160400	TFmatrixID_0224	TCR	2140	+	0.99	aTTTAAaa
Potri.006G160400	TFmatrixID_0224	TCR	2140	-	0.99	atTTAAAa
Potri.006G160400	TFmatrixID_0224	TCR	3140	+	1	aTTTAAat
Potri.006G160400	TFmatrixID_0224	TCR	3140	-	1	atTTAAAt
Potri.006G160400	TFmatrixID_0224	TCR	97	+	0.99	aTTTAAaa
Potri.006G160400	TFmatrixID_0224	TCR	97	-	0.99	atTTAAAa
Potri.006G160400	TFmatrixID_0224	TCR	26	+	0.99	aTTTAAaa
Potri.006G160400	TFmatrixID_0224	TCR	26	-	0.99	atTTAAAa
Potri.006G160400	TFmatrixID_0224	TCR	132	+	0.99	aTTTAAaa
Potri.006G160400	TFmatrixID_0224	TCR	132	-	0.99	atTTAAAa
Potri.006G160400	TFmatrixID_0224	TCR	9	+	0.99	aTTTAAaa
Potri.006G160400	TFmatrixID_0224	TCR	9	-	0.99	atTTAAAa
Potri.006G160400	TFmatrixID_0224	TCR	39	+	1	aTTTAAat
Potri.006G160400	TFmatrixID_0224	TCR	39	-	1	atTTAAAt
Potri.006G160400	TFmatrixID_0224	TCR	28	+	0.99	tTTTAAat
Potri.006G160400	TFmatrixID_0224	TCR	28	-	0.99	ttTTAAAt
Potri.006G160400	TFmatrixID_0224	TCR	25	+	0.99	tTTTAAat
Potri.006G160400	TFmatrixID_0224	TCR	25	-	0.99	ttTTAAAt
Potri.006G160400	TFmatrixID_0224	TCR	23	+	0.99	aTTTAAaa
Potri.006G160400	TFmatrixID_0224	TCR	23	-	0.99	atTTAAAa
Potri.006G160400	TFmatrixID_0224	TCR	111	+	0.99	aTTTAAaa
Potri.006G160400	TFmatrixID_0224	TCR	111	-	0.99	atTTAAAa
Potri.006G160400	TFmatrixID_0224	TCR	299	+	0.99	aTTTAAaa
Potri.006G160400	TFmatrixID_0224	TCR	299	-	0.99	atTTAAAa
Potri.006G160400	TFmatrixID_0224	TCR	308	+	0.99	tTTTAAat
Potri.006G160400	TFmatrixID_0224	TCR	308	-	0.99	ttTTAAAt
Potri.006G160400	TFmatrixID_0224	TCR	314	+	0.99	aTTTAAaa
Potri.006G160400	TFmatrixID_0224	TCR	314	-	0.99	atTTAAAa
Potri.006G160400	TFmatrixID_0224	TCR	26	+	0.99	tTTTAAat
Potri.006G160400	TFmatrixID_0224	TCR	26	-	0.99	ttTTAAAt
Potri.006G160400	TFmatrixID_0224	TCR	18	+	0.99	tTTTAAat
Potri.006G160400	TFmatrixID_0224	TCR	18	-	0.99	ttTTAAAt
Potri.006G160400	TFmatrixID_0224	TCR	27	+	0.99	aTTTAAaa
Potri.006G160400	TFmatrixID_0224	TCR	27	-	0.99	atTTAAAa
Potri.006G160400	TFmatrixID_0224	TCR	94	+	0.99	tTTTAAat
Potri.006G160400	TFmatrixID_0224	TCR	94	-	0.99	ttTTAAAt
Potri.006G160400	TFmatrixID_0224	TCR	100	+	0.99	aTTTAAaa
Potri.006G160400	TFmatrixID_0224	TCR	100	-	0.99	atTTAAAa
Potri.006G160400	TFmatrixID_0224	TCR	112	+	0.99	aTTTAAaa
Potri.006G160400	TFmatrixID_0224	TCR	112	-	0.99	atTTAAAa
Potri.006G160400	TFmatrixID_0224	TCR	26	+	0.99	tTTTAAat
Potri.006G160400	TFmatrixID_0224	TCR	26	-	0.99	ttTTAAAt
Potri.006G160400	TFmatrixID_0224	TCR	40	+	0.99	aTTTAAaa
Potri.006G160400	TFmatrixID_0224	TCR	40	-	0.99	atTTAAAa
Potri.006G160400	TFmatrixID_0224	TCR	281	+	0.99	aTTTAAaa
Potri.006G160400	TFmatrixID_0224	TCR	281	-	0.99	atTTAAAa
Potri.006G160400	TFmatrixID_0224	TCR	483	+	0.99	tTTTAAat
Potri.006G160400	TFmatrixID_0224	TCR	483	-	0.99	ttTTAAAt
Potri.006G160400	TFmatrixID_0224	TCR	490	+	0.99	tTTTAAat
Potri.006G160400	TFmatrixID_0224	TCR	490	-	0.99	ttTTAAAt
Potri.006G160400	TFmatrixID_0224	TCR	497	+	0.99	tTTTAAat
Potri.006G160400	TFmatrixID_0224	TCR	497	-	0.99	ttTTAAAt
Potri.006G160400	TFmatrixID_0224	TCR	535	+	0.99	tTTTAAat
Potri.006G160400	TFmatrixID_0224	TCR	535	-	0.99	ttTTAAAt
Potri.006G160400	TFmatrixID_0224	TCR	542	+	0.99	tTTTAAat
Potri.006G160400	TFmatrixID_0224	TCR	542	-	0.99	ttTTAAAt
Potri.006G160400	TFmatrixID_0224	TCR	602	+	0.99	aTTTAAaa
Potri.006G160400	TFmatrixID_0224	TCR	602	-	0.99	atTTAAAa
Potri.006G160400	TFmatrixID_0224	TCR	13	+	0.99	tTTTAAat
Potri.006G160400	TFmatrixID_0224	TCR	13	-	0.99	ttTTAAAt
Potri.006G160400	TFmatrixID_0224	TCR	69	+	0.99	aTTTAAaa
Potri.006G160400	TFmatrixID_0224	TCR	69	-	0.99	atTTAAAa
Potri.006G160400	TFmatrixID_0224	TCR	81	+	0.99	aTTTAAaa
Potri.006G160400	TFmatrixID_0224	TCR	81	-	0.99	atTTAAAa
Potri.006G160400	TFmatrixID_0224	TCR	57	+	0.99	tTTTAAat
Potri.006G160400	TFmatrixID_0224	TCR	57	-	0.99	ttTTAAAt
Potri.006G160400	TFmatrixID_0224	TCR	97	+	0.99	aTTTAAaa
Potri.006G160400	TFmatrixID_0224	TCR	97	-	0.99	atTTAAAa
Potri.006G160400	TFmatrixID_0224	TCR	34	+	0.99	tTTTAAat
Potri.006G160400	TFmatrixID_0224	TCR	34	-	0.99	ttTTAAAt
Potri.006G160400	TFmatrixID_0224	TCR	56	+	0.99	tTTTAAat
Potri.006G160400	TFmatrixID_0224	TCR	56	-	0.99	ttTTAAAt
Potri.006G160400	TFmatrixID_0224	TCR	119	+	1	aTTTAAat
Potri.006G160400	TFmatrixID_0224	TCR	119	-	1	atTTAAAt
Potri.006G160400	TFmatrixID_0224	TCR	68	+	0.99	aTTTAAaa
Potri.006G160400	TFmatrixID_0224	TCR	68	-	0.99	atTTAAAa
Potri.006G160400	TFmatrixID_0224	TCR	11	+	0.99	aTTTAAaa
Potri.006G160400	TFmatrixID_0224	TCR	11	-	0.99	atTTAAAa
Potri.006G160400	TFmatrixID_0224	TCR	41	+	0.99	tTTTAAat
Potri.006G160400	TFmatrixID_0224	TCR	41	-	0.99	ttTTAAAt
Potri.006G160400	TFmatrixID_0224	TCR	56	+	0.99	tTTTAAat
Potri.006G160400	TFmatrixID_0224	TCR	56	-	0.99	ttTTAAAt
Potri.006G160400	TFmatrixID_0224	TCR	19	+	0.99	tTTTAAat
Potri.006G160400	TFmatrixID_0224	TCR	19	-	0.99	ttTTAAAt
Potri.006G160400	TFmatrixID_0224	TCR	48	+	0.99	tTTTAAat
Potri.006G160400	TFmatrixID_0224	TCR	48	-	0.99	ttTTAAAt
Potri.006G160400	TFmatrixID_0224	TCR	103	+	0.99	aTTTAAaa
Potri.006G160400	TFmatrixID_0224	TCR	103	-	0.99	atTTAAAa
Potri.006G160400	TFmatrixID_0224	TCR	123	+	0.99	aTTTAAaa
Potri.006G160400	TFmatrixID_0224	TCR	123	-	0.99	atTTAAAa
Potri.006G160400	TFmatrixID_0224	TCR	32	+	0.99	tTTTAAat
Potri.006G160400	TFmatrixID_0224	TCR	32	-	0.99	ttTTAAAt
Potri.006G160400	TFmatrixID_0224	TCR	27	+	0.99	aTTTAAaa
Potri.006G160400	TFmatrixID_0224	TCR	27	-	0.99	atTTAAAa
Potri.006G160400	TFmatrixID_0224	TCR	57	+	0.99	tTTTAAat
Potri.006G160400	TFmatrixID_0224	TCR	57	-	0.99	ttTTAAAt
Potri.006G160400	TFmatrixID_0224	TCR	56	+	0.99	tTTTAAat
Potri.006G160400	TFmatrixID_0224	TCR	56	-	0.99	ttTTAAAt
Potri.006G160400	TFmatrixID_0224	TCR	295	+	0.99	aTTTAAaa
Potri.006G160400	TFmatrixID_0224	TCR	295	-	0.99	atTTAAAa
Potri.006G160400	TFmatrixID_0224	TCR	386	+	1	aTTTAAat
Potri.006G160400	TFmatrixID_0224	TCR	386	-	1	atTTAAAt
Potri.006G160400	TFmatrixID_0224	TCR	419	+	0.99	tTTTAAat
Potri.006G160400	TFmatrixID_0224	TCR	419	-	0.99	ttTTAAAt
Potri.006G160400	TFmatrixID_0224	TCR	483	+	0.99	tTTTAAat
Potri.006G160400	TFmatrixID_0224	TCR	483	-	0.99	ttTTAAAt
Potri.006G160400	TFmatrixID_0224	TCR	528	+	0.99	tTTTAAat
Potri.006G160400	TFmatrixID_0224	TCR	528	-	0.99	ttTTAAAt
Potri.006G160400	TFmatrixID_0224	TCR	2158	+	0.99	aTTTAAaa
Potri.006G160400	TFmatrixID_0224	TCR	2158	-	0.99	atTTAAAa
Potri.006G160400	TFmatrixID_0224	TCR	3542	+	0.99	tTTTAAat
Potri.006G160400	TFmatrixID_0224	TCR	3542	-	0.99	ttTTAAAt
Potri.006G160400	TFmatrixID_0224	TCR	3754	+	0.99	tTTTAAac
Potri.006G160400	TFmatrixID_0224	TCR	26	+	1	aTTTAAat
Potri.006G160400	TFmatrixID_0224	TCR	26	-	1	atTTAAAt
Potri.006G160400	TFmatrixID_0224	TCR	39	+	0.99	tTTTAAat
Potri.006G160400	TFmatrixID_0224	TCR	39	-	0.99	ttTTAAAt
Potri.006G160400	TFmatrixID_0224	TCR	55	+	0.99	tTTTAAat
Potri.006G160400	TFmatrixID_0224	TCR	55	-	0.99	ttTTAAAt
Potri.006G160400	TFmatrixID_0224	TCR	64	+	0.99	gTTTAAat
Potri.006G160400	TFmatrixID_0224	TCR	64	-	1	gtTTAAAt
Potri.006G160400	TFmatrixID_0224	TCR	112	+	1	aTTTAAac
Potri.006G160400	TFmatrixID_0224	TCR	112	-	0.99	atTTAAAc
Potri.006G160400	TFmatrixID_0224	TCR	51	+	0.99	tTTTAAat
Potri.006G160400	TFmatrixID_0224	TCR	51	-	0.99	ttTTAAAt
Potri.006G160400	TFmatrixID_0224	TCR	105	+	0.99	aTTTAAaa
Potri.006G160400	TFmatrixID_0224	TCR	105	-	0.99	atTTAAAa
Potri.006G160400	TFmatrixID_0224	TCR	117	+	0.99	aTTTAAaa
Potri.006G160400	TFmatrixID_0224	TCR	117	-	0.99	atTTAAAa
Potri.006G160400	TFmatrixID_0224	TCR	55	+	0.99	tTTTAAat
Potri.006G160400	TFmatrixID_0224	TCR	55	-	0.99	ttTTAAAt
Potri.006G160400	TFmatrixID_0224	TCR	18	+	0.99	tTTTAAat
Potri.006G160400	TFmatrixID_0224	TCR	18	-	0.99	ttTTAAAt
Potri.006G160400	TFmatrixID_0224	TCR	70	+	0.99	aTTTAAaa
Potri.006G160400	TFmatrixID_0224	TCR	70	-	0.99	atTTAAAa
Potri.006G160400	TFmatrixID_0224	TCR	96	+	0.99	aTTTAAaa
Potri.006G160400	TFmatrixID_0224	TCR	96	-	0.99	atTTAAAa
Potri.006G160400	TFmatrixID_0224	TCR	274	+	0.99	gTTTAAat
Potri.006G160400	TFmatrixID_0224	TCR	274	-	1	gtTTAAAt
Potri.006G160400	TFmatrixID_0224	TCR	298	+	0.99	tTTTAAat
Potri.006G160400	TFmatrixID_0224	TCR	298	-	0.99	ttTTAAAt
Potri.006G160400	TFmatrixID_0224	TCR	83	+	0.99	aTTTAAaa
Potri.006G160400	TFmatrixID_0224	TCR	83	-	0.99	atTTAAAa
Potri.006G160400	TFmatrixID_0224	TCR	24	+	1	aTTTAAat
Potri.006G160400	TFmatrixID_0224	TCR	24	-	1	atTTAAAt
Potri.006G160400	TFmatrixID_0224	TCR	54	+	0.99	tTTTAAat
Potri.006G160400	TFmatrixID_0224	TCR	54	-	0.99	ttTTAAAt
Potri.006G160400	TFmatrixID_0224	TCR	120	+	0.99	aTTTAAaa
Potri.006G160400	TFmatrixID_0224	TCR	120	-	0.99	atTTAAAa
Potri.006G160400	TFmatrixID_0224	TCR	57	+	0.99	tTTTAAat
Potri.006G160400	TFmatrixID_0224	TCR	57	-	0.99	ttTTAAAt
Potri.006G160400	TFmatrixID_0224	TCR	66	+	0.99	gTTTAAat
Potri.006G160400	TFmatrixID_0224	TCR	66	-	1	gtTTAAAt
Potri.006G160400	TFmatrixID_0224	TCR	61	+	0.99	tTTTAAat
Potri.006G160400	TFmatrixID_0224	TCR	61	-	0.99	ttTTAAAt
Potri.006G160400	TFmatrixID_0224	TCR	120	+	0.99	aTTTAAaa
Potri.006G160400	TFmatrixID_0224	TCR	120	-	0.99	atTTAAAa
Potri.006G160400	TFmatrixID_0224	TCR	315	+	0.99	tTTTAAac
Potri.006G160400	TFmatrixID_0224	TCR	475	+	0.99	tTTTAAat
Potri.006G160400	TFmatrixID_0224	TCR	475	-	0.99	ttTTAAAt
Potri.006G160400	TFmatrixID_0224	TCR	66	+	0.99	gTTTAAat
Potri.006G160400	TFmatrixID_0224	TCR	66	-	1	gtTTAAAt
Potri.006G160400	TFmatrixID_0224	TCR	52	+	0.99	tTTTAAat
Potri.006G160400	TFmatrixID_0224	TCR	52	-	0.99	ttTTAAAt
Potri.006G160400	TFmatrixID_0224	TCR	4	+	0.99	aTTTAAaa
Potri.006G160400	TFmatrixID_0224	TCR	4	-	0.99	atTTAAAa
Potri.006G160400	TFmatrixID_0224	TCR	96	+	0.99	aTTTAAaa
Potri.006G160400	TFmatrixID_0224	TCR	96	-	0.99	atTTAAAa
Potri.006G160400	TFmatrixID_0224	TCR	46	+	1	aTTTAAat
Potri.006G160400	TFmatrixID_0224	TCR	46	-	1	atTTAAAt
Potri.006G160400	TFmatrixID_0224	TCR	39	+	0.99	tTTTAAat
Potri.006G160400	TFmatrixID_0224	TCR	39	-	0.99	ttTTAAAt
Potri.006G160400	TFmatrixID_0224	TCR	85	+	1	aTTTAAat
Potri.006G160400	TFmatrixID_0224	TCR	85	-	1	atTTAAAt
Potri.006G160400	TFmatrixID_0224	TCR	30	+	0.99	tTTTAAat
Potri.006G160400	TFmatrixID_0224	TCR	30	-	0.99	ttTTAAAt
Potri.006G160400	TFmatrixID_0224	TCR	53	+	0.99	tTTTAAat
Potri.006G160400	TFmatrixID_0224	TCR	53	-	0.99	ttTTAAAt
Potri.006G160400	TFmatrixID_0224	TCR	70	+	0.99	aTTTAAaa
Potri.006G160400	TFmatrixID_0224	TCR	70	-	0.99	atTTAAAa
Potri.006G160400	TFmatrixID_0224	TCR	54	+	0.99	tTTTAAat
Potri.006G160400	TFmatrixID_0224	TCR	54	-	0.99	ttTTAAAt
Potri.006G160400	TFmatrixID_0224	TCR	109	+	0.99	aTTTAAaa
Potri.006G160400	TFmatrixID_0224	TCR	109	-	0.99	atTTAAAa
Potri.006G160400	TFmatrixID_0224	TCR	153	+	1	aTTTAAat
Potri.006G160400	TFmatrixID_0224	TCR	153	-	1	atTTAAAt
Potri.006G160400	TFmatrixID_0224	TCR	26	+	0.99	tTTTAAat
Potri.006G160400	TFmatrixID_0224	TCR	26	-	0.99	ttTTAAAt
Potri.006G160400	TFmatrixID_0224	TCR	83	+	0.99	aTTTAAaa
Potri.006G160400	TFmatrixID_0224	TCR	83	-	0.99	atTTAAAa
Potri.006G160400	TFmatrixID_0224	TCR	53	+	0.99	tTTTAAat
Potri.006G160400	TFmatrixID_0224	TCR	53	-	0.99	ttTTAAAt
Potri.006G160400	TFmatrixID_0224	TCR	53	+	0.99	tTTTAAat
Potri.006G160400	TFmatrixID_0224	TCR	53	-	0.99	ttTTAAAt
Potri.006G160400	TFmatrixID_0224	TCR	55	+	0.99	tTTTAAat
Potri.006G160400	TFmatrixID_0224	TCR	55	-	0.99	ttTTAAAt
Potri.006G160400	TFmatrixID_0224	TCR	23	+	0.99	aTTTAAaa
Potri.006G160400	TFmatrixID_0224	TCR	23	-	0.99	atTTAAAa
Potri.006G160400	TFmatrixID_0224	TCR	26	+	0.99	tTTTAAat
Potri.006G160400	TFmatrixID_0224	TCR	26	-	0.99	ttTTAAAt
Potri.006G160400	TFmatrixID_0224	TCR	34	+	1	aTTTAAat
Potri.006G160400	TFmatrixID_0224	TCR	34	-	1	atTTAAAt
Potri.006G160400	TFmatrixID_0224	TCR	26	+	0.99	tTTTAAac
Potri.006G160400	TFmatrixID_0224	TCR	26	+	0.99	tTTTAAat
Potri.006G160400	TFmatrixID_0224	TCR	26	-	0.99	ttTTAAAt
Potri.006G160400	TFmatrixID_0224	TCR	81	+	0.99	aTTTAAaa
Potri.006G160400	TFmatrixID_0224	TCR	81	-	0.99	atTTAAAa
Potri.001G137800	TFmatrixID_0280	Homeodomain	9	+	0.95	tctTTAATga
Potri.001G137800	TFmatrixID_0280	Homeodomain	222	+	0.98	aaaTTAATga
Potri.001G137800	TFmatrixID_0280	Homeodomain	5	-	0.98	tcATTAAttt
Potri.001G137800	TFmatrixID_0280	Homeodomain	5	-	0.98	tcATTAAttt
Potri.001G137800	TFmatrixID_0280	Homeodomain	5	-	0.98	tcATTAAttt
Potri.001G137800	TFmatrixID_0280	Homeodomain	5	-	0.98	tcATTAAttt
Potri.001G137800	TFmatrixID_0280	Homeodomain	5	-	0.98	tcATTAAttt
Potri.001G137800	TFmatrixID_0280	Homeodomain	86	-	0.92	gcATTAAgaa
Potri.001G137800	TFmatrixID_0280	Homeodomain	188	-	0.96	ccATTAAatc
Potri.001G137800	TFmatrixID_0280	Homeodomain	247	+	0.98	aaaTTAATga
Potri.001G137800	TFmatrixID_0280	Homeodomain	80	+	0.96	tttTTAATgc
Potri.001G137800	TFmatrixID_0280	Homeodomain	82	+	0.95	ttaTTAATgt
Potri.001G137800	TFmatrixID_0280	Homeodomain	45	+	0.95	ttaTTAATgt
Potri.001G137800	TFmatrixID_0280	Homeodomain	1158	+	0.98	caaTTAATgg
Potri.001G137800	TFmatrixID_0280	Homeodomain	108	-	0.95	tcATTAAtct
Potri.001G137800	TFmatrixID_0280	Homeodomain	519	-	0.98	tcATTAAtta
Potri.001G137800	TFmatrixID_0280	Homeodomain	1436	+	0.95	ataTTAATgt
Potri.001G137800	TFmatrixID_0280	Homeodomain	1597	-	0.95	ccATTAAagg
Potri.001G137800	TFmatrixID_0280	Homeodomain	2187	-	0.94	acATTAAaca
Potri.001G137800	TFmatrixID_0280	Homeodomain	2766	-	0.95	tcATTAAtat
Potri.001G137800	TFmatrixID_0280	Homeodomain	3262	-	0.94	acATTAAaaa
Potri.001G137800	TFmatrixID_0280	Homeodomain	3393	-	0.95	acATTAAtct
Potri.001G137800	TFmatrixID_0280	Homeodomain	91	+	0.94	actTTAATgg
Potri.001G137800	TFmatrixID_0280	Homeodomain	94	+	0.93	attTTAATgg
Potri.001G137800	TFmatrixID_0280	Homeodomain	251	+	0.98	aaaTTAATga
Potri.001G137800	TFmatrixID_0280	Homeodomain	104	+	0.94	attTTAATgt
Potri.001G137800	TFmatrixID_0280	Homeodomain	260	+	0.98	aatTTAATga
Potri.001G137800	TFmatrixID_0280	Homeodomain	300	-	0.94	acATTAAact
Potri.001G137800	TFmatrixID_0280	Homeodomain	694	-	0.94	tcATTAAaat
Potri.001G137800	TFmatrixID_0280	Homeodomain	1447	-	0.98	tcATTAAatg
Potri.001G137800	TFmatrixID_0280	Homeodomain	1457	+	0.95	ataTTAATgt
Potri.001G137800	TFmatrixID_0280	Homeodomain	1529	+	0.98	caaTTAATgg
Potri.001G137800	TFmatrixID_0280	Homeodomain	62	+	0.94	attTTAATga
Potri.001G137800	TFmatrixID_0280	Homeodomain	38	+	0.98	aaaTTAATga
Potri.001G137800	TFmatrixID_0280	Homeodomain	54	-	0.94	ccATTAAaga
Potri.001G137800	TFmatrixID_0280	Homeodomain	5	+	0.95	tctTTAATga
Potri.001G137800	TFmatrixID_0280	Homeodomain	21	-	0.94	acATTAAaaa
Potri.001G137800	TFmatrixID_0280	Homeodomain	260	+	0.98	aaaTTAATga
Potri.001G137800	TFmatrixID_0280	Homeodomain	451	+	1	aaaTTAATgc
Potri.001G137800	TFmatrixID_0280	Homeodomain	680	-	0.94	tcATTAAaat
Potri.001G137800	TFmatrixID_0280	Homeodomain	1440	-	0.98	tcATTAAatg
Potri.001G137800	TFmatrixID_0280	Homeodomain	1450	+	0.95	ataTTAATgt
Potri.001G137800	TFmatrixID_0280	Homeodomain	1522	+	0.97	aaaTTAATgg
Potri.001G137800	TFmatrixID_0280	Homeodomain	2031	+	0.94	tttTTAATgt
Potri.001G137800	TFmatrixID_0280	Homeodomain	2785	-	0.95	tcATTAAtct
Potri.001G137800	TFmatrixID_0280	Homeodomain	3297	-	0.94	acATTAAaaa
Potri.001G137800	TFmatrixID_0280	Homeodomain	93	+	0.95	actTTAATga
Potri.001G137800	TFmatrixID_0280	Homeodomain	232	+	0.98	aaaTTAATga
Potri.001G137800	TFmatrixID_0280	Homeodomain	95	+	0.97	aatTTAATgg
Potri.001G137800	TFmatrixID_0280	Homeodomain	102	+	0.94	actTTAATgg
Potri.001G137800	TFmatrixID_0280	Homeodomain	632	+	0.94	attTTAATga
Potri.001G137800	TFmatrixID_0280	Homeodomain	73	+	0.95	actTTAATga
Potri.001G137800	TFmatrixID_0280	Homeodomain	99	-	0.95	acATTAAtaa
Potri.001G137800	TFmatrixID_0280	Homeodomain	9	+	0.93	tttTTAATgg
Potri.001G137800	TFmatrixID_0280	Homeodomain	9	+	0.93	tttTTAATgg
Potri.001G137800	TFmatrixID_0280	Homeodomain	55	+	0.98	taaTTAATgt
Potri.002G176300	TFmatrixID_0287	Homeodomain	152	+	0.95	ttaTTAATag
Potri.002G176300	TFmatrixID_0287	Homeodomain	152	-	0.95	ttATTAAtag
Potri.002G176300	TFmatrixID_0287	Homeodomain	198	+	0.95	ttaTTAATta
Potri.002G176300	TFmatrixID_0287	Homeodomain	198	-	0.95	ttATTAAtta
Potri.002G176300	TFmatrixID_0287	Homeodomain	37	+	0.93	aaaTTAATaa
Potri.002G176300	TFmatrixID_0287	Homeodomain	37	-	0.93	aaATTAAtaa
Potri.002G176300	TFmatrixID_0287	Homeodomain	111	+	0.95	gaaTTAATtg
Potri.002G176300	TFmatrixID_0287	Homeodomain	111	-	0.95	gaATTAAttg
Potri.002G176300	TFmatrixID_0287	Homeodomain	524	+	0.94	taaTTAATcc
Potri.002G176300	TFmatrixID_0287	Homeodomain	524	-	0.94	taATTAAtcc
Potri.002G176300	TFmatrixID_0287	Homeodomain	680	+	0.94	taaTTAATta
Potri.002G176300	TFmatrixID_0287	Homeodomain	680	-	0.94	taATTAAtta
Potri.002G176300	TFmatrixID_0287	Homeodomain	35	+	0.95	taaTTAATaa
Potri.002G176300	TFmatrixID_0287	Homeodomain	35	-	0.95	taATTAAtaa
Potri.002G176300	TFmatrixID_0287	Homeodomain	46	+	0.94	ttaTTAATat
Potri.002G176300	TFmatrixID_0287	Homeodomain	46	-	0.94	ttATTAAtat
Potri.002G176300	TFmatrixID_0287	Homeodomain	29	+	0.93	aaaTTAATaa
Potri.002G176300	TFmatrixID_0287	Homeodomain	29	-	0.93	aaATTAAtaa
Potri.002G176300	TFmatrixID_0287	Homeodomain	157	+	0.96	ttaTTAATaa
Potri.002G176300	TFmatrixID_0287	Homeodomain	157	-	0.96	ttATTAAtaa
Potri.002G176300	TFmatrixID_0287	Homeodomain	52	+	0.95	ttaTTAATta
Potri.002G176300	TFmatrixID_0287	Homeodomain	52	-	0.95	ttATTAAtta
Potri.002G176300	TFmatrixID_0287	Homeodomain	64	+	0.93	taaTTAATat
Potri.002G176300	TFmatrixID_0287	Homeodomain	64	-	0.93	taATTAAtat
Potri.002G176300	TFmatrixID_0287	Homeodomain	99	+	0.93	aaaTTAATaa
Potri.002G176300	TFmatrixID_0287	Homeodomain	99	-	0.93	aaATTAAtaa
Potri.002G176300	TFmatrixID_0287	Homeodomain	188	+	0.95	ttaTTAATta
Potri.002G176300	TFmatrixID_0287	Homeodomain	188	-	0.95	ttATTAAtta
Potri.002G176300	TFmatrixID_0287	Homeodomain	200	+	0.93	taaTTAATat
Potri.002G176300	TFmatrixID_0287	Homeodomain	200	-	0.93	taATTAAtat
Potri.002G176300	TFmatrixID_0287	Homeodomain	234	+	0.93	aaaTTAATaa
Potri.002G176300	TFmatrixID_0287	Homeodomain	234	-	0.93	aaATTAAtaa
Potri.002G176300	TFmatrixID_0287	Homeodomain	3170	+	0.94	taaTTAATta
Potri.002G176300	TFmatrixID_0287	Homeodomain	3170	-	0.94	taATTAAtta
Potri.002G176300	TFmatrixID_0287	Homeodomain	3358	+	0.97	gaaTTAATaa
Potri.002G176300	TFmatrixID_0287	Homeodomain	3358	-	0.97	gaATTAAtaa
Potri.002G176300	TFmatrixID_0287	Homeodomain	23	+	0.93	aaaTTAATaa
Potri.002G176300	TFmatrixID_0287	Homeodomain	23	-	0.93	aaATTAAtaa
Potri.002G176300	TFmatrixID_0287	Homeodomain	110	+	0.96	ataTTAATac
Potri.002G176300	TFmatrixID_0287	Homeodomain	110	-	0.96	atATTAAtac
Potri.002G176300	TFmatrixID_0287	Homeodomain	136	+	0.95	ttaTTAATag
Potri.002G176300	TFmatrixID_0287	Homeodomain	136	-	0.95	ttATTAAtag
Potri.002G176300	TFmatrixID_0287	Homeodomain	205	+	0.95	ttaTTAATta
Potri.002G176300	TFmatrixID_0287	Homeodomain	205	-	0.95	ttATTAAtta
Potri.002G176300	TFmatrixID_0287	Homeodomain	217	+	0.93	taaTTAATat
Potri.002G176300	TFmatrixID_0287	Homeodomain	217	-	0.93	taATTAAtat
Potri.002G176300	TFmatrixID_0287	Homeodomain	214	+	0.95	ttaTTAATta
Potri.002G176300	TFmatrixID_0287	Homeodomain	214	-	0.95	ttATTAAtta
Potri.002G176300	TFmatrixID_0287	Homeodomain	2081	+	0.94	taaTTAATcc
Potri.002G176300	TFmatrixID_0287	Homeodomain	2081	-	0.94	taATTAAtcc
Potri.002G176300	TFmatrixID_0287	Homeodomain	17	+	0.93	aaaTTAATaa
Potri.002G176300	TFmatrixID_0287	Homeodomain	17	-	0.93	aaATTAAtaa
Potri.002G176300	TFmatrixID_0287	Homeodomain	128	+	0.96	ataTTAATac
Potri.002G176300	TFmatrixID_0287	Homeodomain	128	-	0.96	atATTAAtac
Potri.002G176300	TFmatrixID_0287	Homeodomain	30	+	0.93	aaaTTAATaa
Potri.002G176300	TFmatrixID_0287	Homeodomain	30	-	0.93	aaATTAAtaa
Potri.002G176300	TFmatrixID_0287	Homeodomain	130	+	0.95	ttaTTAATta
Potri.002G176300	TFmatrixID_0287	Homeodomain	130	-	0.95	ttATTAAtta
Potri.002G176300	TFmatrixID_0287	Homeodomain	27	+	0.94	ttaTTAATat
Potri.002G176300	TFmatrixID_0287	Homeodomain	27	-	0.94	ttATTAAtat
Potri.002G176300	TFmatrixID_0287	Homeodomain	130	+	0.95	aaaTTAATtc
Potri.002G176300	TFmatrixID_0287	Homeodomain	130	-	0.95	aaATTAAttc
Potri.002G176300	TFmatrixID_0287	Homeodomain	181	+	0.97	gtaTTAATta
Potri.002G176300	TFmatrixID_0287	Homeodomain	181	-	0.97	gtATTAAtta
Potri.002G176300	TFmatrixID_0287	Homeodomain	215	+	0.95	ttaTTAATta
Potri.002G176300	TFmatrixID_0287	Homeodomain	215	-	0.95	ttATTAAtta
Potri.002G176300	TFmatrixID_0287	Homeodomain	227	+	0.93	taaTTAATat
Potri.002G176300	TFmatrixID_0287	Homeodomain	227	-	0.93	taATTAAtat
Potri.002G176300	TFmatrixID_0287	Homeodomain	451	+	0.93	aaaTTAATgc
Potri.002G176300	TFmatrixID_0287	Homeodomain	451	-	0.93	aaATTAAtgc
Potri.002G176300	TFmatrixID_0287	Homeodomain	1240	+	0.94	ttaTTAATtg
Potri.002G176300	TFmatrixID_0287	Homeodomain	1240	-	0.94	ttATTAAttg
Potri.002G176300	TFmatrixID_0287	Homeodomain	2076	+	0.94	taaTTAATcc
Potri.002G176300	TFmatrixID_0287	Homeodomain	2076	-	0.94	taATTAAtcc
Potri.002G176300	TFmatrixID_0287	Homeodomain	3390	+	0.97	gaaTTAATaa
Potri.002G176300	TFmatrixID_0287	Homeodomain	3390	-	0.97	gaATTAAtaa
Potri.002G176300	TFmatrixID_0287	Homeodomain	3585	+	0.97	ttaTTAATtc
Potri.002G176300	TFmatrixID_0287	Homeodomain	3585	-	0.97	ttATTAAttc
Potri.002G176300	TFmatrixID_0287	Homeodomain	3802	+	0.95	ttaTTAATta
Potri.002G176300	TFmatrixID_0287	Homeodomain	3802	-	0.95	ttATTAAtta
Potri.002G176300	TFmatrixID_0287	Homeodomain	150	+	0.98	ttaTTAATac
Potri.002G176300	TFmatrixID_0287	Homeodomain	150	-	0.98	ttATTAAtac
Potri.002G176300	TFmatrixID_0287	Homeodomain	210	+	0.95	ttaTTAATta
Potri.002G176300	TFmatrixID_0287	Homeodomain	210	-	0.95	ttATTAAtta
Potri.002G176300	TFmatrixID_0287	Homeodomain	163	+	0.94	ttaTTAATtg
Potri.002G176300	TFmatrixID_0287	Homeodomain	163	-	0.94	ttATTAAttg
Potri.002G176300	TFmatrixID_0287	Homeodomain	157	+	0.94	ataTTAATaa
Potri.002G176300	TFmatrixID_0287	Homeodomain	157	-	0.94	atATTAAtaa
Potri.002G176300	TFmatrixID_0287	Homeodomain	162	+	0.96	ttaTTAATaa
Potri.002G176300	TFmatrixID_0287	Homeodomain	162	-	0.96	ttATTAAtaa
Potri.002G176300	TFmatrixID_0287	Homeodomain	4	+	0.94	ttaTTAATat
Potri.002G176300	TFmatrixID_0287	Homeodomain	4	-	0.94	ttATTAAtat
Potri.002G176300	TFmatrixID_0287	Homeodomain	40	+	0.93	aaaTTAATaa
Potri.002G176300	TFmatrixID_0287	Homeodomain	40	-	0.93	aaATTAAtaa
Potri.002G176300	TFmatrixID_0287	Homeodomain	210	+	0.93	taaTTAATat
Potri.002G176300	TFmatrixID_0287	Homeodomain	210	-	0.93	taATTAAtat
Potri.002G176300	TFmatrixID_0287	Homeodomain	131	+	0.93	aaaTTAATaa
Potri.002G176300	TFmatrixID_0287	Homeodomain	131	-	0.93	aaATTAAtaa
Potri.002G176300	TFmatrixID_0287	Homeodomain	86	+	0.94	taaTTAATta
Potri.002G176300	TFmatrixID_0287	Homeodomain	86	-	0.94	taATTAAtta
Potri.002G176300	TFmatrixID_0287	Homeodomain	38	+	0.93	aaaTTAATaa
Potri.002G176300	TFmatrixID_0287	Homeodomain	38	-	0.93	aaATTAAtaa
Potri.002G176300	TFmatrixID_0287	Homeodomain	149	+	0.94	ataTTAATaa
Potri.002G176300	TFmatrixID_0287	Homeodomain	149	-	0.94	atATTAAtaa
Potri.002G176300	TFmatrixID_0287	Homeodomain	165	+	0.95	ttaTTAATta
Potri.002G176300	TFmatrixID_0287	Homeodomain	165	-	0.95	ttATTAAtta
Potri.002G176300	TFmatrixID_0287	Homeodomain	44	+	0.93	aaaTTAATaa
Potri.002G176300	TFmatrixID_0287	Homeodomain	44	-	0.93	aaATTAAtaa
Potri.002G176300	TFmatrixID_0287	Homeodomain	220	+	0.95	ttaTTAATta
Potri.002G176300	TFmatrixID_0287	Homeodomain	220	-	0.95	ttATTAAtta
Potri.002G176300	TFmatrixID_0287	Homeodomain	266	+	0.93	aaaTTAATaa
Potri.002G176300	TFmatrixID_0287	Homeodomain	266	-	0.93	aaATTAAtaa
Potri.002G176300	TFmatrixID_0287	Homeodomain	32	+	0.93	aaaTTAATaa
Potri.002G176300	TFmatrixID_0287	Homeodomain	32	-	0.93	aaATTAAtaa
Potri.002G176300	TFmatrixID_0287	Homeodomain	58	+	0.94	ttaTTAATat
Potri.002G176300	TFmatrixID_0287	Homeodomain	58	-	0.94	ttATTAAtat
Potri.002G176300	TFmatrixID_0287	Homeodomain	134	+	0.96	ttaTTAATaa
Potri.002G176300	TFmatrixID_0287	Homeodomain	134	-	0.96	ttATTAAtaa
Potri.002G176300	TFmatrixID_0287	Homeodomain	150	+	0.94	ttaTTAATtg
Potri.002G176300	TFmatrixID_0287	Homeodomain	150	-	0.94	ttATTAAttg
Potri.002G176300	TFmatrixID_0287	Homeodomain	160	+	0.94	taaTTAATta
Potri.002G176300	TFmatrixID_0287	Homeodomain	160	-	0.94	taATTAAtta
Potri.002G176300	TFmatrixID_0287	Homeodomain	164	+	0.97	taaTTAATac
Potri.002G176300	TFmatrixID_0287	Homeodomain	164	-	0.97	taATTAAtac
Potri.002G176300	TFmatrixID_0287	Homeodomain	150	+	0.95	gaaTTAATtt
Potri.002G176300	TFmatrixID_0287	Homeodomain	150	-	0.95	gaATTAAttt
Potri.002G176300	TFmatrixID_0287	Homeodomain	37	+	0.93	aaaTTAATaa
Potri.002G176300	TFmatrixID_0287	Homeodomain	37	-	0.93	aaATTAAtaa
Potri.002G176300	TFmatrixID_0287	Homeodomain	9	+	0.93	aaaTTAATaa
Potri.002G176300	TFmatrixID_0287	Homeodomain	9	-	0.93	aaATTAAtaa
Potri.002G176300	TFmatrixID_0287	Homeodomain	117	+	1	gtaTTAATac
Potri.002G176300	TFmatrixID_0287	Homeodomain	117	-	1	gtATTAAtac
Potri.002G176300	TFmatrixID_0287	Homeodomain	133	+	0.96	ttaTTAATaa
Potri.002G176300	TFmatrixID_0287	Homeodomain	133	-	0.96	ttATTAAtaa
Potri.002G176300	TFmatrixID_0287	Homeodomain	148	+	0.94	ctaTTAATta
Potri.002G176300	TFmatrixID_0287	Homeodomain	148	-	0.94	ctATTAAtta
Potri.002G176300	TFmatrixID_0287	Homeodomain	162	+	0.93	taaTTAATat
Potri.002G176300	TFmatrixID_0287	Homeodomain	162	-	0.93	taATTAAtat
Potri.002G176300	TFmatrixID_0287	Homeodomain	38	+	0.93	aaaTTAATaa
Potri.002G176300	TFmatrixID_0287	Homeodomain	38	-	0.93	aaATTAAtaa
Potri.002G176300	TFmatrixID_0287	Homeodomain	159	+	0.96	ttaTTAATaa
Potri.002G176300	TFmatrixID_0287	Homeodomain	159	-	0.96	ttATTAAtaa
Potri.002G176300	TFmatrixID_0287	Homeodomain	183	+	0.95	ttaTTAATta
Potri.002G176300	TFmatrixID_0287	Homeodomain	183	-	0.95	ttATTAAtta
Potri.002G176300	TFmatrixID_0287	Homeodomain	134	+	0.94	ttaTTAATtg
Potri.002G176300	TFmatrixID_0287	Homeodomain	134	-	0.94	ttATTAAttg
Potri.006G221400	TFmatrixID_0311	MADF	77	+	0.99	tttTTTACtt
Potri.006G221400	TFmatrixID_0311	MADF	64	-	1	gaGTAAAtat
Potri.006G221400	TFmatrixID_0311	MADF	55	-	1	caGTAAAtat
Potri.006G221400	TFmatrixID_0311	MADF	82	-	0.99	gaGTAAAtta
Potri.006G221400	TFmatrixID_0311	MADF	63	-	0.99	gtGTAAAtat
Potri.006G221400	TFmatrixID_0311	MADF	77	+	0.99	tttTTTACtt
Potri.006G221400	TFmatrixID_0311	MADF	275	+	0.99	tttTTTACtg
Potri.006G221400	TFmatrixID_0311	MADF	381	-	0.99	tgGTAAAata
Potri.006G221400	TFmatrixID_0311	MADF	14	-	0.99	tgGTAAAaaa
Potri.006G221400	TFmatrixID_0311	MADF	14	-	0.99	tgGTAAAaaa
Potri.006G221400	TFmatrixID_0311	MADF	14	-	0.99	tgGTAAAaaa
Potri.006G221400	TFmatrixID_0311	MADF	14	-	0.99	tgGTAAAaaa
Potri.006G221400	TFmatrixID_0311	MADF	14	-	0.99	tgGTAAAaaa
Potri.006G221400	TFmatrixID_0311	MADF	286	-	1	aaGTAAAttt
Potri.006G221400	TFmatrixID_0311	MADF	587	-	0.99	gaGTAAAatt
Potri.006G221400	TFmatrixID_0311	MADF	58	-	0.99	gtGTAAAtat
Potri.006G221400	TFmatrixID_0311	MADF	97	-	0.99	tgGTAAAaaa
Potri.006G221400	TFmatrixID_0311	MADF	118	+	0.99	ataTTTACaa
Potri.006G221400	TFmatrixID_0311	MADF	96	+	0.99	tttTTTACct
Potri.006G221400	TFmatrixID_0311	MADF	5	-	0.99	gtGTAAAtat
Potri.006G221400	TFmatrixID_0311	MADF	41	-	0.99	tgGTAAAaag
Potri.006G221400	TFmatrixID_0311	MADF	51	-	0.99	atGTAAAtat
Potri.006G221400	TFmatrixID_0311	MADF	358	+	1	ttaTTTACct
Potri.006G221400	TFmatrixID_0311	MADF	787	+	0.99	aatTTTACtt
Potri.006G221400	TFmatrixID_0311	MADF	1506	-	0.99	caGTAAAttc
Potri.006G221400	TFmatrixID_0311	MADF	1534	-	0.99	tgGTAAAata
Potri.006G221400	TFmatrixID_0311	MADF	117	-	0.99	tgGTAAAaaa
Potri.006G221400	TFmatrixID_0311	MADF	241	-	0.99	ggGTAAAaaa
Potri.006G221400	TFmatrixID_0311	MADF	426	-	0.99	caGTAAAaaa
Potri.006G221400	TFmatrixID_0311	MADF	480	+	0.99	tttTTTACta
Potri.006G221400	TFmatrixID_0311	MADF	64	-	1	gaGTAAAtat
Potri.006G221400	TFmatrixID_0311	MADF	64	-	0.99	atGTAAAtat
Potri.006G221400	TFmatrixID_0311	MADF	100	-	0.99	tgGTAAAaag
Potri.006G221400	TFmatrixID_0311	MADF	370	-	0.99	aaGTAAAttc
Potri.006G221400	TFmatrixID_0311	MADF	3103	+	0.99	gttTTTACtt
Potri.006G221400	TFmatrixID_0311	MADF	104	-	1	tgGTAAAtag
Potri.006G221400	TFmatrixID_0311	MADF	63	-	0.99	gtGTAAAtat
Potri.006G221400	TFmatrixID_0311	MADF	99	-	0.99	taGTAAAaaa
Potri.006G221400	TFmatrixID_0311	MADF	98	-	0.99	tgGTAAAaaa
Potri.006G221400	TFmatrixID_0311	MADF	64	-	0.99	gtGTAAAtat
Potri.006G221400	TFmatrixID_0311	MADF	101	-	0.99	tgGTAAAaag
Potri.006G221400	TFmatrixID_0311	MADF	35	-	0.99	gtGTAAAtat
Potri.006G221400	TFmatrixID_0311	MADF	73	-	0.99	gaGTAAAaaa
Potri.006G221400	TFmatrixID_0311	MADF	35	-	0.99	atGTAAAtat
Potri.006G221400	TFmatrixID_0311	MADF	100	-	0.99	tgGTAAAaag
Potri.006G221400	TFmatrixID_0311	MADF	380	-	0.99	aaGTAAAttc
Potri.006G221400	TFmatrixID_0311	MADF	107	-	0.99	tgGTAAAaag
Potri.006G221400	TFmatrixID_0311	MADF	77	-	0.99	gaGTAAAtta
Potri.006G221400	TFmatrixID_0311	MADF	16	-	0.99	tgGTAAAtct
Potri.006G221400	TFmatrixID_0311	MADF	66	-	0.99	atGTAAAtat
Potri.006G221400	TFmatrixID_0311	MADF	56	-	0.99	gtGTAAAtat
Potri.006G221400	TFmatrixID_0311	MADF	102	-	0.99	tgGTAAAaaa
Potri.006G221400	TFmatrixID_0311	MADF	84	+	0.99	tttTTTACca
Potri.006G221400	TFmatrixID_0311	MADF	83	-	0.99	tgGTAAAaag
Potri.006G221400	TFmatrixID_0311	MADF	35	-	1	cgGTAAAaaa
Potri.006G221400	TFmatrixID_0311	MADF	114	-	0.99	aaGTAAAaat
Potri.006G221400	TFmatrixID_0311	MADF	138	+	0.99	attTTTACta
Potri.006G221400	TFmatrixID_0311	MADF	66	-	0.99	gtGTAAAtat
Potri.006G221400	TFmatrixID_0311	MADF	380	-	1	aaGTAAAttt
Potri.006G221400	TFmatrixID_0311	MADF	2482	+	0.99	acaTTTACct
Potri.006G221400	TFmatrixID_0311	MADF	2794	-	0.99	tgGTAAAaaa
Potri.006G221400	TFmatrixID_0311	MADF	2936	+	1	aaaTTTACcg
Potri.006G221400	TFmatrixID_0311	MADF	3140	+	0.99	attTTTACtt
Potri.006G221400	TFmatrixID_0311	MADF	62	+	1	tttTTTACcg
Potri.006G221400	TFmatrixID_0311	MADF	64	-	0.99	gtGTAAAtat
Potri.006G221400	TFmatrixID_0311	MADF	29	-	1	gaGTAAAttt
Potri.006G221400	TFmatrixID_0311	MADF	30	-	0.99	agGTAAAttg
Potri.006G221400	TFmatrixID_0311	MADF	39	-	0.99	atGTAAAtat
Potri.006G221400	TFmatrixID_0311	MADF	43	-	0.99	gtGTAAAtat
Potri.006G221400	TFmatrixID_0311	MADF	57	-	0.99	gtGTAAAtat
Potri.006G221400	TFmatrixID_0311	MADF	70	+	0.99	tttTTTACtc
Potri.006G221400	TFmatrixID_0311	MADF	35	-	0.99	gaGTAAAatt
Potri.006G221400	TFmatrixID_0311	MADF	98	-	0.99	tgGTAAAaag
Potri.006G221400	TFmatrixID_0311	MADF	138	+	0.99	tatTTTACca
Potri.006G221400	TFmatrixID_0311	MADF	275	-	0.99	caGTAAAaag
Potri.006G221400	TFmatrixID_0311	MADF	79	-	0.99	tgGTAAAaag
Potri.006G221400	TFmatrixID_0311	MADF	76	+	0.99	tttTTTACca
Potri.006G221400	TFmatrixID_0311	MADF	58	-	0.99	taGTAAAaaa
Potri.006G221400	TFmatrixID_0311	MADF	66	-	0.99	gtGTAAAtat
Potri.006G221400	TFmatrixID_0311	MADF	95	-	0.99	taGTAAAaac
Potri.006G221400	TFmatrixID_0311	MADF	108	-	0.99	aaGTAAAaaa
Potri.006G221400	TFmatrixID_0311	MADF	116	-	0.99	aaGTAAAaat
Potri.006G221400	TFmatrixID_0311	MADF	147	+	0.99	tttTTTACtg
Potri.006G221400	TFmatrixID_0311	MADF	34	-	0.99	agGTAAAttg
Potri.006G221400	TFmatrixID_0311	MADF	62	-	0.99	taGTAAAaac
Potri.006G221400	TFmatrixID_0311	MADF	79	+	0.99	tttTTTACca
Potri.006G221400	TFmatrixID_0311	MADF	16	-	1	tgGTAAAatt
Potri.006G221400	TFmatrixID_0311	MADF	61	-	0.99	atGTAAAtat
Potri.006G221400	TFmatrixID_0311	MADF	95	-	0.99	taGTAAAaaa
Potri.006G221400	TFmatrixID_0311	MADF	35	-	0.99	gtGTAAAtat
Potri.002G163100	TFmatrixID_0320	Myb/SANT	108	-	0.86	aaATATCaa
Potri.002G163100	TFmatrixID_0320	Myb/SANT	145	+	0.86	ttGATATta
Potri.002G163100	TFmatrixID_0320	Myb/SANT	155	-	0.86	aaATATCaa
Potri.002G163100	TFmatrixID_0320	Myb/SANT	578	+	0.86	ttGATATta
Potri.002G163100	TFmatrixID_0320	Myb/SANT	102	+	0.86	atGATATtt
Potri.002G163100	TFmatrixID_0320	Myb/SANT	156	+	0.97	aaGATATtg
Potri.002G163100	TFmatrixID_0320	Myb/SANT	115	+	1	aaGATATtt
Potri.002G163100	TFmatrixID_0320	Myb/SANT	130	+	1	aaGATATtt
Potri.002G163100	TFmatrixID_0320	Myb/SANT	70	+	1	taGATATtt
Potri.002G163100	TFmatrixID_0320	Myb/SANT	799	-	0.97	gaATATCtt
Potri.002G163100	TFmatrixID_0320	Myb/SANT	1083	+	0.86	atGATATta
Potri.002G163100	TFmatrixID_0320	Myb/SANT	36	+	0.97	taGATATtg
Potri.002G163100	TFmatrixID_0320	Myb/SANT	92	+	0.86	atGATATtt
Potri.002G163100	TFmatrixID_0320	Myb/SANT	1433	+	0.86	atGATATta
Potri.002G163100	TFmatrixID_0320	Myb/SANT	1533	+	1	gaGATATta
Potri.002G163100	TFmatrixID_0320	Myb/SANT	2295	-	0.86	aaATATCca
Potri.002G163100	TFmatrixID_0320	Myb/SANT	3199	-	0.97	gaATATCtt
Potri.002G163100	TFmatrixID_0320	Myb/SANT	4	+	0.86	atGATATtt
Potri.002G163100	TFmatrixID_0320	Myb/SANT	183	+	1	taGATATtt
Potri.002G163100	TFmatrixID_0320	Myb/SANT	1132	-	0.97	gaATATCtt
Potri.002G163100	TFmatrixID_0320	Myb/SANT	1454	+	0.86	atGATATta
Potri.002G163100	TFmatrixID_0320	Myb/SANT	22	+	0.86	atGATATtt
Potri.002G163100	TFmatrixID_0320	Myb/SANT	125	+	0.86	ttGATATta
Potri.002G163100	TFmatrixID_0320	Myb/SANT	167	-	0.97	gaATATCta
Potri.002G163100	TFmatrixID_0320	Myb/SANT	56	+	1	taGATATtt
Potri.002G163100	TFmatrixID_0320	Myb/SANT	18	+	1	gaGATATta
Potri.002G163100	TFmatrixID_0320	Myb/SANT	184	+	1	taGATATtt
Potri.002G163100	TFmatrixID_0320	Myb/SANT	1118	-	0.97	gaATATCtt
Potri.002G163100	TFmatrixID_0320	Myb/SANT	1223	+	0.86	ccGATATtt
Potri.002G163100	TFmatrixID_0320	Myb/SANT	1447	+	0.86	atGATATta
Potri.002G163100	TFmatrixID_0320	Myb/SANT	2134	+	0.86	ttGATATta
Potri.002G163100	TFmatrixID_0320	Myb/SANT	2312	-	0.86	aaATATCca
Potri.002G163100	TFmatrixID_0320	Myb/SANT	3234	-	0.97	gaATATCtt
Potri.002G163100	TFmatrixID_0320	Myb/SANT	2	-	0.97	gaATATCtc
Potri.002G163100	TFmatrixID_0320	Myb/SANT	41	+	0.86	ctGATATta
Potri.002G163100	TFmatrixID_0320	Myb/SANT	192	+	0.86	atGATATta
Potri.002G163100	TFmatrixID_0320	Myb/SANT	139	+	1	taGATATtt
Potri.002G163100	TFmatrixID_0320	Myb/SANT	16	+	1	aaGATATta
Potri.002G163100	TFmatrixID_0320	Myb/SANT	114	-	0.97	gaATATCta
Potri.002G163100	TFmatrixID_0320	Myb/SANT	608	+	0.86	agGATATta
Potri.002G163100	TFmatrixID_0320	Myb/SANT	18	+	0.86	atGATATtt
Potri.002G163100	TFmatrixID_0320	Myb/SANT	165	+	1	gaGATATtt
Potri.002G163100	TFmatrixID_0320	Myb/SANT	2	-	0.97	gaATATCtc
Potri.002G163100	TFmatrixID_0320	Myb/SANT	112	+	0.86	ttGATATta
Potri.004G074300	TFmatrixID_0323	Myb/SANT	107	+	0.99	gaaATATCaa
Potri.004G074300	TFmatrixID_0323	Myb/SANT	145	-	0.99	ttGATATtaa
Potri.004G074300	TFmatrixID_0323	Myb/SANT	154	+	0.99	gaaATATCaa
Potri.004G074300	TFmatrixID_0323	Myb/SANT	578	-	0.99	ttGATATtag
Potri.004G074300	TFmatrixID_0323	Myb/SANT	102	-	0.99	atGATATttt
Potri.004G074300	TFmatrixID_0323	Myb/SANT	156	-	0.99	aaGATATtga
Potri.004G074300	TFmatrixID_0323	Myb/SANT	115	-	1	aaGATATtta
Potri.004G074300	TFmatrixID_0323	Myb/SANT	130	-	1	aaGATATtta
Potri.004G074300	TFmatrixID_0323	Myb/SANT	70	-	1	taGATATttg
Potri.004G074300	TFmatrixID_0323	Myb/SANT	773	-	0.98	atGATATtcc
Potri.004G074300	TFmatrixID_0323	Myb/SANT	798	+	0.99	tgaATATCtt
Potri.004G074300	TFmatrixID_0323	Myb/SANT	1083	-	0.99	atGATATtaa
Potri.004G074300	TFmatrixID_0323	Myb/SANT	36	-	0.99	taGATATtga
Potri.004G074300	TFmatrixID_0323	Myb/SANT	92	-	0.99	atGATATttt
Potri.004G074300	TFmatrixID_0323	Myb/SANT	1433	-	0.99	atGATATtaa
Potri.004G074300	TFmatrixID_0323	Myb/SANT	1533	-	0.99	gaGATATtat
Potri.004G074300	TFmatrixID_0323	Myb/SANT	2294	+	0.99	gaaATATCca
Potri.004G074300	TFmatrixID_0323	Myb/SANT	3198	+	0.99	agaATATCtt
Potri.004G074300	TFmatrixID_0323	Myb/SANT	4	-	0.99	atGATATtta
Potri.004G074300	TFmatrixID_0323	Myb/SANT	183	-	1	taGATATttt
Potri.004G074300	TFmatrixID_0323	Myb/SANT	1131	+	0.99	tgaATATCtt
Potri.004G074300	TFmatrixID_0323	Myb/SANT	1454	-	0.99	atGATATtaa
Potri.004G074300	TFmatrixID_0323	Myb/SANT	22	-	0.99	atGATATtta
Potri.004G074300	TFmatrixID_0323	Myb/SANT	125	-	0.99	ttGATATtaa
Potri.004G074300	TFmatrixID_0323	Myb/SANT	166	+	0.99	agaATATCta
Potri.004G074300	TFmatrixID_0323	Myb/SANT	56	-	1	taGATATttt
Potri.004G074300	TFmatrixID_0323	Myb/SANT	18	-	0.99	gaGATATtat
Potri.004G074300	TFmatrixID_0323	Myb/SANT	51	-	0.98	tgGATATtgt
Potri.004G074300	TFmatrixID_0323	Myb/SANT	184	-	1	taGATATttt
Potri.004G074300	TFmatrixID_0323	Myb/SANT	1117	+	0.99	tgaATATCtt
Potri.004G074300	TFmatrixID_0323	Myb/SANT	1223	-	0.99	ccGATATttg
Potri.004G074300	TFmatrixID_0323	Myb/SANT	1447	-	0.99	atGATATtaa
Potri.004G074300	TFmatrixID_0323	Myb/SANT	2134	-	0.99	ttGATATtaa
Potri.004G074300	TFmatrixID_0323	Myb/SANT	2311	+	0.99	gaaATATCca
Potri.004G074300	TFmatrixID_0323	Myb/SANT	3233	+	0.99	agaATATCtt
Potri.004G074300	TFmatrixID_0323	Myb/SANT	1	+	0.99	agaATATCtc
Potri.004G074300	TFmatrixID_0323	Myb/SANT	41	-	0.99	ctGATATtat
Potri.004G074300	TFmatrixID_0323	Myb/SANT	192	-	0.99	atGATATtat
Potri.004G074300	TFmatrixID_0323	Myb/SANT	139	-	1	taGATATttt
Potri.004G074300	TFmatrixID_0323	Myb/SANT	16	-	0.99	aaGATATtat
Potri.004G074300	TFmatrixID_0323	Myb/SANT	113	+	0.99	agaATATCta
Potri.004G074300	TFmatrixID_0323	Myb/SANT	17	+	0.98	tgaATATCac
Potri.004G074300	TFmatrixID_0323	Myb/SANT	608	-	0.99	agGATATtat
Potri.004G074300	TFmatrixID_0323	Myb/SANT	18	-	0.99	atGATATttc
Potri.004G074300	TFmatrixID_0323	Myb/SANT	165	-	1	gaGATATttt
Potri.004G074300	TFmatrixID_0323	Myb/SANT	1	+	0.99	agaATATCtc
Potri.004G074300	TFmatrixID_0323	Myb/SANT	112	-	0.99	ttGATATtaa
Potri.008G135500	TFmatrixID_0348	Myb/SANT	4	+	0.97	gaggATCTTt
Potri.008G135500	TFmatrixID_0348	Myb/SANT	93	-	0.96	gAAGATgcta
Potri.008G135500	TFmatrixID_0348	Myb/SANT	1	+	0.96	gagcATCTTc
Potri.008G135500	TFmatrixID_0348	Myb/SANT	2	+	0.96	gagcATCTTt
Potri.008G135500	TFmatrixID_0348	Myb/SANT	120	-	0.97	aAAGATtcaa
Potri.008G135500	TFmatrixID_0348	Myb/SANT	400	+	0.95	ttggATCTTt
Potri.008G135500	TFmatrixID_0348	Myb/SANT	1066	-	0.97	cAAGATactt
Potri.008G135500	TFmatrixID_0348	Myb/SANT	16	-	0.96	gAAGATgcta
Potri.008G135500	TFmatrixID_0348	Myb/SANT	59	-	0.94	aAAGATgcct
Potri.008G135500	TFmatrixID_0348	Myb/SANT	1986	+	0.98	tagaATCTTt
Potri.008G135500	TFmatrixID_0348	Myb/SANT	4	+	0.96	gagcATCTTa
Potri.008G135500	TFmatrixID_0348	Myb/SANT	2	+	0.98	gagtATCTTa
Potri.008G135500	TFmatrixID_0348	Myb/SANT	4	+	0.96	aagcATCTTc
Potri.008G135500	TFmatrixID_0348	Myb/SANT	554	-	0.94	aAAGATgcat
Potri.008G135500	TFmatrixID_0348	Myb/SANT	4	+	0.94	tggcATCTTt
Potri.008G135500	TFmatrixID_0348	Myb/SANT	16	-	0.96	gAAGATgcta
Potri.008G135500	TFmatrixID_0348	Myb/SANT	2	+	0.96	aagcATCTTt
Potri.006G133000	TFmatrixID_0364	Myb/SANT	108	+	0.97	aaATATCa
Potri.006G133000	TFmatrixID_0364	Myb/SANT	155	+	0.97	aaATATCa
Potri.006G133000	TFmatrixID_0364	Myb/SANT	943	+	0.96	agATATCt
Potri.006G133000	TFmatrixID_0364	Myb/SANT	943	-	0.96	aGATATct
Potri.006G133000	TFmatrixID_0364	Myb/SANT	103	-	0.97	tGATATtt
Potri.006G133000	TFmatrixID_0364	Myb/SANT	157	-	0.98	aGATATtg
Potri.006G133000	TFmatrixID_0364	Myb/SANT	116	-	1	aGATATtt
Potri.006G133000	TFmatrixID_0364	Myb/SANT	131	-	1	aGATATtt
Potri.006G133000	TFmatrixID_0364	Myb/SANT	71	-	1	aGATATtt
Potri.006G133000	TFmatrixID_0364	Myb/SANT	799	+	0.98	gaATATCt
Potri.006G133000	TFmatrixID_0364	Myb/SANT	37	-	0.98	aGATATtg
Potri.006G133000	TFmatrixID_0364	Myb/SANT	93	-	0.97	tGATATtt
Potri.006G133000	TFmatrixID_0364	Myb/SANT	1534	-	0.99	aGATATta
Potri.006G133000	TFmatrixID_0364	Myb/SANT	2295	+	0.97	aaATATCc
Potri.006G133000	TFmatrixID_0364	Myb/SANT	3199	+	0.98	gaATATCt
Potri.006G133000	TFmatrixID_0364	Myb/SANT	5	-	0.97	tGATATtt
Potri.006G133000	TFmatrixID_0364	Myb/SANT	184	-	1	aGATATtt
Potri.006G133000	TFmatrixID_0364	Myb/SANT	1132	+	0.98	gaATATCt
Potri.006G133000	TFmatrixID_0364	Myb/SANT	23	-	0.97	tGATATtt
Potri.006G133000	TFmatrixID_0364	Myb/SANT	167	+	0.98	gaATATCt
Potri.006G133000	TFmatrixID_0364	Myb/SANT	57	-	1	aGATATtt
Potri.006G133000	TFmatrixID_0364	Myb/SANT	19	-	0.99	aGATATta
Potri.006G133000	TFmatrixID_0364	Myb/SANT	185	-	1	aGATATtt
Potri.006G133000	TFmatrixID_0364	Myb/SANT	1118	+	0.98	gaATATCt
Potri.006G133000	TFmatrixID_0364	Myb/SANT	1224	-	0.96	cGATATtt
Potri.006G133000	TFmatrixID_0364	Myb/SANT	2312	+	0.97	aaATATCc
Potri.006G133000	TFmatrixID_0364	Myb/SANT	3234	+	0.98	gaATATCt
Potri.006G133000	TFmatrixID_0364	Myb/SANT	2	+	0.98	gaATATCt
Potri.006G133000	TFmatrixID_0364	Myb/SANT	140	-	1	aGATATtt
Potri.006G133000	TFmatrixID_0364	Myb/SANT	17	-	0.99	aGATATta
Potri.006G133000	TFmatrixID_0364	Myb/SANT	114	+	0.98	gaATATCt
Potri.006G133000	TFmatrixID_0364	Myb/SANT	19	-	0.97	tGATATtt
Potri.006G133000	TFmatrixID_0364	Myb/SANT	166	-	1	aGATATtt
Potri.006G133000	TFmatrixID_0364	Myb/SANT	2	+	0.98	gaATATCt
Potri.002G180800	TFmatrixID_0369	Myb/SANT	108	+	0.98	aaATATCaa
Potri.002G180800	TFmatrixID_0369	Myb/SANT	155	+	0.98	aaATATCaa
Potri.002G180800	TFmatrixID_0369	Myb/SANT	942	-	0.98	caGATATct
Potri.002G180800	TFmatrixID_0369	Myb/SANT	943	+	0.98	agATATCtc
Potri.002G180800	TFmatrixID_0369	Myb/SANT	102	-	0.98	atGATATtt
Potri.002G180800	TFmatrixID_0369	Myb/SANT	156	-	0.99	aaGATATtg
Potri.002G180800	TFmatrixID_0369	Myb/SANT	257	+	0.98	acATATCtt
Potri.002G180800	TFmatrixID_0369	Myb/SANT	126	-	0.98	taGATATat
Potri.002G180800	TFmatrixID_0369	Myb/SANT	115	-	1	aaGATATtt
Potri.002G180800	TFmatrixID_0369	Myb/SANT	66	-	0.98	taGATATat
Potri.002G180800	TFmatrixID_0369	Myb/SANT	87	-	0.98	taGATATgt
Potri.002G180800	TFmatrixID_0369	Myb/SANT	130	-	1	aaGATATtt
Potri.002G180800	TFmatrixID_0369	Myb/SANT	70	-	1	taGATATtt
Potri.002G180800	TFmatrixID_0369	Myb/SANT	799	+	0.99	gaATATCtt
Potri.002G180800	TFmatrixID_0369	Myb/SANT	2100	+	0.97	tcATATCtt
Potri.002G180800	TFmatrixID_0369	Myb/SANT	36	-	0.99	taGATATtg
Potri.002G180800	TFmatrixID_0369	Myb/SANT	92	-	0.98	atGATATtt
Potri.002G180800	TFmatrixID_0369	Myb/SANT	1533	-	0.99	gaGATATta
Potri.002G180800	TFmatrixID_0369	Myb/SANT	2295	+	0.98	aaATATCca
Potri.002G180800	TFmatrixID_0369	Myb/SANT	3199	+	0.99	gaATATCtt
Potri.002G180800	TFmatrixID_0369	Myb/SANT	3533	-	0.98	aaGATATgt
Potri.002G180800	TFmatrixID_0369	Myb/SANT	4	-	0.98	atGATATtt
Potri.002G180800	TFmatrixID_0369	Myb/SANT	149	-	0.98	caGATATat
Potri.002G180800	TFmatrixID_0369	Myb/SANT	183	-	1	taGATATtt
Potri.002G180800	TFmatrixID_0369	Myb/SANT	1132	+	0.99	gaATATCtt
Potri.002G180800	TFmatrixID_0369	Myb/SANT	22	-	0.98	atGATATtt
Potri.002G180800	TFmatrixID_0369	Myb/SANT	167	+	0.99	gaATATCta
Potri.002G180800	TFmatrixID_0369	Myb/SANT	56	-	1	taGATATtt
Potri.002G180800	TFmatrixID_0369	Myb/SANT	44	-	0.97	taGATATga
Potri.002G180800	TFmatrixID_0369	Myb/SANT	18	-	0.99	gaGATATta
Potri.002G180800	TFmatrixID_0369	Myb/SANT	51	-	0.97	tgGATATtg
Potri.002G180800	TFmatrixID_0369	Myb/SANT	184	-	1	taGATATtt
Potri.002G180800	TFmatrixID_0369	Myb/SANT	1118	+	0.99	gaATATCtt
Potri.002G180800	TFmatrixID_0369	Myb/SANT	1223	-	0.98	ccGATATtt
Potri.002G180800	TFmatrixID_0369	Myb/SANT	2312	+	0.98	aaATATCca
Potri.002G180800	TFmatrixID_0369	Myb/SANT	3234	+	0.99	gaATATCtt
Potri.002G180800	TFmatrixID_0369	Myb/SANT	2	+	0.99	gaATATCtc
Potri.002G180800	TFmatrixID_0369	Myb/SANT	85	+	0.98	atATATCta
Potri.002G180800	TFmatrixID_0369	Myb/SANT	139	-	1	taGATATtt
Potri.002G180800	TFmatrixID_0369	Myb/SANT	16	-	0.99	aaGATATta
Potri.002G180800	TFmatrixID_0369	Myb/SANT	114	+	0.99	gaATATCta
Potri.002G180800	TFmatrixID_0369	Myb/SANT	13	-	0.98	aaGATATgt
Potri.002G180800	TFmatrixID_0369	Myb/SANT	608	-	0.98	agGATATta
Potri.002G180800	TFmatrixID_0369	Myb/SANT	18	-	0.98	atGATATtt
Potri.002G180800	TFmatrixID_0369	Myb/SANT	165	-	1	gaGATATtt
Potri.002G180800	TFmatrixID_0369	Myb/SANT	2	+	0.99	gaATATCtc
Potri.001G404100	TFmatrixID_0382	NAC;NAM	32	+	1	aaGTCAAat
Potri.001G404100	TFmatrixID_0382	NAC;NAM	32	+	1	gaGTCAAat
Potri.001G404100	TFmatrixID_0382	NAC;NAM	24	-	1	ttTTGACtc
Potri.001G404100	TFmatrixID_0382	NAC;NAM	156	+	1	aaGTCAAca
Potri.001G404100	TFmatrixID_0382	NAC;NAM	358	-	1	ttTTGACtc
Potri.001G404100	TFmatrixID_0382	NAC;NAM	124	+	1	gaGTCAAtt
Potri.001G404100	TFmatrixID_0382	NAC;NAM	169	-	1	gaTTGACtt
Potri.001G404100	TFmatrixID_0382	NAC;NAM	14	+	1	aaGTCAAat
Potri.001G404100	TFmatrixID_0382	NAC;NAM	10	+	1	agGTCAAat
Potri.001G404100	TFmatrixID_0382	NAC;NAM	14	+	1	aaGTCAAat
Potri.001G404100	TFmatrixID_0382	NAC;NAM	14	+	1	aaGTCAAat
Potri.001G404100	TFmatrixID_0382	NAC;NAM	24	+	1	gaGTCAAat
Potri.001G404100	TFmatrixID_0382	NAC;NAM	1905	+	1	taGTCAAgt
Potri.001G404100	TFmatrixID_0382	NAC;NAM	528	-	1	atTTGACta
Potri.001G404100	TFmatrixID_0382	NAC;NAM	563	-	1	ttTTGACtc
Potri.001G404100	TFmatrixID_0382	NAC;NAM	33	+	1	gaGTCAAat
Potri.001G404100	TFmatrixID_0382	NAC;NAM	919	+	1	aaGTCAAtt
Potri.001G404100	TFmatrixID_0382	NAC;NAM	1806	-	1	atTTGACtg
Potri.001G404100	TFmatrixID_0382	NAC;NAM	1823	+	1	aaGTCAAtt
Potri.001G404100	TFmatrixID_0382	NAC;NAM	2350	-	1	tcTTGACtt
Potri.001G404100	TFmatrixID_0382	NAC;NAM	2645	-	1	gtTTGACct
Potri.001G404100	TFmatrixID_0382	NAC;NAM	2658	-	1	tgTTGACtt
Potri.001G404100	TFmatrixID_0382	NAC;NAM	3076	+	1	aaGTCAAca
Potri.001G404100	TFmatrixID_0382	NAC;NAM	3493	-	1	aaTTGACcc
Potri.001G404100	TFmatrixID_0382	NAC;NAM	34	+	1	gaGTCAAat
Potri.001G404100	TFmatrixID_0382	NAC;NAM	110	+	1	gaGTCAAtt
Potri.001G404100	TFmatrixID_0382	NAC;NAM	6	+	1	gaGTCAAat
Potri.001G404100	TFmatrixID_0382	NAC;NAM	14	+	1	gaGTCAAat
Potri.001G404100	TFmatrixID_0382	NAC;NAM	32	-	1	aaTTGACcc
Potri.001G404100	TFmatrixID_0382	NAC;NAM	121	+	1	aaGTCAAtt
Potri.001G404100	TFmatrixID_0382	NAC;NAM	82	+	1	aaGTCAAtt
Potri.001G404100	TFmatrixID_0382	NAC;NAM	4	+	1	taGTCAAat
Potri.001G404100	TFmatrixID_0382	NAC;NAM	1588	+	1	tgGTCAAct
Potri.001G404100	TFmatrixID_0382	NAC;NAM	1827	-	1	atTTGACca
Potri.001G404100	TFmatrixID_0382	NAC;NAM	1844	+	1	aaGTCAAtt
Potri.001G404100	TFmatrixID_0382	NAC;NAM	102	+	1	aaGTCAAtt
Potri.001G404100	TFmatrixID_0382	NAC;NAM	103	+	1	gaGTCAAtt
Potri.001G404100	TFmatrixID_0382	NAC;NAM	33	+	1	aaGTCAAat
Potri.001G404100	TFmatrixID_0382	NAC;NAM	928	+	1	aaGTCAAtt
Potri.001G404100	TFmatrixID_0382	NAC;NAM	1284	-	1	caTTGACtg
Potri.001G404100	TFmatrixID_0382	NAC;NAM	1820	-	1	atTTGACca
Potri.001G404100	TFmatrixID_0382	NAC;NAM	1837	+	1	aaGTCAAtt
Potri.001G404100	TFmatrixID_0382	NAC;NAM	2368	-	1	tcTTGACtt
Potri.001G404100	TFmatrixID_0382	NAC;NAM	2664	-	1	gtTTGACct
Potri.001G404100	TFmatrixID_0382	NAC;NAM	3433	-	1	atTTGACca
Potri.001G404100	TFmatrixID_0382	NAC;NAM	34	+	1	gaGTCAAat
Potri.001G404100	TFmatrixID_0382	NAC;NAM	14	+	1	taGTCAAat
Potri.001G404100	TFmatrixID_0382	NAC;NAM	114	+	1	gaGTCAAtt
Potri.001G404100	TFmatrixID_0382	NAC;NAM	39	+	1	aaGTCAAat
Potri.001G404100	TFmatrixID_0382	NAC;NAM	108	+	1	agGTCAAtt
Potri.001G404100	TFmatrixID_0382	NAC;NAM	4	+	1	gaGTCAAat
Potri.001G452700	TFmatrixID_0384	NAC;NAM	80	+	0.78	tTTACTtca
Potri.001G452700	TFmatrixID_0384	NAC;NAM	229	-	0.89	tgaAGTAAt
Potri.001G452700	TFmatrixID_0384	NAC;NAM	80	+	0.79	tTTACTtat
Potri.001G452700	TFmatrixID_0384	NAC;NAM	138	-	0.78	taaAGTAAg
Potri.001G452700	TFmatrixID_0384	NAC;NAM	284	-	0.78	tgaAGTAAa
Potri.001G452700	TFmatrixID_0384	NAC;NAM	254	-	0.89	tgaAGTAAt
Potri.001G452700	TFmatrixID_0384	NAC;NAM	352	+	0.78	tTTACTtta
Potri.001G452700	TFmatrixID_0384	NAC;NAM	790	+	0.79	tTTACTtat
Potri.001G452700	TFmatrixID_0384	NAC;NAM	343	-	0.9	ctaAGTAAt
Potri.001G452700	TFmatrixID_0384	NAC;NAM	1628	-	0.79	gtaAGTAAg
Potri.001G452700	TFmatrixID_0384	NAC;NAM	2895	-	0.78	ttgAGTAAc
Potri.001G452700	TFmatrixID_0384	NAC;NAM	3575	+	0.78	aTTACTtcc
Potri.001G452700	TFmatrixID_0384	NAC;NAM	24	-	0.78	attAGTAAt
Potri.001G452700	TFmatrixID_0384	NAC;NAM	225	-	0.78	atgAGTAAt
Potri.001G452700	TFmatrixID_0384	NAC;NAM	258	-	0.89	tgaAGTAAt
Potri.001G452700	TFmatrixID_0384	NAC;NAM	11	-	0.78	attAGTAAt
Potri.001G452700	TFmatrixID_0384	NAC;NAM	3	-	0.78	gttAGTAAt
Potri.001G452700	TFmatrixID_0384	NAC;NAM	234	-	0.78	atgAGTAAt
Potri.001G452700	TFmatrixID_0384	NAC;NAM	95	-	0.78	tttAGTAAa
Potri.001G452700	TFmatrixID_0384	NAC;NAM	235	-	0.78	atgAGTAAt
Potri.001G452700	TFmatrixID_0384	NAC;NAM	248	-	0.78	aaaAGTAAt
Potri.001G452700	TFmatrixID_0384	NAC;NAM	2918	-	0.78	ttgAGTAAc
Potri.001G452700	TFmatrixID_0384	NAC;NAM	38	-	0.78	gtcAGTAAt
Potri.001G452700	TFmatrixID_0384	NAC;NAM	239	-	0.89	tgaAGTAAt
Potri.001G452700	TFmatrixID_0384	NAC;NAM	138	-	0.78	taaAGTAAc
Potri.001G452700	TFmatrixID_0384	NAC;NAM	19	-	0.78	attAGTAAt
Potri.001G452700	TFmatrixID_0384	NAC;NAM	41	+	0.78	aTTACTttt
Potri.001G452700	TFmatrixID_0384	NAC;NAM	240	-	0.78	atgAGTAAt
Potri.001G452700	TFmatrixID_0384	NAC;NAM	273	-	0.89	taaAGTAAt
Potri.013G059300	TFmatrixID_0418	TBP	63	+	1	ATATAaa
Potri.013G059300	TFmatrixID_0418	TBP	132	-	1	ttTATAT
Potri.013G059300	TFmatrixID_0418	TBP	180	-	1	ttTATAT
Potri.013G059300	TFmatrixID_0418	TBP	188	+	1	ATATAaa
Potri.013G059300	TFmatrixID_0418	TBP	88	-	1	ttTATAT
Potri.013G059300	TFmatrixID_0418	TBP	19	+	1	ATATAaa
Potri.013G059300	TFmatrixID_0418	TBP	264	-	1	ttTATAT
Potri.013G059300	TFmatrixID_0418	TBP	131	+	1	ATATAaa
Potri.013G059300	TFmatrixID_0418	TBP	142	-	1	ttTATAT
Potri.013G059300	TFmatrixID_0418	TBP	194	-	1	ttTATAT
Potri.013G059300	TFmatrixID_0418	TBP	322	-	1	ttTATAT
Potri.013G059300	TFmatrixID_0418	TBP	81	-	1	ttTATAT
Potri.013G059300	TFmatrixID_0418	TBP	81	-	1	ttTATAT
Potri.013G059300	TFmatrixID_0418	TBP	78	+	1	ATATAaa
Potri.013G059300	TFmatrixID_0418	TBP	68	-	1	ttTATAT
Potri.013G059300	TFmatrixID_0418	TBP	33	-	1	ttTATAT
Potri.013G059300	TFmatrixID_0418	TBP	94	+	1	ATATAaa
Potri.013G059300	TFmatrixID_0418	TBP	1821	+	1	ATATAaa
Potri.013G059300	TFmatrixID_0418	TBP	143	-	1	ttTATAT
Potri.013G059300	TFmatrixID_0418	TBP	159	-	1	ttTATAT
Potri.013G059300	TFmatrixID_0418	TBP	309	-	1	ttTATAT
Potri.013G059300	TFmatrixID_0418	TBP	336	-	1	ttTATAT
Potri.013G059300	TFmatrixID_0418	TBP	1834	-	1	ttTATAT
Potri.013G059300	TFmatrixID_0418	TBP	57	-	1	ttTATAT
Potri.013G059300	TFmatrixID_0418	TBP	93	-	1	ttTATAT
Potri.013G059300	TFmatrixID_0418	TBP	37	+	1	ATATAaa
Potri.013G059300	TFmatrixID_0418	TBP	34	+	1	ATATAaa
Potri.013G059300	TFmatrixID_0418	TBP	46	+	1	ATATAaa
Potri.013G059300	TFmatrixID_0418	TBP	43	+	1	ATATAaa
Potri.013G059300	TFmatrixID_0418	TBP	236	-	1	ttTATAT
Potri.013G059300	TFmatrixID_0418	TBP	134	-	1	ttTATAT
Potri.013G059300	TFmatrixID_0418	TBP	183	-	1	ttTATAT
Potri.013G059300	TFmatrixID_0418	TBP	246	+	1	ATATAaa
Potri.013G059300	TFmatrixID_0418	TBP	326	-	1	ttTATAT
Potri.013G059300	TFmatrixID_0418	TBP	51	-	1	ttTATAT
Potri.013G059300	TFmatrixID_0418	TBP	103	-	1	ttTATAT
Potri.013G059300	TFmatrixID_0418	TBP	126	-	1	ttTATAT
Potri.013G059300	TFmatrixID_0418	TBP	160	-	1	ttTATAT
Potri.013G059300	TFmatrixID_0418	TBP	190	-	1	ttTATAT
Potri.013G059300	TFmatrixID_0418	TBP	254	+	1	ATATAaa
Potri.013G059300	TFmatrixID_0418	TBP	319	-	1	ttTATAT
Potri.013G059300	TFmatrixID_0418	TBP	346	-	1	ttTATAT
Potri.013G059300	TFmatrixID_0418	TBP	1855	-	1	ttTATAT
Potri.013G059300	TFmatrixID_0418	TBP	91	-	1	ttTATAT
Potri.013G059300	TFmatrixID_0418	TBP	42	-	1	ttTATAT
Potri.013G059300	TFmatrixID_0418	TBP	139	-	1	ttTATAT
Potri.013G059300	TFmatrixID_0418	TBP	63	-	1	ttTATAT
Potri.013G059300	TFmatrixID_0418	TBP	49	+	1	ATATAaa
Potri.013G059300	TFmatrixID_0418	TBP	67	-	1	ttTATAT
Potri.013G059300	TFmatrixID_0418	TBP	1	-	1	ttTATAT
Potri.013G059300	TFmatrixID_0418	TBP	4	+	1	ATATAaa
Potri.013G059300	TFmatrixID_0418	TBP	28	-	1	ttTATAT
Potri.013G059300	TFmatrixID_0418	TBP	66	-	1	ttTATAT
Potri.013G059300	TFmatrixID_0418	TBP	57	+	1	ATATAaa
Potri.013G059300	TFmatrixID_0418	TBP	7	-	1	ttTATAT
Potri.013G059300	TFmatrixID_0418	TBP	73	+	1	ATATAaa
Potri.013G059300	TFmatrixID_0418	TBP	93	-	1	ttTATAT
Potri.013G059300	TFmatrixID_0418	TBP	154	-	1	ttTATAT
Potri.013G059300	TFmatrixID_0418	TBP	103	+	1	ATATAaa
Potri.013G059300	TFmatrixID_0418	TBP	61	+	1	ATATAaa
Potri.013G059300	TFmatrixID_0418	TBP	120	-	1	ttTATAT
Potri.013G059300	TFmatrixID_0418	TBP	104	-	1	ttTATAT
Potri.013G059300	TFmatrixID_0418	TBP	196	-	1	ttTATAT
Potri.013G059300	TFmatrixID_0418	TBP	67	+	1	ATATAaa
Potri.013G059300	TFmatrixID_0418	TBP	65	+	1	ATATAaa
Potri.013G059300	TFmatrixID_0418	TBP	127	-	1	ttTATAT
Potri.013G059300	TFmatrixID_0418	TBP	191	-	1	ttTATAT
Potri.013G059300	TFmatrixID_0418	TBP	255	+	1	ATATAaa
Potri.013G059300	TFmatrixID_0418	TBP	319	-	1	ttTATAT
Potri.013G059300	TFmatrixID_0418	TBP	346	-	1	ttTATAT
Potri.013G059300	TFmatrixID_0418	TBP	1848	-	1	ttTATAT
Potri.013G059300	TFmatrixID_0418	TBP	3729	+	1	ATATAaa
Potri.013G059300	TFmatrixID_0418	TBP	130	-	1	ttTATAT
Potri.013G059300	TFmatrixID_0418	TBP	191	-	1	ttTATAT
Potri.013G059300	TFmatrixID_0418	TBP	134	-	1	ttTATAT
Potri.013G059300	TFmatrixID_0418	TBP	60	+	1	ATATAaa
Potri.013G059300	TFmatrixID_0418	TBP	83	-	1	ttTATAT
Potri.013G059300	TFmatrixID_0418	TBP	73	-	1	ttTATAT
[truncated: 4,831 more rows]

## Sheet: Data S10
Data S10. Polymorphic TEs of P. tomentosa among 87 accessions.
TE ID	chromosome	start	end	Accessions_TE_present	Minor_allele	MAF	Frequency_classification
PTr-3-96335	chr1	28266	28374	mby-3-25-1,mby-4342	absence	0.862069	Common
Copia-56_PTr-I-102244	chr1	53235	53291	mby-6328	absence	0.954023	Common
PTr-3-58645	chr1	60717	60813	mby-3-9-3,mby-3-24-3	absence	0.954023	Common
PTr-3-51712	chr1	104614	104678	mby-1223,mby-3-5-3	absence	0.172414	Common
L1-4_PTr-93192	chr1	256179	256260	mby-4153	absence	0.873563	Common
DNA-3-1_PTr-168624	chr1	285452	285547	mby-3-4-2,mby-1418,mby-4120,mby-3-25-1,mby-1244,mby-1407,mby-3-9-3,mby-3-24-3,mby-3932,mby-4342,mby-0074,mby-5408,mby-0009,mby-3-50-2	presence	0.16092	Common
DNA-3-1_PTr-171839	chr1	285861	285965	mby-5101,mby-9603,mby-2-19,mby-1223,mby-6510	presence	0.0574713	Common
Helitron-N1_PTr-52689	chr1	299508	299625	mby-2-3	absence	0.045977	Common
Copia41-PTR_LTR-24735	chr1	399684	399837	mby-4101,mby-1513,mby-1407,mby-5004,mby-4235,mby-0010	absence	1	Common
Helitron-N4_PTr-66649	chr1	406573	406675	mby-9603,mby-1402	absence	0.0344828	Common
PTr-3-155708	chr1	529854	529947	mby-4308,mby-4429	absence	0.0574713	Common
PTr-3-155708	chr1	547080	547192	mby-4405	absence	0.0574713	Common
PTr-3-21990	chr1	547117	547219	mby-0096	absence	0.816092	Common
Helitron-N1_PTr-21606	chr1	549106	549187	mby-3-9-3	absence	0.229885	Common
Copia-93_PTr-I-1467	chr1	552603	552722	mby-1016,mby-5408,mby-5038	absence	0.0344828	Common
Copia5-PTR_I-126152	chr1	561932	561961	mby-1513	absence	0.37931	Common
Helitron-N2_PTr-60508	chr1	604679	604744	mby-3-98-1	absence	0.0344828	Common
Gypsy13-PTR_LTR-123337	chr1	609276	609426	mby-2-3,mby-3601	absence	0.862069	Common
DNA-3-1_PTr-18684	chr1	706115	706222	mby-3210,mby-2-3,mby-3124,mby-3441	absence	0.505747	Common
DNA-3-1_PTr-125272	chr1	706128	706222	mby-0043,mby-8314	absence	0.91954	Common
hAT-1_PTr-21226	chr1	754621	754684	mby-5120	absence	1	Common
DNA-3-2_PTr-74694	chr1	779659	779685	mby-3425	absence	0.0114943	Common
DNA-3-2_PTr-93025	chr1	780027	780130	mby-4217,mby-5016	absence	1	Common
DNA-3-1_PTr-79121	chr1	781429	781539	mby-1807,mby-3-7-1,mby-3-25-1,mby-4342,mby-3-16-28,mby-3932,mby-4120	presence	0.0804598	Common
Copia18-PTR_LTR-118484	chr1	900469	900617	mby-3-10-1,mby-5038,mby-1338,mby-3210,mby-4241,mby-4129,mby-5032,mby-4120,mby-1702,mby-0009,mby-3-50-2,mby-2-19,mby-0095,mby-0096,mby-1328,mby-4333,mby-5120,mby-1201,mby-3-98-1,mby-3-24-3,mby-3-57-3,mby-3425,mby-1112,mby-4101,mby-3124,mby-4342,mby-1211,mby-4221,mby-1354,mby-4328,mby-4429,mby-5226,mby-5062,mby-3-4-2,mby-5101,mby-3-7-1,mby-4217,mby-3-16-28,mby-3932,mby-8208,mby-8204,mby-0057,mby-96…	absence	1	Common
GYPOT1_LTR-15320	chr1	916924	917008	mby-5032	absence	0.264368	Common
Gypsy-39_PT-LTR-62687	chr1	1059677	1059753	mby-5062,mby-4406	presence	0.0229885	Common
Ogre-PT3_I-43293	chr1	1143451	1143505	mby-3932	absence	0.988506	Common
DNA-3-3_PTr-65645	chr1	1205011	1205043	mby-1513,mby-6510	absence	0.218391	Common
DNA-3-3_PTr-73186	chr1	1205011	1205043	mby-1211,mby-1354	absence	1	Common
DNA-3-1_PTr-9564	chr1	1280409	1280560	mby-1402,mby-1354,mby-2-19,mby-4235,mby-3-5-3	presence	0.0574713	Common
Helitron-N2_PTr-82498	chr1	1309656	1309699	mby-5101,mby-8208	absence	0.0689655	Common
Helitron-N2_PTr-153561	chr1	1310436	1310500	mby-5408	absence	0.390805	Common
Copia-54_PTr-LTR-32460	chr1	1316835	1316942	mby-5120,mby-3-24-3,mby-3-25-1	presence	0.0344828	Common
DNA-3-1_PTr-147701	chr1	1329886	1329947	mby-5101,mby-1306,mby-0009	presence	0.0344828	Common
Copia-80_PT-I-33371	chr1	1330952	1331041	mby-3-10-1,mby-3-4-2,mby-5077,mby-3124,mby-3-98-1,mby-3381,mby-3425,mby-0043,mby-4406,mby-3-50-2	absence	0.321839	Common
POPGY1_I-127250	chr1	1338745	1338847	mby-0096	absence	0.0114943	Common
Gypsy-37_PT-LTR-83037	chr1	1362406	1362458	mby-3-25-1	absence	0.218391	Common
PTr-3-146334	chr1	1459048	1459156	mby-4406,mby-3-16-28,mby-3-25-1	absence	0.770115	Common
POPGY2_LTR-76798	chr1	1567550	1567657	mby-3-7-1,mby-0096,mby-6510,mby-0057	absence	0.793103	Common
DNA-3-1_PTr-127199	chr1	1578532	1578685	mby-1278	absence	0.896552	Common
DNA-3-1_PTr-133416	chr1	1578538	1578691	mby-3-16-28,mby-8004,mby-2-8	absence	0.873563	Common
Helitron-N1_PTr-43383	chr1	1621236	1621294	mby-3210,mby-5016	absence	1	Common
PTr-3-25857	chr1	1635689	1635810	mby-5088,mby-1418,mby-2-3,mby-1402,mby-3-57-3,mby-0010,mby-4308,mby-4415,mby-0096	absence	0.551724	Common
Harbinger1_PTr-64740	chr1	1684167	1684269	mby-1112,mby-5038,mby-1328,mby-5226,mby-4120,mby-4342,mby-4217,mby-4221,mby-0010,mby-4308,mby-1201,mby-3601	absence	0.988506	Common
Harbinger1_PTr-34433	chr1	1684172	1684269	mby-3-10-1,mby-3441,mby-3-92-1,mby-1306,mby-1016,mby-3-57-3,mby-8208	absence	0.977011	Common
Gypsy-73_PTr-LTR-55570	chr1	1731302	1731417	mby-1402,mby-1223,mby-2-3,mby-3-5-3	absence	0.149425	Common
Copia-54_PTr-LTR-89983	chr1	1806166	1806283	mby-1418,mby-4333,mby-5032,mby-1513,mby-4415,mby-0074,mby-1354	absence	0.666667	Common
DNA-3-1_PTr-65741	chr1	1943947	1944040	mby-1112,mby-3932,mby-3425,mby-0070	absence	0.988506	Common
DNA-3-1_PTr-95844	chr1	2054733	2054794	mby-1501,mby-5088,mby-1807,mby-4120,mby-3381,mby-3210,mby-0043,mby-0095,mby-3-50-2,mby-0009,mby-1278	absence	0.252874	Common
Copia-3_PTri-I-50882	chr1	2085132	2085188	mby-5038	absence	0.0229885	Common
Copia-54_PTr-LTR-140740	chr1	2118126	2118375	mby-4406	absence	0.701149	Common
ENSPM1_PT-128300	chr1	2140373	2140487	mby-4201,mby-1223	absence	0.977011	Common
POPGY1_I-106863	chr1	2165131	2165178	mby-1338,mby-1278,mby-1407,mby-1201	presence	0.045977	Common
hAT-1_PTr-38707	chr1	2204889	2204993	mby-2-8	absence	1	Common
hAT-1_PTr-82383	chr1	2204889	2204966	mby-5038,mby-5077,mby-3210,mby-4241,mby-4129,mby-4201,mby-1808,mby-1002,mby-4221,mby-4101,mby-5016,mby-4308,mby-5408,mby-4120,mby-3-50-2,mby-1501,mby-5099,mby-8314,mby-1407,mby-2-19,mby-3-7-1,mby-0095,mby-0096,mby-1278,mby-1112,mby-1328,mby-3-92-1,mby-1016,mby-5226,mby-5062,mby-1244,mby-1306,mby-3-16-28,mby-3441,mby-0010,mby-4235,mby-8204,mby-1223,mby-1418,mby-6328,mby-3-57-3,mby-3425,mby-5004,mb…	absence	0.574713	Common
L1-3_PTr-154127	chr1	2273269	2273348	mby-5032,mby-4235	absence	0.103448	Common
PTr-3-103610	chr1	2277362	2277506	mby-1338,mby-4241,mby-3124,mby-5032,mby-1808,mby-4342,mby-1702,mby-4120,mby-1278,mby-1501,mby-5099,mby-1402,mby-1407,mby-0009,mby-1201,mby-4328,mby-1112,mby-1328,mby-5101,mby-3-7-1,mby-4129,mby-3-5-3,mby-1244,mby-9603,mby-0010,mby-4415,mby-8204,mby-0057,mby-5088,mby-3-24-3,mby-6328,mby-3-57-3,mby-3932	absence	1	Common
DNA-3-1_PTr-157356	chr1	2369094	2369123	mby-1244	absence	0.264368	Common
hAT-1N_PTr-151918	chr1	2433034	2433112	mby-4429	absence	0.0114943	Common
hAT-3_PTr-156509	chr1	2433257	2433318	mby-4405	absence	0.885057	Common
DNA-3-1_PTr-58831	chr1	2490548	2490647	mby-1407	absence	0.310345	Common
DNA-3-1_PTr-66332	chr1	2490559	2490645	mby-5004,mby-3-50-2	absence	1	Common
Helitron-1_PTr-118670	chr1	2758178	2758230	mby-1016	absence	0.0114943	Common
Gypsy19-PTR_I-53130	chr1	2847086	2847132	mby-1112,mby-3-9-3,mby-2-3,mby-5408,mby-2-8	absence	0.275862	Common
L1-3_PTr-27443	chr1	2853359	2853442	mby-0074,mby-1513	absence	0.908046	Common
Gypsy-73_PTr-LTR-2948	chr1	2884388	2884448	mby-3-16-28,mby-3210,mby-3-25-1,mby-3441	absence	0.0689655	Common
Gypsy-73_PTr-LTR-55570	chr1	2896028	2896092	mby-2-3	absence	0.149425	Common
Ogre-PT2_LTR-171685	chr1	2897902	2897975	mby-4429	absence	0.0114943	Common
Ogre-PT2_LTR-110302	chr1	2898388	2898452	mby-2-5,mby-1328,mby-1702,mby-5226,mby-5077,mby-1244,mby-1306,mby-5004,mby-4342,mby-8204,mby-0095,mby-4217,mby-1354,mby-0070	absence	0.862069	Common
Copia-54_PTr-I-131536	chr1	2949622	2949738	mby-3124,mby-3-92-1,mby-1808,mby-3-25-1,mby-1211,mby-2-19	absence	1	Common
PTr-3-154356	chr1	2968175	2968236	mby-0043,mby-3-10-1,mby-3210,mby-8004,mby-4406	absence	0.850575	Common
DNA-3-3_PTr-64453	chr1	2971376	2971500	mby-3-98-1,mby-5226,mby-2-8	absence	0.91954	Common
DNA-3-1_PTr-65879	chr1	3004951	3005034	mby-1513,mby-8208	absence	0.977011	Common
Gypsy3-PTR_LTR-44012	chr1	3012471	3012698	mby-3-98-1,mby-5226,mby-5408,mby-1002	absence	0.793103	Common
Copia-93_PTr-I-35917	chr1	3027916	3028034	mby-0057	absence	0.0229885	Common
Copia43-PTR_I-107921	chr1	3032984	3033172	mby-8314,mby-3-92-1,mby-3-25-1,mby-6328,mby-4342,mby-8204,mby-4415,mby-1223	absence	0.988506	Common
Copia43-PTR_I-51898	chr1	3032993	3033195	mby-3-10-1,mby-1338,mby-4241,mby-4129,mby-4221,mby-5016,mby-5408,mby-4328,mby-1278,mby-1501,mby-5099,mby-1407,mby-0009,mby-0096,mby-2-5,mby-8004,mby-2-8,mby-3381,mby-5120,mby-5004,mby-0070,mby-1201,mby-3425	presence	0.264368	Common
Copia-3_PTri-I-110171	chr1	3039377	3039420	mby-0009	absence	0.0114943	Common
PTr-3-66573	chr1	3053303	3053421	mby-3-24-3,mby-4328,mby-3441	absence	0.954023	Common
PTr-3-103473	chr1	3084266	3084376	mby-4201,mby-9603,mby-4235,mby-4308,mby-4415,mby-0057	absence	0.195402	Common
DNA-3-1_PTr-131342	chr1	3091464	3091565	mby-4429	absence	0.505747	Common
PTr-3-147675	chr1	3133759	3133955	mby-0043,mby-3-4-2,mby-5408,mby-1002,mby-2-8	absence	0.988506	Common
PTr-3-110384	chr1	3203757	3203841	mby-3-10-1,mby-3-4-2,mby-5038,mby-1016,mby-8004,mby-5062,mby-2-8,mby-5016,mby-0043,mby-4406	absence	0.873563	Common
hAT-1_PTr-143133	chr1	3214194	3214275	mby-4328	absence	1	Common
PTr-3-22631	chr1	3218866	3218970	mby-4308,mby-1513,mby-4235	absence	0.988506	Common
Helitron-N2_PTr-155610	chr1	3222807	3222907	mby-3-10-1,mby-3210,mby-8004	presence	0.0344828	Common
Copia34-PTR_I-134925	chr1	3226492	3226556	mby-5088,mby-1306,mby-1808	absence	0.436782	Common
PTr-3-57106	chr1	3257187	3257292	mby-3210,mby-4241,mby-3601,mby-5032,mby-1808,mby-4342,mby-4221,mby-4308,mby-3-50-2,mby-5099,mby-8314,mby-1407,mby-1201,mby-1112,mby-5088,mby-2-3,mby-4153,mby-1244,mby-3381,mby-4217,mby-3-24-3,mby-3932,mby-8204,mby-0070,mby-0057,mby-1278,mby-3441,mby-3-25-1,mby-1513,mby-5004	absence	0.954023	Common
Gypsy-79_PTr-LTR-161903	chr1	3310334	3310389	mby-5120	absence	0.0114943	Common
Gypsy-79_PTr-LTR-120573	chr1	3311228	3311301	mby-4201,mby-0074	absence	1	Common
Gypsy-73_PTr-LTR-109066	chr1	3361771	3361841	mby-4429	absence	0.83908	Common
Ogre-PT3_LTR-151714	chr1	3387822	3387916	mby-1211,mby-1354	absence	0.0804598	Common
Gypsy-73_PTr-LTR-8003	chr1	3391066	3391169	mby-4333	absence	0.0114943	Common
Gypsy-73_PTr-LTR-98645	chr1	3391246	3391357	mby-1338,mby-5101,mby-4120,mby-8004,mby-3-25-1,mby-3-5-3,mby-1244,mby-1002,mby-5077,mby-1223	presence	0.114943	Common
DNA-3-1_PTr-19971	chr1	3394325	3394454	mby-1354	absence	1	Common
Copia5-PTR_I-128252	chr1	3399264	3399314	mby-1211	absence	0.988506	Common
Gypsy-79_PTr-LTR-141856	chr1	3401309	3401490	mby-5101,mby-5032,mby-1513	absence	0.91954	Common
Gypsy2-PTR_I-42666	chr1	3409750	3409807	mby-3-10-1,mby-2-5,mby-1418,mby-9603,mby-4201,mby-4153,mby-6328,mby-3-5-3,mby-5101	absence	0.896552	Common
hAT-2_PTr-159362	chr1	3439037	3439064	mby-0057	absence	0.954023	Common
Copia-3_PTri-I-73074	chr1	3451012	3451071	mby-1501	absence	0.37931	Common
DNA-3-2B_PTr-60667	chr1	3491599	3491659	mby-1016,mby-8004,mby-1407	absence	0.0344828	Common
DNA-3-2B_PTr-60667	chr1	3491786	3491824	mby-3-98-1,mby-3-4-2,mby-5120,mby-4406,mby-3-9-3	presence	0.0574713	Common
DNA-3-2B_PTr-1852	chr1	3491801	3491861	mby-9603,mby-1402,mby-1513	absence	0.655172	Common
DNA-3-1_PTr-127945	chr1	3494406	3494485	mby-1306,mby-1418	absence	0.298851	Common
Helitron-N1_PTr-64828	chr1	3546257	3546362	mby-1418,mby-1702,mby-3-7-1,mby-9603,mby-3-5-3,mby-1306,mby-5120,mby-5004,mby-8208,mby-1223	absence	0.505747	Common
PTr-3-146463	chr1	3575386	3575588	mby-5101,mby-9603,mby-1223,mby-0057	absence	0.954023	Common
Copia-56_PTr-I-19819	chr1	3590659	3590893	mby-3-10-1,mby-3-4-2,mby-5120,mby-3-24-3,mby-3-9-3,mby-3-25-1,mby-3-98-1,mby-1808,mby-2-8,mby-3-57-3,mby-3441,mby-0043,mby-4406,mby-8004	absence	1	Common
PTr-3-152088	chr1	3598938	3599127	mby-3381	absence	0.0344828	Common
Helitron-N1_PTr-170794	chr1	3608590	3608685	mby-3124,mby-2-8	absence	0.0229885	Common
Helitron-N1_PTr-91569	chr1	3608590	3608664	mby-5099,mby-1328,mby-4201,mby-1808,mby-6328,mby-1223	absence	0.954023	Common
Caulimovirus-2_PTr-10186	chr1	3609747	3609863	mby-3-16-28	absence	0.0689655	Common
Caulimovirus-2_PTr-142136	chr1	3609747	3609865	mby-3-10-1,mby-5038,mby-3441,mby-1016,mby-3-98-1,mby-0043,mby-5408	absence	0.804598	Common
Helitron-N1_PTr-64472	chr1	3611584	3611820	mby-1244	absence	0.0114943	Common
hAT-3_PTr-143652	chr1	3633592	3633752	mby-5032	absence	0.793103	Common
hAT-3_PTr-143652	chr1	3685309	3685418	mby-3-98-1,mby-4406,mby-2-8	absence	0.793103	Common
EnSpm3_PT-89985	chr1	3710381	3710434	mby-1513,mby-0057	presence	0.0229885	Common
DNA-3-1_PTr-152003	chr1	3713435	3713632	mby-4415,mby-1402,mby-1418,mby-1354,mby-1513	absence	1	Common
hAT-5_PTr-22943	chr1	3779854	3779900	mby-1112,mby-5077,mby-3210,mby-3-7-1,mby-4153,mby-1513,mby-1306,mby-1807,mby-3-24-3,mby-3-50-2,mby-4101,mby-4328,mby-1278	presence	0.149425	Common
Helitron-N2_PTr-25243	chr1	3801717	3801813	mby-8004	absence	0.0114943	Common
PTr-3-158192	chr1	3807082	3807158	mby-3-10-1,mby-5077,mby-4101,mby-4241,mby-5032,mby-1002,mby-4308,mby-3-9-3,mby-4406,mby-0096,mby-5101,mby-3-7-1,mby-4153,mby-8004,mby-3381,mby-3-16-28,mby-3932,mby-4342,mby-0070,mby-3-25-1,mby-3-57-3,mby-4415	presence	0.252874	Common
DNA-3-1_PTr-28022	chr1	3812288	3812441	mby-3-5-3,mby-4235	absence	0.931034	Common
DNA-3-1_PTr-137945	chr1	3848610	3848682	mby-0096	absence	0.218391	Common
DNA-3-1_PTr-125272	chr1	3848686	3848774	mby-4101	absence	0.91954	Common
PTr-3-155293	chr1	3856862	3856915	mby-3425,mby-3-50-2	absence	0.977011	Common
Harbinger1_PTr-127816	chr1	3958745	3958840	mby-5101,mby-6510,mby-1211,mby-8208,mby-0074,mby-0057	absence	0.954023	Common
DNA-3-3_PTr-156245	chr1	4062782	4062843	mby-3425	absence	1	Common
PTr-3-22014	chr1	4105831	4105989	mby-4429	absence	0.965517	Common
PTr-3-111483	chr1	4105912	4105989	mby-5038,mby-3210,mby-3601,mby-4201,mby-5032,mby-4120,mby-4101,mby-5408,mby-0009,mby-4129,mby-1501,mby-5099,mby-1407,mby-1278,mby-5226,mby-2-3,mby-1328,mby-3-92-1,mby-1016,mby-4153,mby-8004,mby-2-8,mby-5120,mby-5004,mby-0070,mby-1418,mby-6328,mby-1513	presence	0.321839	Common
Harbinger1_PTr-154753	chr1	4108961	4109016	mby-4217	absence	0.0114943	Common
Gypsy-73_PTr-LTR-103796	chr1	4159996	4160111	mby-2-3	absence	0.091954	Common
Gypsy-73_PTr-LTR-103796	chr1	4161773	4161904	mby-2-3	absence	0.091954	Common
Copia-56_PTr-I-79962	chr1	4161791	4161904	mby-1211,mby-4429,mby-4235	absence	0.218391	Common
Ogre-PT2_LTR-29505	chr1	4193952	4194091	mby-6510	absence	0.0114943	Common
hAT-4_PTr-120363	chr1	4234298	4234382	mby-1112,mby-5088,mby-1338,mby-4241,mby-3601,mby-9603,mby-4201,mby-4333,mby-4221,mby-1211,mby-5077,mby-3-16-28,mby-5004,mby-8204,mby-4405,mby-0009	presence	0.183908	Common
hAT-1N_PTr-121017	chr1	4240198	4240374	mby-2-5,mby-3-50-2	absence	0.103448	Common
SAT-1_PTr-100475	chr1	4304191	4304225	mby-5062,mby-5038,mby-3210,mby-5226,mby-8004,mby-1002	presence	0.0689655	Common
Copia-3_PTri-I-115826	chr1	4363554	4363657	mby-1211	absence	0.988506	Common
DNA-3-1_PTr-126701	chr1	4387918	4387971	mby-4415	absence	0.0574713	Common
Helitron-N3_PTr-83416	chr1	4502287	4502344	mby-3-10-1,mby-1807,mby-3601,mby-4201,mby-4120,mby-1002,mby-6510,mby-1211,mby-4101,mby-5408,mby-4328,mby-1278,mby-1501,mby-5099,mby-8314,mby-1402,mby-1407,mby-2-19,mby-0095,mby-3-4-2,mby-2-5,mby-2-3,mby-1328,mby-3-7-1,mby-4153,mby-3-5-3,mby-1244,mby-3381,mby-3-16-28,mby-0010,mby-4406,mby-8204,mby-0070,mby-3-98-1,mby-1418,mby-3-25-1,mby-3932	presence	0.425287	Common
DNA-3-1_PTr-120200	chr1	4565857	4565953	mby-1418,mby-6510,mby-1402,mby-5032,mby-1513,mby-3-5-3,mby-9603,mby-8208,mby-4308,mby-1223	presence	0.114943	Common
DNA-3-1_PTr-131342	chr1	4582489	4582572	mby-8208	absence	0.505747	Common
DNA-3-1_PTr-152115	chr1	4624264	4624381	mby-4429	absence	0.563218	Common
Copia28-PTR_LTR-10731	chr1	4737573	4737698	mby-3381,mby-5077,mby-3-16-28,mby-3441,mby-4405	absence	1	Common
Helitron-N1_PTr-48958	chr1	4803037	4803120	mby-3124	absence	0.988506	Common
DNA-3-1_PTr-46316	chr1	4961544	4961638	mby-3-98-1,mby-3-4-2,mby-8004,mby-1808,mby-3-50-2	absence	0.0804598	Common
Gypsy-79_PTr-LTR-17572	chr1	5012405	5012503	mby-4415,mby-1223,mby-4235,mby-8208	absence	0.908046	Common
Gypsy-79_PTr-LTR-74598	chr1	5013711	5013816	mby-1328,mby-6328,mby-9603,mby-0074,mby-5408,mby-0096	absence	0.942529	Common
DNA-3-1_PTr-140048	chr1	5121870	5121968	mby-3-25-1	absence	0.563218	Common
PTr-3-31707	chr1	5332281	5332435	mby-0074,mby-0057	absence	0.241379	Common
DNA-3-1_PTr-94686	chr1	5336859	5337011	mby-4308	absence	0.183908	Common
Copia28-PTR_LTR-10731	chr1	5418619	5418716	mby-5077	absence	1	Common
DNA-3-1_PTr-95528	chr1	5447090	5447146	mby-0043	absence	0.83908	Common
Helitron-N2_PTr-45541	chr1	5623465	5623500	mby-0043	absence	0.0114943	Common
Copia21-PTR_LTR-81081	chr1	5675303	5675410	mby-1418,mby-4201,mby-4333,mby-5101,mby-2-19,mby-8208,mby-4308,mby-0074,mby-1223,mby-0096	absence	1	Common
POPGY1_I-131694	chr1	5759488	5759534	mby-4241	absence	0.0804598	Common
GYPOT1_LTR-155552	chr1	5831200	5831249	mby-1016	absence	0.0229885	Common
Helitron-1_PTr-37978	chr1	5865721	5865756	mby-3-10-1,mby-5077,mby-4129,mby-1702,mby-0043,mby-5408,mby-8314,mby-1407,mby-2-19,mby-0095,mby-5088,mby-2-3,mby-3-92-1,mby-1016,mby-8004,mby-1244,mby-0010,mby-8208,mby-0074,mby-1223,mby-1201,mby-3-98-1,mby-3-24-3,mby-4415	presence	0.275862	Common
DNA-3-1_PTr-96553	chr1	5882610	5882711	mby-4405,mby-1354,mby-5226,mby-1244,mby-1201	presence	0.0574713	Common
DNA-3-1_PTr-70680	chr1	5907771	5907872	mby-1211,mby-1402,mby-1354,mby-1513	absence	0.229885	Common
hAT-1_PTr-171907	chr1	5912063	5912237	mby-4129	absence	0.114943	Common
hAT-1_PTr-23245	chr1	5912067	5912201	mby-3381,mby-5077,mby-2-3	absence	0.965517	Common
PTr-3-28002	chr1	5943826	5943975	mby-3-5-3,mby-6510,mby-2-19,mby-0074,mby-1354,mby-0096	absence	1	Common
PTr-3-45903	chr1	6045112	6045142	mby-3-10-1,mby-5077,mby-4101,mby-4129,mby-6328,mby-5032,mby-4342,mby-1211,mby-4221,mby-0043,mby-4328,mby-1278,mby-1501,mby-5099,mby-1407,mby-3-9-3,mby-4406,mby-1201,mby-3-4-2,mby-2-3,mby-5101,mby-3-5-3,mby-2-8,mby-1306,mby-5120,mby-0070,mby-0057,mby-3-98-1,mby-3-25-1	absence	0.62069	Common
DNA-3-3_PTr-155980	chr1	6115523	6115631	mby-1328,mby-3-92-1,mby-3601	absence	0.103448	Common
DNA-3-1_PTr-81618	chr1	6130789	6130884	mby-3-9-3,mby-8004,mby-2-8	absence	0.988506	Common
DNA-3-1_PTr-23632	chr1	6130792	6130884	mby-5120	absence	0.0114943	Common
PTr-3-111546	chr1	6194921	6194959	mby-4429	absence	0.954023	Common
PTr-3-81005	chr1	6217747	6217851	mby-4429	absence	0.988506	Common
PTr-3-96663	chr1	6261912	6261958	mby-4429	absence	0.229885	Common
Helitron-N1_PTr-97767	chr1	6310442	6310505	mby-3210	absence	0.183908	Common
PTr-3-98378	chr1	6315104	6315137	mby-5101,mby-3-7-1,mby-5077,mby-3-25-1	presence	0.045977	Common
PTr-3-20888	chr1	6343890	6343975	mby-4308,mby-2-19	absence	0.977011	Common
PTr-3-16034	chr1	6343978	6344061	mby-5032,mby-8208,mby-1223,mby-1513,mby-4235	absence	0.126437	Common
DNA-3-1_PTr-34583	chr1	6375764	6375995	mby-1211,mby-0074,mby-1418,mby-4333	absence	0.977011	Common
Gypsy-73_PTr-LTR-162482	chr1	6450955	6451008	mby-4429	absence	0.758621	Common
PTr-3-21404	chr1	6515610	6515697	mby-3210,mby-4241,mby-3601,mby-4201,mby-1002,mby-1807,mby-5016,mby-0043,mby-5408,mby-4328,mby-4129,mby-5099,mby-8314,mby-1407,mby-0095,mby-4405,mby-1278,mby-5226,mby-5062,mby-5088,mby-2-3,mby-1328,mby-3-7-1,mby-4153,mby-1244,mby-2-8,mby-4217,mby-3932,mby-8208,mby-3-98-1,mby-1418	absence	0.83908	Common
Harbinger1_PTr-20767	chr1	6524179	6524214	mby-4153	absence	0.54023	Common
DNA-3-1_PTr-60800	chr1	6536592	6536649	mby-3-10-1,mby-2-5,mby-3210,mby-2-3,mby-1328,mby-3-92-1,mby-8004,mby-1244,mby-2-8,mby-4308,mby-0070	absence	0.770115	Common
POPCOP1_I-128219	chr1	6601047	6601118	mby-1211,mby-4235	presence	0.0229885	Common
Gypsy13-PTR_LTR-129374	chr1	6606844	6606892	mby-5226,mby-1407	absence	0.252874	Common
PTr-3-55088	chr1	6689584	6689702	mby-3441	absence	0.218391	Common
PTr-3-76583	chr1	6689584	6689616	mby-5408,mby-3425	presence	0.0229885	Common
PTr-3-59299	chr1	6689585	6689725	mby-3-10-1,mby-3-98-1,mby-2-3,mby-4201,mby-3-7-1,mby-2-8,mby-0043,mby-1407	absence	1	Common
PTr-3-61137	chr1	6691406	6691580	mby-8314,mby-1244	absence	0.149425	Common
PTr-3-36620	chr1	6691418	6691576	mby-6510,mby-3-24-3,mby-4120,mby-8208,mby-1407	presence	0.0574713	Common
PTr-3-157546	chr1	6691453	6691527	mby-3425	absence	1	Common
PTr-3-5140	chr1	6718485	6718534	mby-1501,mby-3-98-1,mby-5077,mby-4241,mby-3124,mby-3-9-3,mby-5101,mby-1016,mby-1244,mby-1702,mby-0010,mby-3425,mby-0043,mby-8204,mby-4405	presence	0.172414	Common
DNA-3-1_PTr-68888	chr1	6722387	6722462	mby-1338,mby-4221	absence	0.988506	Common
DNA-3-1_PTr-147803	chr1	6722517	6722639	mby-0074	absence	0.988506	Common
Harbinger1_PTr-60718	chr1	6749441	6749529	mby-4235	absence	0.091954	Common
DNA-3-3_PTr-122913	chr1	6853359	6853459	mby-1223	absence	1	Common
PTr-3-14951	chr1	6994880	6994980	mby-4405	absence	0.862069	Common
PTr-3-35192	chr1	7038839	7038937	mby-8314	absence	0.988506	Common
ENSPM1_PT-119077	chr1	7049091	7049130	mby-0043	absence	0.0114943	Common
Helitron-N3_PTr-147114	chr1	7087384	7087431	mby-2-5	absence	0.0114943	Common
Copia-54_PTr-LTR-26633	chr1	7106218	7106322	mby-5032	absence	0.0114943	Common
Caulimovirus-2_PTr-24916	chr1	7108292	7108376	mby-4120	absence	0.195402	Common
PTr-3-10610	chr1	7137093	7137201	mby-5120	absence	0.954023	Common
Copia48-PTR_LTR-115542	chr1	7149728	7149911	mby-4405	absence	0.252874	Common
DNA-3-1_PTr-20681	chr1	7159297	7159327	mby-5120	absence	1	Common
Copia5-PTR_I-74650	chr1	7218044	7218121	mby-1112,mby-3-10-1,mby-5120,mby-1807,mby-2-3,mby-1328,mby-1402,mby-1002,mby-1702,mby-4415,mby-0010,mby-1244,mby-4241,mby-4406,mby-0043,mby-3932,mby-0074,mby-0070,mby-8208	absence	0.988506	Common
DNA-3-1_PTr-95077	chr1	7347576	7347683	mby-4429	absence	0.229885	Common
DNA-3-1_PTr-56112	chr1	7349861	7349950	mby-3-7-1,mby-3425	absence	0.287356	Common
Helitron-N4_PTr-124252	chr1	7362876	7362920	mby-3-10-1,mby-1808,mby-6510,mby-1211,mby-4308,mby-5408,mby-1501,mby-1354,mby-1402,mby-0096,mby-4153,mby-2-5,mby-2-3,mby-1016,mby-4333,mby-2-8,mby-9603,mby-8208,mby-0074,mby-1223,mby-3-98-1,mby-1418,mby-1513,mby-4415	presence	0.275862	Common
PTr-3-10587	chr1	7419147	7419311	mby-4429	absence	0.494253	Common
DNA-3-1_PTr-132427	chr1	7434761	7434866	mby-3-10-1,mby-3210,mby-3124,mby-4201,mby-4120,mby-0043,mby-1807,mby-4308,mby-3601,mby-8314,mby-1402,mby-3-9-3,mby-4405,mby-1278,mby-1112,mby-2-3,mby-3-7-1,mby-1244,mby-2-8,mby-8208,mby-8204,mby-5088,mby-1418,mby-6328,mby-1513,mby-3-57-3	absence	1	Common
DNA-3-1_PTr-157943	chr1	7434761	7434873	mby-5408,mby-3441,mby-3-25-1	absence	0.114943	Common
Helitron-N1_PTr-100093	chr1	7544193	7544279	mby-4405,mby-3-25-1,mby-4129	absence	0.988506	Common
Helitron-N1_PTr-81505	chr1	7544193	7544269	mby-1016,mby-5038	absence	0.977011	Common
PTr-3-167237	chr1	7548718	7548830	mby-5120	absence	0.977011	Common
DNA-3-3_PTr-156962	chr1	7638296	7638401	mby-5099,mby-4101,mby-3-92-1,mby-1808,mby-4217,mby-3932,mby-4235	absence	0.183908	Common
GYPOT1_LTR-56977	chr1	7694683	7694813	mby-1016,mby-5226,mby-5408	absence	0.988506	Common
Helitron-N1_PTr-67625	chr1	7721217	7721293	mby-4342,mby-1244	absence	0.356322	Common
PTr-3-143476	chr1	7771708	7771812	mby-3-10-1,mby-3-98-1,mby-3210,mby-8004,mby-2-8,mby-3-16-28,mby-3-24-3,mby-3425,mby-0043,mby-4406	absence	0.827586	Common
PTr-3-156631	chr1	7771709	7771812	mby-5088,mby-2-5,mby-1418,mby-2-3,mby-1328,mby-3601,mby-4129,mby-0057,mby-4221,mby-1807,mby-3932,mby-8208,mby-4415,mby-0095,mby-0096,mby-1201,mby-8314,mby-0070,mby-1278	presence	0.218391	Common
DNA-3-3_PTr-110728	chr1	7814480	7814552	mby-3-10-1,mby-1338,mby-1807,mby-4241,mby-3124,mby-4201,mby-5032,mby-1808,mby-6510,mby-1211,mby-1702,mby-4221,mby-4101,mby-0043,mby-1354,mby-0009,mby-1278,mby-1501,mby-5099,mby-8314,mby-3601,mby-1402,mby-1407,mby-3-9-3,mby-2-19,mby-4328,mby-3-50-2,mby-0095,mby-4405,mby-0057,mby-1112,mby-3-4-2,mby-2-5,mby-1328,mby-3-92-1,mby-5101,mby-3-7-1,mby-4153,mby-8004,mby-4129,mby-1244,mby-2-8,mby-1306,mby-4…	absence	0.988506	Common
DNA-3-1_PTr-116348	chr1	7857795	7857911	mby-1702	absence	0.988506	Common
PTr-3-51824	chr1	7917564	7917620	mby-3381	absence	0.0114943	Common
PTr-3-81888	chr1	7917680	7917718	mby-3-98-1,mby-3-9-3,mby-8004,mby-4406	absence	0.91954	Common
DNA-3-1_PTr-99532	chr1	7976793	7976876	mby-0043	absence	0.965517	Common
Harbinger1_PTr-61661	chr1	7998458	7998677	mby-5226,mby-3-4-2,mby-1418,mby-2-3,mby-3124,mby-3-92-1,mby-1016,mby-4333,mby-4342,mby-1407,mby-3932,mby-4235,mby-4308,mby-0074,mby-2-8,mby-0096,mby-0070,mby-3-50-2	presence	0.206897	Common
PTr-3-50896	chr1	8082169	8082295	mby-1211,mby-5101,mby-1402,mby-8208	absence	0.942529	Common
DNA-3-1_PTr-79288	chr1	8082747	8082820	mby-4129	absence	1	Common
Copia-54_PTr-LTR-9711	chr1	8104625	8104689	mby-4308	absence	0.0114943	Common
DNA-3-1_PTr-107695	chr1	8188218	8188293	mby-5077,mby-1807,mby-3124,mby-4120,mby-1211,mby-1702,mby-3210,mby-0009,mby-3601,mby-5099,mby-8314,mby-9603,mby-1407,mby-2-19,mby-4101,mby-3-50-2,mby-4333,mby-1112,mby-5101,mby-4153,mby-3-5-3,mby-1244,mby-4217,mby-5120,mby-0074,mby-0070,mby-5088,mby-1306,mby-3-25-1,mby-3425	presence	0.344828	Common
Helitron-N3_PTr-68896	chr1	8231733	8231831	mby-4405,mby-3425	absence	0.0344828	Common
hAT-2_PTr-153782	chr1	8264804	8264831	mby-5120,mby-3-25-1,mby-3124	absence	1	Common
DNA-3-3_PTr-99005	chr1	8318526	8318625	mby-4429	absence	1	Common
Helitron-N1_PTr-81063	chr1	8345959	8346042	mby-4328,mby-0009	absence	0.310345	Common
Helitron-N1_PTr-64828	chr1	8346536	8346569	mby-5062,mby-4217,mby-1338,mby-3210,mby-1328,mby-3-9-3,mby-3601,mby-5226,mby-8004,mby-5088,mby-5099,mby-5120,mby-3381,mby-1306,mby-4221,mby-5038,mby-3932,mby-0074,mby-5408,mby-3-50-2	absence	0.505747	Common
DNA-3-2B_PTr-35809	chr1	8474986	8475059	mby-1112	absence	0.724138	Common
PTr-3-146618	chr1	8503646	8503691	mby-1112,mby-3-10-1,mby-5077,mby-4241,mby-3-98-1,mby-3-25-1,mby-1002,mby-3932,mby-0043,mby-4406,mby-0070	absence	0.988506	Common
DNA-3-1_PTr-146751	chr1	8586797	8586886	mby-3-10-1,mby-5088,mby-1807,mby-3601,mby-3-92-1,mby-8004,mby-1002,mby-2-8,mby-1306,mby-4101,mby-5016,mby-4415	presence	0.137931	Common
Helitron-N2_PTr-60508	chr1	8598046	8598077	mby-5032,mby-8208	absence	0.0344828	Common
ENSPM1_PT-56209	chr1	8626974	8627089	mby-1402	absence	0.0114943	Common
DNA-3-1_PTr-167170	chr1	8688750	8688870	mby-5101,mby-4217,mby-8204	absence	0.954023	Common
Helitron-N4_PTr-93634	chr1	8763938	8763981	mby-5077	absence	0.0229885	Common
Copia-56_PTr-LTR-67317	chr1	8788463	8788520	mby-4429	absence	0.310345	Common
Helitron-N1_PTr-155935	chr1	8803559	8803678	mby-4429	absence	0.988506	Common
PTr-3-37289	chr1	8826745	8826829	mby-3-10-1,mby-3-4-2,mby-3-98-1,mby-8004,mby-2-8,mby-3-9-3,mby-4406	absence	0.655172	Common
Copia33-PTR_I-109331	chr1	8883901	8883979	mby-0043	absence	0.264368	Common
Helitron-N2_PTr-151897	chr1	8884175	8884239	mby-3-10-1,mby-5099,mby-1807,mby-2-3,mby-5101,mby-1016,mby-4333,mby-8004,mby-6510,mby-0074,mby-5408	presence	0.126437	Common
Helitron-N3_PTr-137552	chr1	8884671	8884703	mby-2-19,mby-1223,mby-8208	presence	0.0344828	Common
Helitron-N2_PTr-122539	chr1	8983068	8983189	mby-0043,mby-3-9-3,mby-3-98-1,mby-4241,mby-3-5-3	presence	0.0574713	Common
Helitron-N2_PTr-122539	chr1	8983249	8983392	mby-3-4-2,mby-4406	absence	0.0229885	Common
PTr-3-95167	chr1	8989403	8989454	mby-3-98-1,mby-3-92-1,mby-4153,mby-8004,mby-4308,mby-5226	absence	1	Common
DNA-3-1_PTr-126575	chr1	9062501	9062616	mby-4429	absence	0.885057	Common
Helitron-N3_PTr-157324	chr1	9093524	9093592	mby-0043	absence	0.0804598	Common
Gypsy-73_PTr-LTR-129033	chr1	9176892	9176936	mby-4429	absence	0.264368	Common
Copia-91_PTr-LTR-78482	chr1	9193000	9193081	mby-5408,mby-5120,mby-3-25-1,mby-1002	absence	0.149425	Common
hAT-3_PTr-30414	chr1	9274889	9274948	mby-8004	absence	0.781609	Common
DNA-3-1_PTr-159392	chr1	9301913	9302011	mby-1002	absence	1	Common
DNA-3-1_PTr-53858	chr1	9301915	9302011	mby-5226	absence	1	Common
Harbinger1_PTr-51220	chr1	9403151	9403239	mby-1211,mby-4333	absence	0.689655	Common
Harbinger1_PTr-15967	chr1	9403254	9403366	mby-4308	absence	1	Common
Harbinger1_PTr-75326	chr1	9403254	9403336	mby-4415,mby-1223,mby-1418	absence	0.908046	Common
PTr-3-125721	chr1	9446045	9446174	mby-5101,mby-9603,mby-1418	absence	0.965517	Common
PTr-3-123965	chr1	9459786	9459896	mby-1418,mby-4333,mby-5101,mby-1402,mby-5032,mby-1513,mby-3-5-3,mby-1211,mby-9603,mby-8208,mby-4235,mby-4308,mby-4415,mby-0074,mby-1223,mby-0096,mby-0057	absence	1	Common
DNA-3-1_PTr-44974	chr1	9462501	9462589	mby-1223,mby-1418	absence	0.0689655	Common
DNA-3-1_PTr-65314	chr1	9462668	9462777	mby-1501,mby-4217,mby-1338,mby-1807,mby-1328,mby-1702,mby-3-7-1,mby-1402,mby-5088,mby-3-5-3,mby-5099,mby-1306,mby-0010,mby-0009,mby-0074,mby-4328,mby-4153,mby-0070,mby-3601	absence	0.666667	Common
Ogre-PT2_LTR-174744	chr1	9484280	9484428	mby-3-92-1,mby-3-7-1,mby-6510,mby-1211,mby-5004,mby-4308,mby-0074,mby-1223,mby-0057	absence	0.137931	Common
PTr-3-130750	chr1	9499312	9499356	mby-3-10-1,mby-3-4-2,mby-1338,mby-3210,mby-2-3,mby-5038,mby-5226,mby-3-25-1,mby-5077,mby-1002,mby-3381,mby-3-9-3,mby-5120,mby-0010,mby-4415,mby-4308,mby-3932,mby-4405,mby-3-50-2,mby-5062,mby-1201	absence	0.804598	Common
PTr-3-104935	chr1	9525458	9525573	mby-4429	absence	0.988506	Common
hAT-1_PTr-38707	chr1	9541534	9541609	mby-1407	absence	1	Common
hAT-1_PTr-158086	chr1	9541639	9541702	mby-4101	absence	0.804598	Common
Copia21-PTR_LTR-103930	chr1	9706678	9706764	mby-1418	absence	0.954023	Common
Copia-3_PTri-I-28924	chr1	9733855	9733885	mby-1306,mby-5016	presence	0.0229885	Common
Helitron-N1_PTr-164260	chr1	9776149	9776294	mby-3124	absence	0.0114943	Common
Helitron-N1_PTr-105619	chr1	9777572	9777601	mby-3-10-1,mby-1338,mby-4221,mby-5101,mby-3-7-1,mby-8208,mby-1513,mby-1211,mby-1306,mby-2-19,mby-4235,mby-4308,mby-0074,mby-0057,mby-0096,mby-1278	absence	0.873563	Common
PTr-3-132988	chr1	9778291	9778428	mby-5062,mby-5038,mby-5408	absence	0.126437	Common
PTr-3-110385	chr1	9778297	9778432	mby-3-24-3	absence	1	Common
DNA-3-2B_PTr-81811	chr1	9823270	9823381	mby-3210	absence	0.0344828	Common
Gypsy-28_PTr-LTR-40498	chr1	9845835	9845898	mby-1807	absence	0.0114943	Common
Helitron-N1_PTr-152492	chr1	9871772	9871860	mby-4429	absence	0.0114943	Common
PTr-3-44781	chr1	9880090	9880173	mby-5077,mby-3441	absence	0.126437	Common
Helitron-N1_PTr-81129	chr1	9892847	9892940	mby-1223,mby-1513,mby-0057	absence	0.321839	Common
Copia-54_PTr-LTR-107491	chr1	9908100	9908199	mby-4201,mby-4308,mby-3-5-3,mby-6510	absence	1	Common
hAT-4_PTr-156261	chr1	9934237	9934402	mby-3-16-28	absence	0.850575	Common
PTr-3-109125	chr1	9982405	9982438	mby-3-25-1	absence	0.229885	Common
Helitron-N1_PTr-111063	chr1	9994237	9994272	mby-1407	absence	1	Common
Helitron-N1_PTr-152492	chr1	10070635	10070690	mby-5062,mby-5099,mby-2-3,mby-5101,mby-1016,mby-1402,mby-3-5-3,mby-5226,mby-4235,mby-5408,mby-4333,mby-8208	presence	0.137931	Common
PTr-3-66396	chr1	10099019	10099115	mby-1211,mby-5101,mby-1418,mby-4235,mby-9603	absence	0.965517	Common
ENSPM1_PT-88265	chr1	10099228	10099372	mby-4429	absence	0.0574713	Common
Ogre-PT2_LTR-150580	chr1	10151838	10152041	mby-4429	absence	0.252874	Common
DNA-3-1_PTr-59093	chr1	10192795	10193020	mby-1211	absence	0.241379	Common
DNA-3-1_PTr-36070	chr1	10192797	10193020	mby-4201,mby-0074,mby-1223	absence	0.0344828	Common
Helitron-N1_PTr-49391	chr1	10210003	10210063	mby-3-5-3	absence	1	Common
Gypsy-79_PTr-LTR-18261	chr1	10236488	10236540	mby-4153,mby-8204,mby-0074,mby-3932,mby-3124	absence	0.206897	Common
Helitron-N1_PTr-140981	chr1	10299403	10299468	mby-4308,mby-4221	presence	0.0229885	Common
Helitron-N1_PTr-41651	chr1	10299901	10300009	mby-8004,mby-1808	absence	0.885057	Common
Helitron-N1_PTr-150651	chr1	10340835	10340916	mby-1278	absence	0.183908	Common
Helitron-N3_PTr-36383	chr1	10340850	10340920	mby-4333	absence	0.0114943	Common
Copia51-PTR_I-167188	chr1	10380946	10380972	mby-5099,mby-4241,mby-3601,mby-1328,mby-1002,mby-1306,mby-4235,mby-4217,mby-5408,mby-0070,mby-3-50-2	presence	0.126437	Common
Gypsy-73_PTr-LTR-43086	chr1	10438744	10438862	mby-8314	absence	0.206897	Common
PTr-3-10610	chr1	10598931	10599138	mby-4429	absence	0.954023	Common
DNA-3-1_PTr-50327	chr1	10650618	10650684	mby-3601	absence	1	Common
Helitron-N1_PTr-52395	chr1	10656266	10656337	mby-3-10-1,mby-3-98-1,mby-2-3,mby-3-7-1,mby-1402,mby-8004,mby-3-25-1,mby-1002,mby-6328,mby-3-9-3,mby-5120,mby-3932,mby-4235,mby-4308,mby-4333,mby-0057	absence	0.195402	Common
Helitron-N4_PTr-166351	chr1	10680565	10680668	mby-3-16-28	absence	0.045977	Common
Copia-54_PTr-I-154548	chr1	10690702	10690735	mby-1002	absence	0.0344828	Common
Copia-54_PTr-I-41964	chr1	10691146	10691244	mby-4241,mby-4129,mby-8004,mby-1002,mby-3-16-28,mby-4406	absence	0.126437	Common
Copia-54_PTr-I-26634	chr1	10691842	10691956	mby-3-5-3	absence	0.0114943	Common
hAT-1_PTr-129866	chr1	10692417	10692491	mby-3-98-1	absence	0.356322	Common
DNA-3-3_PTr-135382	chr1	10809025	10809145	mby-4415,mby-1402,mby-1223,mby-1513	absence	0.264368	Common
DNA-3-1_PTr-105838	chr1	10813592	10813632	mby-3-10-1,mby-1016,mby-8004,mby-1002,mby-2-8,mby-3-9-3,mby-0043,mby-4406,mby-3-50-2	presence	0.103448	Common
DNA-3-1_PTr-145086	chr1	10834113	10834198	mby-1223,mby-1418	presence	0.0229885	Common
PTr-3-58645	chr1	10885020	10885147	mby-5038,mby-5077,mby-3-25-1,mby-3-16-28,mby-5120,mby-5016	absence	0.954023	Common
PTr-3-34916	chr1	10885161	10885254	mby-5120,mby-3210,mby-3124,mby-1808,mby-3-25-1,mby-3-24-3,mby-3425,mby-4405,mby-3-50-2	absence	1	Common
PTr-3-104547	chr1	10885168	10885254	mby-3-10-1,mby-5038,mby-1338,mby-1807,mby-4241,mby-4129,mby-4201,mby-4120,mby-5077,mby-1002,mby-6510,mby-1211,mby-1702,mby-4221,mby-4101,mby-5016,mby-0043,mby-1354,mby-0009,mby-1501,mby-5099,mby-8314,mby-5408,mby-1402,mby-1407,mby-3-9-3,mby-4328,mby-3-7-1,mby-0095,mby-0057,mby-4333,mby-1112,mby-3-4-2,mby-2-5,mby-1328,mby-3-92-1,mby-1016,mby-4153,mby-8004,mby-5062,mby-1244,mby-2-8,mby-3381,mby-130…	absence	1	Common
Copia30-PTR_I-66329	chr1	10894561	10894634	mby-3-10-1,mby-3-4-2,mby-3210,mby-3-98-1,mby-8004,mby-3-25-1,mby-3-9-3,mby-3441,mby-0043,mby-4406,mby-4405	absence	1	Common
PTr-3-96353	chr1	10956727	10956915	mby-3-24-3	absence	0.045977	Common
Helitron-N3_PTr-131356	chr1	10997313	10997398	mby-3-24-3,mby-3124	absence	0.0229885	Common
Caulimovirus-2_PTr-10186	chr1	11010382	11010490	mby-1338,mby-1807,mby-1808,mby-1002,mby-4101,mby-5408,mby-4328,mby-1278,mby-1501,mby-5099,mby-3-9-3,mby-0095,mby-2-3,mby-1328,mby-3-92-1,mby-5101,mby-8004,mby-1244,mby-4217,mby-5120,mby-5004,mby-4342,mby-8204,mby-0074,mby-5088,mby-3-25-1,mby-1513,mby-3-57-3,mby-3425,mby-8208	presence	0.344828	Common
Copia18-PTR_LTR-113422	chr1	11016907	11017086	mby-4429	absence	1	Common
PTr-3-44851	chr1	11032041	11032084	mby-2-3	absence	0.0114943	Common
DNA-3-3_PTr-111420	chr1	11108374	11108564	mby-4221	absence	0.517241	Common
Gypsy-75_PTr-LTR-117666	chr1	11130997	11131244	mby-0074	absence	0.931034	Common
DNA-3-1_PTr-126701	chr1	11220263	11220367	mby-1418,mby-4201,mby-1402,mby-1513,mby-3-5-3,mby-2-19,mby-4235	presence	0.0804598	Common
DNA-3-3_PTr-97782	chr1	11305371	11305526	mby-0010	absence	0.241379	Common
DNA-3-1_PTr-117979	chr1	11359124	11359152	mby-0095,mby-8314	absence	0.988506	Common
Copia-72_PT-LTR-110481	chr1	11408802	11409011	mby-5032,mby-1513,mby-9603,mby-2-19,mby-4415,mby-1354	absence	0.908046	Common
Copia-72_PT-LTR-51096	chr1	11408808	11409009	mby-6510	absence	0.91954	Common
DNA-3-3_PTr-97782	chr1	11444571	11444797	mby-2-3	absence	0.241379	Common
DNA-3-3_PTr-143088	chr1	11444579	11444797	mby-5038,mby-1338,mby-4101,mby-4241,mby-3124,mby-4201,mby-6328,mby-5032,mby-4120,mby-5077,mby-6510,mby-1211,mby-1702,mby-4221,mby-5016,mby-8204,mby-0043,mby-1354,mby-4328,mby-1278,mby-1501,mby-5099,mby-8314,mby-5408,mby-1402,mby-1407,mby-2-19,mby-3-7-1,mby-3-50-2,mby-4406,mby-0057,mby-4333,mby-1112,mby-2-5,mby-1328,mby-3-92-1,mby-5101,mby-1016,mby-4153,mby-8004,mby-4129,mby-3-5-3,mby-1244,mby-2-8…	presence	0.666667	Common
DNA-3-2_PTr-65666	chr1	11444589	11444795	mby-1807,mby-3-24-3	absence	0.494253	Common
PTr-3-82149	chr1	11544456	11544510	mby-4429	absence	0.16092	Common
Helitron-N3_PTr-12591	chr1	11564952	11565029	mby-1501,mby-3-92-1,mby-3-25-1,mby-1244,mby-2-19,mby-1354,mby-1201	absence	0.137931	Common
Gypsy-32_PT-LTR-82485	chr1	11580577	11580770	mby-3-10-1,mby-1338,mby-3210,mby-4241,mby-4129,mby-6328,mby-1808,mby-4342,mby-1211,mby-1702,mby-1807,mby-0043,mby-0009,mby-1278,mby-5099,mby-8314,mby-4120,mby-1407,mby-5226,mby-4101,mby-5004,mby-0095,mby-4405,mby-4333,mby-1112,mby-2-5,mby-2-3,mby-3-92-1,mby-5101,mby-1016,mby-4153,mby-3441,mby-3-24-3,mby-3932,mby-8208,mby-4406,mby-0074,mby-0057,mby-5088,mby-1418,mby-3-25-1,mby-1513,mby-5120,mby-34…	absence	0.666667	Common
Gypsy-32_PT-LTR-82487	chr1	11580620	11580777	mby-1501,mby-5038,mby-1328,mby-4201,mby-1002,mby-2-8	absence	0.666667	Common
DNA-3-3_PTr-45983	chr1	11581431	11581465	mby-4429	absence	0.965517	Common
Harbinger1_PTr-110584	chr1	11612610	11612696	mby-5101	absence	1	Common
Helitron-N2_PTr-25356	chr1	11622095	11622225	mby-5408	absence	0.0229885	Common
DNA-3-2_PTr-20573	chr1	11787080	11787135	mby-3210	absence	0.712644	Common
DNA-3-1_PTr-116121	chr1	11789114	11789205	mby-4333	absence	0.0229885	Common
DNA-3-1_PTr-64717	chr1	11789114	11789205	mby-0096	absence	0.965517	Common
Copia-54_PTr-LTR-9711	chr1	11826020	11826127	mby-6510,mby-4201,mby-5032,mby-1513,mby-3-5-3,mby-9603,mby-2-19,mby-4308,mby-4415,mby-0096,mby-1223,mby-4429	presence	0.137931	Common
Gypsy-79_PTr-LTR-59733	chr1	11929275	11929350	mby-1402,mby-5032,mby-1513,mby-1211,mby-2-19,mby-4415,mby-1223,mby-0057	presence	0.091954	Common
Helitron-N3_PTr-35971	chr1	11945454	11945555	mby-1211,mby-3-10-1,mby-8004,mby-5038,mby-4217	absence	0.149425	Common
Helitron-N1_PTr-140241	chr1	11992706	11992928	mby-1223,mby-1354	absence	0.655172	Common
DNA-3-1_PTr-67627	chr1	12011221	12011318	mby-3210	absence	0.0114943	Common
DNA-3-1_PTr-58831	chr1	12018876	12018955	mby-4429	absence	0.310345	Common
Helitron-N1_PTr-140241	chr1	12078499	12078613	mby-5038,mby-5077,mby-1807,mby-3124,mby-1808,mby-1002,mby-6510,mby-1702,mby-4221,mby-3210,mby-5016,mby-0043,mby-0009,mby-3-50-2,mby-8314,mby-1402,mby-0096,mby-1278,mby-2-5,mby-2-3,mby-1328,mby-3-92-1,mby-5101,mby-3-7-1,mby-4153,mby-4129,mby-1244,mby-2-8,mby-4217,mby-4235,mby-0070,mby-3-98-1,mby-3-24-3,mby-6328,mby-4342,mby-3-57-3,mby-8208	absence	0.655172	Common
Helitron-N1_PTr-44225	chr1	12078499	12078618	mby-8004	absence	0.988506	Common
GYPOT1_LTR-137935	chr1	12099182	12099278	mby-8208,mby-0074,mby-1223,mby-1513,mby-4235	absence	1	Common
PTr-3-45437	chr1	12104002	12104051	mby-4221	absence	0.954023	Common
Ogre-PT2_LTR-98863	chr1	12132029	12132134	mby-5038,mby-5408,mby-1002	presence	0.0344828	Common
PTr-3-103502	chr1	12280695	12280840	mby-4328,mby-0070,mby-1278	absence	0.321839	Common
PTr-3-26640	chr1	12280714	12280795	mby-1418,mby-2-3,mby-1407	absence	1	Common
GYPOT1_LTR-97406	chr1	12339971	12340004	mby-3-9-3,mby-5408	absence	1	Common
Caulimovirus-1_PTr-23224	chr1	12361161	12361258	mby-3-10-1,mby-5038,mby-1338,mby-1807,mby-4241,mby-3601,mby-6328,mby-5032,mby-1808,mby-5077,mby-1002,mby-6510,mby-1211,mby-1702,mby-3210,mby-5016,mby-0043,mby-1354,mby-0009,mby-1278,mby-8314,mby-5408,mby-9603,mby-4120,mby-3-9-3,mby-4101,mby-4328,mby-3-7-1,mby-0095,mby-0096,mby-3-50-2,mby-4333,mby-1112,mby-3-4-2,mby-2-5,mby-1328,mby-3-92-1,mby-5101,mby-1016,mby-4153,mby-8004,mby-5062,mby-1244,mby-…	presence	0.701149	Common
hAT-5_PTr-22943	chr1	12361345	12361447	mby-3-25-1	absence	0.0344828	Common
Gypsy-73_PTr-LTR-123338	chr1	12379378	12379572	mby-6510	absence	0.862069	Common
hAT-1_PTr-171907	chr1	12427087	12427117	mby-0043,mby-3-98-1,mby-3210	absence	0.114943	Common
PTr-3-110385	chr1	12430130	12430200	mby-5062,mby-5038,mby-5408,mby-1002	absence	1	Common
Gypsy18-PTR_I-122968	chr1	12449044	12449120	mby-1354	absence	0.0114943	Common
PTr-3-128839	chr1	12454883	12454983	mby-3-57-3	absence	1	Common
PTr-3-75303	chr1	12454883	12454974	mby-0043,mby-3-98-1,mby-3-24-3,mby-2-8	absence	0.436782	Common
PTr-3-155708	chr1	12488374	12488405	mby-4201	absence	0.0574713	Common
PTr-3-46167	chr1	12543339	12543481	mby-4429	absence	0.0229885	Common
DNA-3-1_PTr-45523	chr1	12588251	12588420	mby-1306,mby-1244	absence	0.850575	Common
DNA-3-1_PTr-109019	chr1	12588267	12588420	mby-3-4-2	absence	0.965517	Common
Gypsy-73_PTr-LTR-103796	chr1	12596260	12596409	mby-4405	absence	0.091954	Common
PTr-3-155293	chr1	12599360	12599398	mby-0074,mby-6510	absence	0.977011	Common
PTr-3-77958	chr1	12599360	12599398	mby-5101	absence	0.942529	Common
DNA-3-3_PTr-143792	chr1	12607286	12607397	mby-3381	absence	0.965517	Common
DNA-3-1_PTr-58330	chr1	12647956	12648050	mby-5038,mby-1807,mby-4241,mby-4129,mby-1002,mby-1211,mby-1702,mby-4101,mby-0043,mby-5408,mby-4328,mby-3601,mby-1501,mby-5099,mby-8314,mby-1112,mby-3-4-2,mby-2-5,mby-1328,mby-1016,mby-5226,mby-5062,mby-3-5-3,mby-1244,mby-4217,mby-0010,mby-4235,mby-0070,mby-1306,mby-3932	absence	1	Common
Helitron-N4_PTr-25230	chr1	12654517	12654567	mby-5038,mby-1338,mby-4101,mby-4241,mby-3601,mby-1808,mby-5077,mby-0043,mby-4328,mby-3-50-2,mby-1501,mby-5099,mby-1402,mby-2-19,mby-3-7-1,mby-4406,mby-4405,mby-5226,mby-1112,mby-3-4-2,mby-2-3,mby-5101,mby-1016,mby-4153,mby-8004,mby-5062,mby-1244,mby-9603,mby-5004,mby-4235,mby-1223,mby-1201,mby-3-98-1,mby-3441,mby-3-25-1,mby-1513,mby-3-57-3	presence	0.425287	Common
POPGY2_LTR-38387	chr1	12671418	12671449	mby-1328,mby-4201,mby-3-7-1,mby-5226,mby-5101,mby-0074,mby-0009,mby-3601	absence	0.885057	Common
DNA-3-3_PTr-79762	chr1	12695883	12695963	mby-3932	absence	0.0344828	Common
Helitron-N1_PTr-160069	chr1	12766154	12766240	mby-1418	absence	0.103448	Common
Harbinger1_PTr-51220	chr1	12768975	12769027	mby-1501,mby-5038,mby-3210,mby-3-9-3,mby-1306,mby-8208	absence	0.689655	Common
Copia-3_PTri-I-167366	chr1	12849498	12849554	mby-5062	absence	0.0114943	Common
DNA-3-1_PTr-68637	chr1	12864916	12865030	mby-3-5-3	absence	0.0114943	Common
DNA-3-1_PTr-92306	chr1	12898190	12898311	mby-4201,mby-1513,mby-8208	absence	0.988506	Common
PTr-3-148387	chr1	12913978	12914158	mby-3-4-2,mby-4406	absence	0.103448	Common
PTr-3-157546	chr1	12913991	12914159	mby-3-10-1,mby-3210,mby-4241,mby-3601,mby-6328,mby-5032,mby-4120,mby-1702,mby-4221,mby-1807,mby-4308,mby-5408,mby-5099,mby-8314,mby-3-9-3,mby-5226,mby-0096,mby-4333,mby-5062,mby-5088,mby-1328,mby-5101,mby-1016,mby-4153,mby-1244,mby-2-8,mby-1306,mby-3-16-28,mby-5120,mby-3932,mby-4235,mby-8204,mby-0074,mby-1223,mby-1201,mby-3-98-1,mby-1418,mby-4217,mby-3-25-1,mby-1513,mby-3-57-3	absence	1	Common
PTr-3-154333	chr1	12921450	12921532	mby-3-25-1,mby-5120,mby-1808,mby-3124,mby-3425	absence	1	Common
PTr-3-66714	chr1	12921450	12921532	mby-1501,mby-3-10-1,mby-1338,mby-3932,mby-3601,mby-3-4-2,mby-3-98-1,mby-4153,mby-4120,mby-1002,mby-2-8,mby-3-9-3,mby-8314,mby-0010,mby-4406,mby-0043,mby-0095,mby-6328,mby-0009	presence	0.218391	Common
Helitron-N1_PTr-39020	chr1	12973352	12973414	mby-3-57-3	absence	0.0114943	Common
DNA-3-2B_PTr-50867	chr1	12990555	12990614	mby-4406,mby-5120	absence	0.16092	Common
Harbinger1_PTr-95326	chr1	12994102	12994173	mby-5038,mby-3601,mby-0057	absence	0.712644	Common
DNA-3-1_PTr-68151	chr1	13012066	13012139	mby-1501,mby-1338,mby-3-24-3,mby-2-3,mby-1402,mby-1808,mby-1244,mby-2-8,mby-1306,mby-4221,mby-5120,mby-0010,mby-1002,mby-4241,mby-4405,mby-6510,mby-5408,mby-8208	absence	0.310345	Common
DNA-3-1_PTr-148781	chr1	13012070	13012139	mby-0096	absence	0.229885	Common
Helitron-N3_PTr-92162	chr1	13085027	13085082	mby-4405	absence	0.0114943	Common
DNA-3-3_PTr-79762	chr1	13181752	13181874	mby-3-16-28,mby-3441	absence	0.0344828	Common
PTr-3-81849	chr1	13304768	13304888	mby-1211	absence	0.241379	Common
DNA-3-2_PTr-65666	chr1	13344938	13345147	mby-8314	absence	0.494253	Common
Copia46-PTR_LTR-25776	chr1	13395077	13395177	mby-3-10-1,mby-3-4-2,mby-3210,mby-1016,mby-1002,mby-5408	presence	0.0689655	Common
Helitron-1_PTr-57716	chr1	13408705	13408768	mby-4333	absence	0.103448	Common
DNA-3-3_PTr-131242	chr1	13469014	13469103	mby-3-92-1	absence	0.885057	Common
PTr-3-63950	chr1	13477858	13477974	mby-3-4-2,mby-8314,mby-3124,mby-9603,mby-4201,mby-1808,mby-4153,mby-3-25-1,mby-3-9-3,mby-0043,mby-4406,mby-5408	absence	0.91954	Common
PTr-3-10765	chr1	13478422	13478479	mby-3-98-1,mby-5038,mby-3210,mby-4129,mby-3-7-1,mby-5062,mby-3-9-3,mby-0043	absence	1	Common
Helitron-N1_PTr-116631	chr1	13542823	13542917	mby-4333	absence	0.942529	Common
DNA-3-3_PTr-26605	chr1	13550948	13551040	mby-4405,mby-1223	absence	0.850575	Common
DNA-3-1_PTr-22566	chr1	13570255	13570353	mby-8314,mby-4101,mby-1513	absence	1	Common
Copia-56_PTr-LTR-119694	chr1	13589328	13589412	mby-3-10-1,mby-5038,mby-5077,mby-3210,mby-4241,mby-3124,mby-6328,mby-5032,mby-1808,mby-1002,mby-6510,mby-1211,mby-1702,mby-4221,mby-4101,mby-5016,mby-0043,mby-5408,mby-0009,mby-1278,mby-1501,mby-5099,mby-8314,mby-3601,mby-1402,mby-5088,mby-4120,mby-1407,mby-3-9-3,mby-4328,mby-3-7-1,mby-5004,mby-0095,mby-4405,mby-3-50-2,mby-5226,mby-1112,mby-3-4-2,mby-2-5,mby-2-3,mby-1328,mby-3-92-1,mby-1016,mby-4…	absence	1	Common
PTr-3-94938	chr1	13591239	13591369	mby-0070	absence	0.264368	Common
PTr-3-21571	chr1	13591267	13591357	mby-4429	absence	0.747126	Common
DNA-3-3_PTr-49700	chr1	13653978	13654180	mby-2-5,mby-3-24-3,mby-4129,mby-3-92-1,mby-5101,mby-6328,mby-1402,mby-4120,mby-5099,mby-1244,mby-3381,mby-4217,mby-8208,mby-0010,mby-0009,mby-8204,mby-0096,mby-1223,mby-4405,mby-0070,mby-1201	presence	0.241379	Common
Helitron-N2_PTr-59754	chr1	13692415	13692513	mby-4415,mby-1223,mby-8208,mby-0057	absence	0.149425	Common
Helitron-N1_PTr-111063	chr1	13693372	13693455	mby-3-25-1	absence	1	Common
PTr-3-80093	chr1	13713877	13713939	mby-3-10-1,mby-5038,mby-1338,mby-1807,mby-4241,mby-3124,mby-5077,mby-4342,mby-6510,mby-1211,mby-4308,mby-4221,mby-3210,mby-0043,mby-1354,mby-0009,mby-1278,mby-1501,mby-5099,mby-8314,mby-3601,mby-5408,mby-2-19,mby-4328,mby-3-7-1,mby-5004,mby-0095,mby-0096,mby-3-50-2,mby-5226,mby-1112,mby-3-4-2,mby-2-3,mby-1328,mby-1016,mby-4153,mby-8004,mby-4129,mby-1244,mby-2-8,mby-3381,mby-1306,mby-3-16-28,mby-3…	absence	0.988506	Common
PTr-3-104935	chr1	13739876	13739997	mby-3-10-1,mby-5038,mby-1338,mby-1807,mby-4241,mby-3124,mby-4201,mby-6328,mby-5032,mby-4120,mby-5077,mby-1002,mby-6510,mby-1211,mby-1702,mby-4221,mby-4101,mby-5016,mby-0043,mby-5408,mby-0009,mby-1278,mby-1501,mby-5099,mby-8314,mby-1402,mby-5088,mby-1407,mby-2-19,mby-4328,mby-3-7-1,mby-3-50-2,mby-4406,mby-0096,mby-0057,mby-5226,mby-3-4-2,mby-2-5,mby-2-3,mby-1328,mby-5101,mby-1016,mby-4153,mby-8004…	absence	0.988506	Common
Gypsy-71_PTr-LTR-118699	chr1	13768711	13768833	mby-4217	absence	0.0114943	Common
PTr-3-154210	chr1	13770629	13770744	mby-5088,mby-3-4-2,mby-1807,mby-3124,mby-3601,mby-4153,mby-4129,mby-5101,mby-5120,mby-4415,mby-0095,mby-3-50-2,mby-5408,mby-0009,mby-0057	presence	0.172414	Common
PTr-3-66396	chr1	13770632	13770744	mby-3-10-1,mby-1338,mby-3-24-3,mby-6328,mby-3-25-1,mby-5004,mby-1201	absence	0.965517	Common
PTr-3-143018	chr1	13770685	13770851	mby-3-57-3	absence	0.126437	Common
hAT-3_PTr-90228	chr1	13783044	13783118	mby-5077,mby-3124,mby-0043,mby-5408,mby-0009,mby-3-50-2,mby-1407,mby-3-9-3,mby-4405,mby-3-4-2,mby-2-5,mby-4153,mby-5120,mby-0010,mby-4235,mby-8204,mby-1223,mby-3-98-1,mby-3-24-3,mby-3-25-1,mby-3-57-3,mby-4415	presence	0.252874	Common
PTr-3-21990	chr1	13794312	13794391	mby-3381,mby-3-57-3	absence	0.816092	Common
PTr-3-59339	chr1	13794447	13794529	mby-2-3,mby-4328	absence	0.666667	Common
PTr-3-130750	chr1	13827504	13827593	mby-1501,mby-3-10-1,mby-4101,mby-3124,mby-3-92-1,mby-5038,mby-1808,mby-4342,mby-1211,mby-3-9-3,mby-5120,mby-3932,mby-4406,mby-5062	absence	0.804598	Common
DNA-3-1_PTr-95154	chr1	13867170	13867410	mby-3-4-2,mby-4129	absence	0.574713	Common
DNA-3-1_PTr-131497	chr1	13867258	13867370	mby-1501,mby-4120,mby-0010,mby-5101	absence	1	Common
DNA-3-1_PTr-167379	chr1	13871997	13872076	mby-0074	absence	1	Common
Copia-91_PTr-LTR-169087	chr1	13886403	13886452	mby-5101	absence	0.931034	Common
PTr-3-71868	chr1	14046380	14046437	mby-5101,mby-4333,mby-1513,mby-8208,mby-0074,mby-1223,mby-0057	presence	0.0804598	Common
Helitron-N1_PTr-108700	chr1	14047002	14047049	mby-3-24-3,mby-4217,mby-8004,mby-3-25-1,mby-3-57-3,mby-8204,mby-5408,mby-1201	absence	1	Common
DNA-3-3_PTr-157157	chr1	14062613	14062647	mby-5062	absence	0.218391	Common
Ogre-PT2_LTR-87990	chr1	14131893	14131959	mby-3-5-3	absence	0.114943	Common
Ogre-PT2_LTR-57094	chr1	14132063	14132129	mby-1418,mby-6510,mby-1211,mby-2-19,mby-5120,mby-4308,mby-4429	absence	0.356322	Common
hAT-1N_PTr-143650	chr1	14159673	14159708	mby-4415	absence	0.793103	Common
Helitron-N1_PTr-154808	chr1	14164134	14164244	mby-4221	absence	0.505747	Common
Helitron-N1_PTr-162951	chr1	14164142	14164244	mby-3-9-3,mby-3932,mby-6328	absence	0.045977	Common
Copia-91_PTr-LTR-45977	chr1	14167456	14167493	mby-4308	absence	0.103448	Common
DNA-3-3_PTr-1511	chr1	14237306	14237403	mby-3-57-3	absence	0.0114943	Common
Helitron-1_PTr-21665	chr1	14250525	14250616	mby-4415	absence	0.0344828	Common
PTr-3-20137	chr1	14274927	14275037	mby-1338,mby-3124,mby-4201,mby-5016,mby-5408,mby-3601,mby-5099,mby-8314,mby-1402,mby-1278,mby-1112,mby-2-5,mby-2-3,mby-1328,mby-3-92-1,mby-4333,mby-8004,mby-1244,mby-4217,mby-5120,mby-0010,mby-0074,mby-3-25-1,mby-3425	absence	0.977011	Common
PTr-3-69672	chr1	14274928	14275037	mby-4342	absence	0.045977	Common
PTr-3-102815	chr1	14274958	14275037	mby-3381,mby-3-24-3	absence	1	Common
PTr-3-99406	chr1	14274958	14275086	mby-4429	absence	0.885057	Common
ENSPM1_PT-128300	chr1	14275566	14275696	mby-0074	absence	0.977011	Common
PTr-3-94009	chr1	14352446	14352546	mby-3210,mby-2-3	absence	0.517241	Common
PTr-3-156323	chr1	14352461	14352546	mby-5062,mby-5038,mby-3-24-3,mby-5226,mby-1002,mby-3-57-3,mby-5016,mby-5408	absence	0.862069	Common
PTr-3-57106	chr1	14353084	14353205	mby-1501,mby-1016,mby-3-25-1	absence	0.954023	Common
EnSpm1B_PT-143384	chr1	14355839	14355874	mby-0043,mby-3210,mby-3124	absence	0.977011	Common
EnSpm3_PT-13718	chr1	14359912	14359987	mby-3-98-1	absence	0.0804598	Common
DNA-3-1_PTr-132427	chr1	14377477	14377596	mby-1338,mby-3601,mby-3-92-1,mby-3-7-1,mby-4235,mby-3932,mby-3425,mby-1354,mby-1328	absence	1	Common
DNA-3-1_PTr-153877	chr1	14377484	14377596	mby-3-16-28,mby-3-24-3,mby-3441	absence	0.954023	Common
DNA-3-1_PTr-29331	chr1	14377498	14377596	mby-0095,mby-2-3,mby-3124,mby-8204	absence	0.770115	Common
POPGY2_LTR-48409	chr1	14505421	14505544	mby-3-57-3,mby-3441	absence	0.988506	Common
PTr-3-99533	chr1	14541124	14541174	mby-3-57-3,mby-5077,mby-5120,mby-1808,mby-1002	absence	0.333333	Common
PTr-3-25527	chr1	14544110	14544162	mby-4241,mby-6328,mby-3-5-3,mby-4342,mby-1407,mby-5004,mby-8208,mby-3-50-2	absence	0.103448	Common
DNA-3-1_PTr-65879	chr1	14588215	14588291	mby-4405	absence	0.977011	Common
Copia-18_PTri-LTR-72906	chr1	14609864	14609903	mby-3-10-1,mby-3-98-1,mby-8004,mby-3425,mby-4406	absence	1	Common
Gypsy19-PTR_LTR-35248	chr1	14651118	14651147	mby-4429	absence	0.632184	Common
DNA-3-1_PTr-56280	chr1	14655720	14655873	mby-4415,mby-0096,mby-1418	absence	0.54023	Common
PTr-3-56987	chr1	14708200	14708243	mby-5077,mby-5120,mby-3-25-1	absence	0.965517	Common
hAT-4_PTr-145247	chr1	14725821	14725857	mby-3-4-2,mby-3932,mby-0010,mby-1328	absence	0.942529	Common
ENSPM1_PT-113763	chr1	14764704	14764808	mby-4201	absence	0.0574713	Common
Gypsy-78_PTr-LTR-167630	chr1	14808516	14808617	mby-3381,mby-5077	absence	0.114943	Common
Helitron-N1_PTr-131230	chr1	15161900	15161992	mby-5062	absence	0.206897	Common
Helitron-N1_PTr-158611	chr1	15161917	15161992	mby-5038,mby-3-4-2,mby-1016,mby-3-25-1,mby-1002,mby-5408,mby-3-50-2	absence	0.183908	Common
DNA-3-2_PTr-80765	chr1	15319980	15320079	mby-0074,mby-5032	absence	0.816092	Common
POPGY1_I-61927	chr1	15538506	15538624	mby-3-57-3	absence	0.252874	Common
hAT-1_PTr-171907	chr1	15567848	15568001	mby-1211,mby-3-5-3	absence	0.114943	Common
PTr-3-57557	chr1	15606073	15606159	mby-5120	absence	0.827586	Common
PTr-3-44781	chr1	15606075	15606143	mby-3425	absence	0.126437	Common
Copia-54_PTr-I-120461	chr1	15618130	15618170	mby-0074,mby-1418,mby-3-5-3	absence	0.448276	Common
Copia-54_PTr-I-127165	chr1	15620020	15620109	mby-4241	absence	0.0574713	Common
Gypsy-25_PTr-LTR-142333	chr1	15667780	15667852	mby-5062,mby-3-4-2,mby-5120,mby-3210,mby-4241,mby-3601,mby-5038,mby-5226,mby-1808,mby-4342,mby-2-8,mby-4129,mby-3-24-3,mby-4406,mby-0043,mby-0095,mby-4405,mby-8314,mby-3-50-2	presence	0.218391	Common
hAT-3_PTr-20064	chr1	15678412	15678556	mby-3-4-2,mby-4241,mby-9603,mby-8004,mby-1808,mby-3-9-3,mby-5408	absence	0.252874	Common
DNA-3-1_PTr-90519	chr1	15742574	15742670	mby-3441	absence	0.045977	Common
PTr-3-104935	chr1	15814622	15814735	mby-4429	absence	0.988506	Common
PTr-3-64591	chr1	15826884	15827007	mby-4217	absence	0.0344828	Common
DNA-3-1_PTr-50940	chr1	15893427	15893549	mby-2-19	absence	0.988506	Common
Helitron-1_PTr-118670	chr1	15924360	15924496	mby-1418,mby-3-5-3,mby-6510,mby-1211,mby-0074,mby-1354,mby-0057	presence	0.0804598	Common
Ogre-PT2_LTR-72262	chr1	15972440	15972536	mby-3-57-3,mby-3-16-28,mby-1002,mby-5038	presence	0.045977	Common
PTr-3-87949	chr1	16125530	16125615	mby-1418,mby-4201,mby-1402,mby-5032,mby-1513,mby-3-5-3,mby-9603,mby-4235,mby-4415,mby-0074,mby-1223,mby-1354,mby-0096	absence	0.252874	Common
PTr-3-155889	chr1	16160487	16160585	mby-3-10-1,mby-5226	absence	0.0574713	Common
Helitron-N1_PTr-48958	chr1	16300201	16300289	mby-5120,mby-5077,mby-3210,mby-1808,mby-3-25-1,mby-3441,mby-3-57-3,mby-3-16-28,mby-3-24-3,mby-4405	absence	0.988506	Common
Helitron-N1_PTr-64887	chr1	16336625	16336721	mby-1223,mby-3-5-3	absence	0.896552	Common
PTr-3-123138	chr1	16337018	16337120	mby-3-4-2,mby-4101,mby-3-25-1,mby-8208	absence	0.172414	Common
Helitron-N4_PTr-58634	chr1	16337827	16337910	mby-1112,mby-3-4-2,mby-5099,mby-8314,mby-4221,mby-4328	presence	0.0689655	Common
DNA-3-1_PTr-126701	chr1	16364519	16364567	mby-3-16-28,mby-5120,mby-3124	absence	0.0574713	Common
DNA-3-1_PTr-151521	chr1	16428067	16428257	mby-6510,mby-5101,mby-1402,mby-1513,mby-3-5-3,mby-9603,mby-4415,mby-1223,mby-1354	absence	1	Common
DNA-3-1_PTr-44175	chr1	16612001	16612113	mby-1223,mby-0057	absence	0.988506	Common
Helitron-N1_PTr-56290	chr1	16655818	16655922	mby-1807	absence	0.390805	Common
Helitron-N1_PTr-26697	chr1	16655827	16655922	mby-1501,mby-5120,mby-3210,mby-3-25-1,mby-1808,mby-1407,mby-1702,mby-4101,mby-5004,mby-3425,mby-4415,mby-1223,mby-8314,mby-1278	absence	0.942529	Common
Gypsy-79_PTr-LTR-17572	chr1	16663254	16663350	mby-3-24-3,mby-3124,mby-1016,mby-5226,mby-3-25-1,mby-1808,mby-5120,mby-5408,mby-3-50-2	absence	0.908046	Common
EnSpm3_PT-23381	chr1	16683606	16683697	mby-1702,mby-1513,mby-0009,mby-1201	presence	0.045977	Common
Helitron-N1_PTr-64828	chr1	16705717	16705813	mby-3-57-3,mby-5077,mby-1201	absence	0.505747	Common
Ogre-PT2_LTR-135607	chr1	16724754	16724837	mby-3-50-2	absence	0.781609	Common
Ogre-PT2_LTR-112451	chr1	16725267	16725359	mby-3210,mby-2-3,mby-3124,mby-5226,mby-3-25-1,mby-2-8,mby-5408	presence	0.0804598	Common
Gypsy-79_PTr-LTR-31347	chr1	16780692	16780768	mby-1418,mby-4201,mby-3-5-3,mby-1513,mby-1211,mby-5101,mby-4235,mby-0074,mby-6510,mby-0096,mby-8208	presence	0.126437	Common
Gypsy-79_PTr-LTR-52161	chr1	16780705	16780768	mby-4308	absence	0.0344828	Common
Gypsy-79_PTr-LTR-141856	chr1	16781189	16781241	mby-5101,mby-1402,mby-6510,mby-4235,mby-0074,mby-1354,mby-4333,mby-8208	absence	0.91954	Common
DNA-3-1_PTr-146493	chr1	16857001	16857052	mby-4201,mby-5101,mby-1402,mby-8208,mby-6510	absence	1	Common
Helitron-N1_PTr-140241	chr1	16867369	16867412	mby-4406	absence	0.655172	Common
DNA-3-1_PTr-67578	chr1	16909312	16909399	mby-4405	absence	0.183908	Common
PTr-3-65482	chr1	16944030	16944123	mby-4328	absence	0.827586	Common
ENSPM1_PT-113763	chr1	17042557	17042651	mby-4429	absence	0.0574713	Common
L1-3_PTr-120670	chr1	17068455	17068688	mby-1211,mby-5101,mby-0096,mby-5032,mby-8208	absence	0.0804598	Common
Gypsy13-PTR_LTR-70772	chr1	17138757	17138810	mby-4405	absence	0.0804598	Common
hAT-3_PTr-143652	chr1	17138954	17138984	mby-3381,mby-3-92-1,mby-4221,mby-3425,mby-1244	absence	0.793103	Common
ENSPM1_PT-46466	chr1	17210531	17210754	mby-6510,mby-4201,mby-1402,mby-1513,mby-3-5-3,mby-9603,mby-8208,mby-1223,mby-4333,mby-0057	absence	0.195402	Common
Copia-3_PTri-I-44875	chr1	17238828	17238927	mby-4308,mby-1513	presence	0.0229885	Common
Helitron-N1_PTr-20506	chr1	17257492	17257565	mby-1016,mby-3-50-2,mby-5408,mby-3425,mby-2-8	absence	0.781609	Common
Helitron-N1_PTr-39131	chr1	17257492	17257565	mby-3-10-1	absence	0.0114943	Common
PTr-3-146463	chr1	17373347	17373491	mby-3-10-1,mby-5062,mby-1807,mby-4241,mby-3124,mby-6328,mby-5032,mby-4120,mby-1002,mby-6510,mby-1702,mby-4221,mby-3210,mby-5016,mby-0043,mby-1354,mby-0009,mby-1278,mby-1501,mby-5099,mby-8314,mby-3601,mby-5408,mby-1402,mby-5088,mby-1407,mby-3-9-3,mby-2-19,mby-4101,mby-4328,mby-3-7-1,mby-3-50-2,mby-0095,mby-0096,mby-0057,mby-5226,mby-1112,mby-3-4-2,mby-2-5,mby-2-3,mby-1328,mby-3-92-1,mby-5101,mby-1…	absence	0.954023	Common
Caulimovirus-1_PTr-23224	chr1	17378260	17378311	mby-5062,mby-5077,mby-3124,mby-5226,mby-3-25-1,mby-1002,mby-5120,mby-5408,mby-3-50-2	presence	0.103448	Common
Helitron-N4_PTr-119906	chr1	17378441	17378552	mby-3-10-1,mby-5226	absence	0.310345	Common
SAT-1_PTr-100241	chr1	17381562	17381614	mby-5038,mby-1338,mby-1807,mby-3601,mby-4201,mby-5032,mby-4221,mby-5408,mby-8314,mby-1407,mby-1201,mby-3-92-1,mby-5226,mby-3381,mby-3-16-28,mby-5120,mby-3932,mby-4235,mby-0057,mby-5088,mby-3441,mby-3-25-1	presence	0.252874	Common
Gypsy5-PTR_I-109498	chr1	17382250	17382339	mby-3210,mby-1328,mby-1016,mby-1211,mby-5120,mby-3932,mby-8208,mby-0057	absence	0.758621	Common
Helitron-N1_PTr-160890	chr1	17431838	17431940	mby-1338,mby-8314,mby-5226,mby-1807,mby-4101,mby-3425	absence	0.758621	Common
Helitron-N1_PTr-90665	chr1	17432989	17433079	mby-4333,mby-1407	absence	0.793103	Common
Helitron-N1_PTr-98408	chr1	17433005	17433079	mby-3210	absence	0.310345	Common
PTr-3-155172	chr1	17449988	17450170	mby-5077,mby-1807,mby-3601,mby-4120,mby-4101,mby-0009,mby-1278,mby-5099,mby-1402,mby-4406,mby-0096,mby-1112,mby-2-5,mby-2-3,mby-3-7-1,mby-4153,mby-3-5-3,mby-1244,mby-3-16-28,mby-0010,mby-8204,mby-1513,mby-3932	absence	0.770115	Common
PTr-3-160100	chr1	17450087	17450198	mby-5120,mby-3210,mby-3-25-1,mby-5226,mby-1002	absence	0.988506	Common
Helitron-N3_PTr-111960	chr1	17468112	17468176	mby-3-10-1,mby-3-4-2,mby-2-3,mby-3-9-3,mby-3-98-1,mby-8004,mby-1808,mby-2-8,mby-3-57-3,mby-4406	presence	0.114943	Common
DNA-3-3_PTr-153894	chr1	17481205	17481321	mby-3-10-1,mby-5038,mby-1338,mby-1807,mby-3124,mby-4201,mby-6328,mby-1808,mby-5077,mby-1002,mby-1702,mby-4221,mby-4101,mby-1354,mby-0009,mby-1278,mby-1501,mby-5099,mby-5408,mby-1402,mby-1407,mby-3-9-3,mby-4406,mby-0096,mby-3-50-2,mby-5226,mby-1112,mby-2-5,mby-2-3,mby-1328,mby-5101,mby-1016,mby-4153,mby-8004,mby-4129,mby-3-5-3,mby-1244,mby-2-8,mby-3381,mby-4217,mby-3-16-28,mby-3932,mby-4235,mby-82…	absence	1	Common
POPGY1_LTR-16466	chr1	17490243	17490389	mby-1501,mby-3-10-1,mby-8004,mby-2-3,mby-3124,mby-3-4-2,mby-6328,mby-5032,mby-1808,mby-3-9-3,mby-1211,mby-1702,mby-4221,mby-4235,mby-8204,mby-4406,mby-0074,mby-3-50-2,mby-5408,mby-5062,mby-1201	absence	0.896552	Common
POPGY2_LTR-111686	chr1	17503030	17503147	mby-4221,mby-1201	absence	0.045977	Common
Helitron-N1_PTr-39036	chr1	17545914	17545996	mby-5099,mby-3-24-3,mby-3-92-1,mby-5226,mby-1808,mby-0010,mby-0095,mby-1223,mby-3-50-2	absence	0.252874	Common
Gypsy-75_PTr-LTR-117666	chr1	17546479	17546717	mby-4405	absence	0.931034	Common
hAT-4_PTr-148029	chr1	17637621	17637715	mby-9603,mby-4333,mby-1513,mby-6510	absence	0.091954	Common
Harbinger1_PTr-15967	chr1	17647423	17647558	mby-3-10-1,mby-5408,mby-2-3,mby-1002	absence	1	Common
POPGY2_LTR-159848	chr1	17649791	17649851	mby-1501,mby-3-10-1,mby-2-3,mby-4129,mby-3-92-1,mby-1702,mby-4201,mby-6510,mby-4120,mby-1513,mby-1244,mby-1407,mby-1306,mby-2-19,mby-5120,mby-3932,mby-1002,mby-2-8,mby-5101,mby-0070	presence	0.229885	Common
DNA-3-1_PTr-126575	chr1	17696306	17696374	mby-8208	absence	0.885057	Common
Helitron-N4_PTr-16645	chr1	17721146	17721242	mby-5120,mby-3-25-1	absence	0.0344828	Common
Helitron-N3_PTr-41345	chr1	17762958	17763001	mby-1808	absence	0.0114943	Common
PTr-3-37506	chr1	17771098	17771219	mby-1244	absence	0.91954	Common
Copia-54_PTr-I-131536	chr1	17825070	17825181	mby-2-3,mby-8004,mby-1407,mby-3381,mby-4221,mby-3425	absence	1	Common
Gypsy-79_PTr-LTR-108148	chr1	17839874	17840004	mby-3-10-1,mby-5038	absence	0.195402	Common
Copia-55_PTr-I-159698	chr1	17854719	17854763	mby-3-10-1,mby-1338,mby-1807,mby-6328,mby-1244,mby-4221,mby-5120,mby-0074,mby-1201	presence	0.103448	Common
Gypsy-79_PTr-LTR-131612	chr1	17868810	17868881	mby-5101,mby-4415	absence	0.0804598	Common
DNA-3-1_PTr-66307	chr1	17876744	17876800	mby-9603,mby-4201,mby-1513,mby-6510,mby-5101,mby-0096	presence	0.0689655	Common
Copia-54_PTr-LTR-98010	chr1	17882137	17882248	mby-3-5-3,mby-4235,mby-0074,mby-1223,mby-1354,mby-0057	absence	0.988506	Common
Gypsy6-PTR_LTR-25478	chr1	17883826	17883954	mby-1418,mby-4333,mby-5101,mby-8208,mby-1402,mby-5032,mby-1513,mby-6510,mby-1211,mby-2-19,mby-4235,mby-4308,mby-4415,mby-0074,mby-1223,mby-1354,mby-0096,mby-0057	absence	0.655172	Common
Helitron-N4_PTr-61795	chr1	17916460	17916561	mby-1002	absence	0.0114943	Common
PTr-3-95506	chr1	17927068	17927148	mby-4415	absence	1	Common
PTr-3-116159	chr1	17927071	17927251	mby-3-10-1,mby-1807,mby-4241,mby-3601,mby-1808,mby-1002,mby-4129,mby-3-9-3,mby-3-50-2,mby-1328,mby-3-92-1,mby-5226,mby-1244,mby-9603,mby-3-16-28,mby-5120,mby-0074,mby-1223,mby-0057,mby-5088,mby-1513,mby-3425	absence	0.988506	Common
Copia-55_PTr-I-87965	chr1	17956632	17956747	mby-3441	absence	0.0114943	Common
DNA-3-1_PTr-137913	chr1	17995558	17995714	mby-3-25-1	absence	0.758621	Common
Copia-18_PTri-I-72905	chr1	18080034	18080094	mby-1501,mby-1338,mby-1807,mby-1328,mby-3124,mby-9603,mby-1808,mby-3-57-3,mby-4221,mby-4101,mby-0010,mby-4415,mby-4308,mby-0095,mby-4217,mby-3-50-2,mby-1354,mby-5004,mby-1201	absence	1	Common
ENSPM1_PT-5843	chr1	18094436	18094659	mby-3-16-28	absence	0.16092	Common
Gypsy18-PTR_LTR-149804	chr1	18122320	18122429	mby-0096	absence	0.0344828	Common
Gypsy-29_PTr-I-92257	chr1	18231359	18231451	mby-5408	absence	0.0114943	Common
hAT-2_PTr-164715	chr1	18232677	18232786	mby-5101,mby-3-5-3	absence	0.0229885	Common
Helitron-1_PTr-133567	chr1	18358730	18358808	mby-3-16-28,mby-5408	absence	0.229885	Common
Copia5-PTR_LTR-53078	chr1	18363130	18363240	mby-4415,mby-5032	absence	0.793103	Common
Caulimovirus-2_PTr-10186	chr1	18374627	18374700	mby-4429	absence	0.0689655	Common
Helitron-N1_PTr-39036	chr1	18386941	18387069	mby-1211,mby-0096,mby-1418,mby-2-19	absence	0.252874	Common
GYPOT1_LTR-160054	chr1	18408786	18408911	mby-2-19	absence	0.0114943	Common
GYPOT1_LTR-76217	chr1	18408910	18409032	mby-6328,mby-5032,mby-2-3	absence	0.977011	Common
GYPOT1_LTR-31252	chr1	18408922	18408992	mby-5226,mby-5408	absence	0.045977	Common
Helitron-N2_PTr-153561	chr1	18414861	18414899	mby-5101,mby-3932,mby-2-5,mby-1354,mby-4241	absence	0.390805	Common
EnSpm1B_PT-140829	chr1	18416906	18416974	mby-1112,mby-1807	presence	0.0229885	Common
PTr-3-11150	chr1	18490693	18490723	mby-0095,mby-5120,mby-3-50-2	absence	0.045977	Common
Helitron-N1_PTr-43383	chr1	18510274	18510359	mby-1211,mby-3-92-1	absence	1	Common
DNA-3-2B_PTr-35809	chr1	18551422	18551471	mby-9603,mby-1223	absence	0.724138	Common
POPGY1_LTR-90795	chr1	18586635	18586693	mby-0096	absence	0.275862	Common
Gypsy-73_PTr-LTR-123338	chr1	18639595	18639708	mby-1211,mby-5101	absence	0.862069	Common
POPGY1_LTR-119027	chr1	18652597	18652678	mby-3381,mby-1201	absence	0.149425	Common
Gypsy-73_PTr-LTR-123338	chr1	18654806	18654890	mby-1513	absence	0.862069	Common
PTr-3-158589	chr1	18718529	18718665	mby-5101	absence	0.977011	Common
PTr-3-99406	chr1	18718529	18718714	mby-1513	absence	0.885057	Common
Gypsy-73_PTr-LTR-55570	chr1	18796778	18796881	mby-3-9-3,mby-5077	absence	0.149425	Common
ENSPM1_PT-160335	chr1	18802675	18802782	mby-3124,mby-5226,mby-3-25-1,mby-1002,mby-0010,mby-5408	absence	0.0804598	Common
PTr-3-48330	chr1	18804769	18804861	mby-4429	absence	0.091954	Common
PTr-3-143593	chr1	18848625	18848740	mby-3441,mby-2-3,mby-3-25-1,mby-3381,mby-3-16-28,mby-5120,mby-4405	absence	0.689655	Common
hAT-3_PTr-66530	chr1	18936675	18936892	mby-1418,mby-4333,mby-3-5-3,mby-8208,mby-1223,mby-1354	absence	0.977011	Common
hAT-1N_PTr-151918	chr1	18945954	18946000	mby-1338,mby-3210,mby-3124,mby-4120,mby-4342,mby-6510,mby-1702,mby-1807,mby-0009,mby-3-50-2,mby-5099,mby-8314,mby-3601,mby-1407,mby-4328,mby-0095,mby-0096,mby-4333,mby-1112,mby-2-5,mby-1328,mby-3-92-1,mby-5101,mby-3-7-1,mby-4153,mby-1244,mby-3381,mby-4217,mby-3441,mby-0010,mby-0074,mby-0070,mby-1418,mby-9603,mby-3-25-1,mby-5120,mby-3425,mby-3932	presence	0.436782	Common
POPGY2_LTR-117235	chr1	18975247	18975348	mby-3-10-1,mby-4101,mby-4201,mby-4120,mby-4342,mby-6510,mby-1211,mby-5016,mby-0043,mby-5408,mby-3-50-2,mby-5099,mby-1407,mby-2-19,mby-0096,mby-5226,mby-1112,mby-2-5,mby-2-3,mby-1328,mby-3-92-1,mby-3-7-1,mby-4153,mby-8004,mby-3-5-3,mby-1244,mby-3-16-28,mby-0010,mby-8208,mby-8204,mby-4405,mby-1201,mby-3441,mby-3-25-1,mby-3-57-3,mby-5004	absence	1	Common
DNA-3-1_PTr-169221	chr1	18988346	18988463	mby-1223	absence	0.045977	Common
ENSPM1_PT-64716	chr1	19005598	19005635	mby-1807,mby-2-3,mby-3124,mby-5016,mby-3-25-1,mby-1244,mby-3-57-3,mby-3932,mby-4342,mby-0043,mby-4241,mby-1223,mby-3-50-2	presence	0.149425	Common
Gypsy-79_PTr-LTR-120573	chr1	19016454	19016544	mby-1402,mby-4129	absence	1	Common
hAT-1N_PTr-143650	chr1	19019244	19019351	mby-4429	absence	0.793103	Common
DNA-3-1_PTr-59597	chr1	19077060	19077156	mby-4241,mby-3932	absence	0.0804598	Common
DNA-3-1_PTr-105838	chr1	19156396	19156474	mby-4241	absence	0.0114943	Common
Gypsy-28_PTr-LTR-105254	chr1	19185116	19185176	mby-1016	absence	1	Common
EnSpm1B_PT-53047	chr1	19185893	19185948	mby-5032,mby-5408,mby-4235	presence	0.0344828	Common
Copia-91_PTr-LTR-111953	chr1	19207563	19207672	mby-1513	absence	0.183908	Common
DNA-3-2_PTr-147307	chr1	19221368	19221405	mby-4201,mby-1402	absence	0.310345	Common
Gypsy-27_PTr-LTR-121239	chr1	19246149	19246389	mby-3932	absence	0.804598	Common
ENSPM1_PT-160336	chr1	19263103	19263148	mby-3-24-3	absence	0.0804598	Common
ENSPM1_PT-160336	chr1	19263103	19263148	mby-4221	absence	0.0804598	Common
hAT-4_PTr-145247	chr1	19282042	19282159	mby-3441,mby-2-3,mby-3-25-1,mby-3381,mby-5120,mby-4405	absence	0.942529	Common
Ogre-PT1_I-106535	chr1	19326690	19326766	mby-4429	absence	0.126437	Common
PTr-3-102967	chr1	19335977	19336009	mby-5038,mby-3-4-2,mby-0010,mby-3-50-2	absence	1	Common
Helitron-N2_PTr-116067	chr1	19339880	19339913	mby-4201,mby-4415,mby-0074	presence	0.0344828	Common
Gypsy-28_PTr-I-34193	chr1	19379572	19379656	mby-1338,mby-1807,mby-4241,mby-3601,mby-4120,mby-6510,mby-1702,mby-4101,mby-0009,mby-1278,mby-1501,mby-5099,mby-8314,mby-1402,mby-4328,mby-2-5,mby-3-92-1,mby-5101,mby-4153,mby-8004,mby-4129,mby-3-5-3,mby-1244,mby-1306,mby-3-16-28,mby-3441,mby-0010,mby-8208,mby-8204,mby-0074,mby-1223,mby-0070,mby-1201,mby-1418,mby-9603,mby-3425,mby-3932	presence	0.425287	Common
Gypsy-27_PTr-LTR-2770	chr1	19406165	19406253	mby-3-10-1,mby-5038,mby-1338,mby-3210,mby-4241,mby-4129,mby-5032,mby-4120,mby-1702,mby-0009,mby-3-50-2,mby-2-19,mby-0095,mby-0096,mby-1328,mby-4333,mby-5120,mby-4235,mby-1201,mby-3-98-1,mby-3-24-3,mby-3-57-3,mby-3425,mby-1112,mby-4101,mby-3124,mby-4342,mby-1211,mby-4221,mby-1354,mby-4328,mby-5226,mby-5062,mby-3-4-2,mby-5101,mby-3-7-1,mby-4217,mby-3-16-28,mby-3932,mby-8208,mby-8204,mby-0057,mby-96…	presence	0.988506	Common
Helitron-N2_PTr-59754	chr1	19430881	19430951	mby-3-10-1,mby-1807,mby-3124,mby-6510,mby-4221,mby-3210,mby-5408,mby-1501,mby-4101,mby-0095,mby-0096,mby-5062,mby-3-4-2,mby-5101,mby-1016,mby-2-8,mby-1306,mby-5120,mby-0010,mby-8204,mby-4405,mby-0070,mby-5088,mby-3-24-3,mby-6328,mby-3-57-3	presence	0.298851	Common
hAT-4_PTr-120363	chr1	19459594	19459656	mby-3381,mby-8204,mby-4241	presence	0.0344828	Common
Gypsy-27_PTr-LTR-113215	chr1	19504517	19504554	mby-1112,mby-9603,mby-3441,mby-1002	absence	0.0689655	Common
Gypsy-27_PTr-LTR-125070	chr1	19506922	19507040	mby-2-19	absence	0.988506	Common
Gypsy-28_PTr-I-40780	chr1	19514867	19514934	mby-8208,mby-1418,mby-9603,mby-4201,mby-4429,mby-1402,mby-3-5-3,mby-6510,mby-1211,mby-5101,mby-2-19,mby-4235,mby-4415,mby-0074,mby-1223,mby-1354,mby-0096,mby-0057	absence	0.241379	Common
PTr-3-57886	chr1	19523317	19523440	mby-0095	absence	0.862069	Common
POPGY1_I-167935	chr1	19612182	19612285	mby-4429	absence	0.770115	Common
Copia-56_PTr-I-61048	chr1	19673241	19673307	mby-3-25-1	absence	0.0574713	Common
Gypsy18-PTR_LTR-106726	chr1	19685801	19685923	mby-0074,mby-0096,mby-1513	absence	0.896552	Common
Gypsy-73_PTr-LTR-101081	chr1	19753822	19753852	mby-3-10-1,mby-1338,mby-3210,mby-3124,mby-5077,mby-1002,mby-1702,mby-0043,mby-5408,mby-8314,mby-1407,mby-0095,mby-5226,mby-3-4-2,mby-2-5,mby-2-3,mby-1328,mby-1016,mby-4153,mby-3-5-3,mby-1244,mby-2-8,mby-4217,mby-5120,mby-0010,mby-1201,mby-1513	presence	0.310345	Common
ENSPM1_PT-89858	chr1	19807071	19807132	mby-3124,mby-3425	absence	0.770115	Common
Gypsy-78_PTr-I-47335	chr1	19897400	19897501	mby-3-10-1,mby-5038,mby-1338,mby-1807,mby-4241,mby-3601,mby-4201,mby-3441,mby-5032,mby-1808,mby-5077,mby-1002,mby-6510,mby-1211,mby-1702,mby-4221,mby-3210,mby-5016,mby-5062,mby-0043,mby-1354,mby-0009,mby-1278,mby-1501,mby-5099,mby-8314,mby-4415,mby-5408,mby-1402,mby-5088,mby-4120,mby-1407,mby-8204,mby-3-9-3,mby-2-19,mby-4101,mby-4328,mby-3-7-1,mby-5004,mby-0095,mby-0096,mby-0057,mby-4333,mby-1112…	presence	0.931034	Common
Gypsy-28_PTr-I-172194	chr1	19915622	19915655	mby-3-10-1,mby-5062,mby-1338,mby-1807,mby-4241,mby-3601,mby-5032,mby-1808,mby-1002,mby-6510,mby-1211,mby-1702,mby-4221,mby-3210,mby-0043,mby-5408,mby-0009,mby-1278,mby-1501,mby-5099,mby-8314,mby-4120,mby-1407,mby-2-19,mby-3-50-2,mby-0095,mby-0057,mby-1112,mby-2-5,mby-2-3,mby-1328,mby-5101,mby-1016,mby-4153,mby-8004,mby-4129,mby-1244,mby-3381,mby-4217,mby-3-16-28,mby-0010,mby-8208,mby-4415,mby-820…	presence	0.609195	Common
Gypsy18-PTR_LTR-159839	chr1	20002320	20002465	mby-5101,mby-1223	absence	0.988506	Common
Gypsy-72_PTr-LTR-172917	chr1	20123772	20123837	mby-0010	absence	0.0114943	Common
POPGY1_LTR-90141	chr1	20208654	20208762	mby-5077	absence	0.172414	Common
DNA-3-3_PTr-132801	chr1	20209686	20209737	mby-5016	absence	0.229885	Common
Gypsy-78_PTr-LTR-75376	chr1	20227321	20227433	mby-1016,mby-1306,mby-1807,mby-1278	presence	0.045977	Common
Copia43-PTR_I-174136	chr1	20251973	20252090	mby-5077	absence	0.172414	Common
Gypsy-28_PTr-LTR-7387	chr1	20391797	20392016	mby-1328,mby-1016,mby-1002,mby-1211,mby-2-19,mby-0043	absence	0.563218	Common
POPGY1_LTR-54013	chr1	20454567	20454681	mby-1306,mby-1338,mby-0010,mby-2-5	absence	0.0574713	Common
POPGY2_LTR-116340	chr1	20496739	20496841	mby-1016	absence	0.0229885	Common
DNA-3-3_PTr-109924	chr1	20502624	20502711	mby-3-16-28,mby-5120,mby-2-3	presence	0.0344828	Common
Helitron-N3_PTr-68896	chr1	20503721	20503766	mby-3-98-1	absence	0.0344828	Common
Helitron-N1_PTr-90665	chr1	20513870	20513976	mby-4415	absence	0.793103	Common
Helitron-N1_PTr-142958	chr1	20515082	20515190	mby-2-8	absence	0.252874	Common
Caulimovirus-1_PTr-128985	chr1	20629864	20629983	mby-2-19	absence	0.781609	Common
Ogre-PT2_I-58459	chr1	20719816	20719884	mby-0043,mby-3-25-1	absence	0.114943	Common
POPGY1_LTR-172134	chr1	20835184	20835246	mby-5120	absence	0.0229885	Common
ENSPM1_PT-724	chr1	20911174	20911280	mby-4308,mby-4333,mby-1223	presence	0.0344828	Common
Gypsy-28_PTr-LTR-39658	chr1	20964949	20965101	mby-4241,mby-6510,mby-3932,mby-1201	absence	0.793103	Common
Helitron-N1_PTr-98848	chr1	20976983	20977112	mby-4201,mby-9603,mby-1354	absence	0.505747	Common
Gypsy-73_PTr-LTR-35619	chr1	21053248	21053336	mby-8314	absence	0.0344828	Common
PTr-3-154356	chr1	21089978	21090159	mby-5062,mby-1338,mby-1807,mby-4241,mby-3601,mby-9603,mby-6328,mby-1808,mby-5077,mby-1002,mby-6510,mby-1211,mby-1702,mby-4221,mby-3210,mby-5016,mby-0043,mby-5408,mby-0009,mby-1278,mby-1501,mby-5099,mby-8314,mby-4415,mby-1402,mby-5088,mby-1407,mby-3-9-3,mby-2-19,mby-4101,mby-4328,mby-3-7-1,mby-3-50-2,mby-0095,mby-0096,mby-0057,mby-5226,mby-1112,mby-3-4-2,mby-2-5,mby-1328,mby-3-92-1,mby-5101,mby-10…	absence	0.850575	Common
Gypsy-29_PTr-I-76177	chr1	21095094	21095130	mby-2-3	absence	0.356322	Common
Gypsy-28_PTr-I-34193	chr1	21099151	21099185	mby-5099,mby-3210,mby-4333,mby-4221,mby-1211,mby-2-19,mby-3441,mby-0043,mby-8204,mby-4429,mby-8314,mby-0057	presence	0.137931	Common
ENSPM1_PT-141741	chr1	21111664	21111803	mby-0096,mby-8004,mby-3-5-3,mby-0057	absence	0.758621	Common
EnSpm3_PT-89985	chr1	21130362	21130417	mby-5408	absence	0.0114943	Common
Gypsy-8_PTri-LTR-10759	chr1	21183604	21183772	mby-4429	absence	1	Common
Gypsy-75_PTr-LTR-168529	chr1	21196442	21196556	mby-3932,mby-0010,mby-6328,mby-8204	absence	0.275862	Common
Gypsy-30_PTr-LTR-105504	chr1	21268674	21268719	mby-3-57-3,mby-4405,mby-3210,mby-2-3	presence	0.045977	Common
POPGY1_LTR-19534	chr1	21312410	21312461	mby-2-8,mby-6510,mby-0057	absence	0.045977	Common
hAT-1_PTr-45653	chr1	21327200	21327313	mby-5062,mby-5038,mby-5077,mby-3-24-3,mby-2-3,mby-3124,mby-5226,mby-1002,mby-3-16-28,mby-3441,mby-3425,mby-5408,mby-3-50-2	absence	1	Common
DNA-3-3_PTr-99005	chr1	21400340	21400454	mby-3-5-3	absence	1	Common
DNA-3-3_PTr-58895	chr1	21456270	21456346	mby-1418,mby-5101,mby-1402,mby-3-5-3,mby-6510,mby-4308,mby-4415,mby-1354	absence	1	Common
PTr-3-53284	chr1	21460103	21460291	mby-4429	absence	0.0344828	Common
PTr-3-93161	chr1	21460198	21460277	mby-3-25-1	absence	1	Common
Helitron-N4_PTr-66649	chr1	21493990	21494052	mby-4308,mby-0074	absence	0.0344828	Common
Gypsy10-PTR_I-163790	chr1	21517663	21517711	mby-4429	absence	0.425287	Common
Gypsy-79_PTr-LTR-13435	chr1	21524536	21524643	mby-1211,mby-1402,mby-1223,mby-1513,mby-4235	presence	0.0574713	Common
EnSpm1B_PT-150514	chr1	21528434	21528519	mby-1112,mby-5099,mby-1807,mby-3601,mby-4153,mby-4120,mby-5120,mby-4308,mby-4101,mby-0043,mby-1201,mby-1278	presence	0.137931	Common
Helitron-N4_PTr-18590	chr1	21560928	21561024	mby-0043	absence	0.0344828	Common
Helitron-N4_PTr-61795	chr1	21560929	21561024	mby-6328,mby-3-7-1,mby-3932,mby-3-5-3	presence	0.045977	Common
DNA-3-1_PTr-96400	chr1	21585246	21585320	mby-1112,mby-3-16-28,mby-1328,mby-4342	absence	0.172414	Common
DNA-3-1_PTr-127836	chr1	21592594	21592693	mby-1807,mby-4201,mby-1808,mby-1002,mby-4221,mby-3210,mby-5016,mby-5408,mby-3-50-2,mby-1501,mby-1402,mby-3-9-3,mby-2-19,mby-4406,mby-4405,mby-5226,mby-3-4-2,mby-2-5,mby-3-92-1,mby-1016,mby-4153,mby-2-8,mby-3381,mby-1306,mby-5120,mby-0010,mby-4235,mby-8204,mby-1223,mby-5088,mby-3441,mby-4217,mby-1513,mby-4342,mby-3-57-3,mby-3425,mby-5004	absence	0.942529	Common
Helitron-N2_PTr-25819	chr1	21601411	21601463	mby-1211,mby-4415,mby-1402,mby-1223,mby-9603	absence	0.126437	Common
PTr-3-130750	chr1	21602313	21602372	mby-1223,mby-5408	absence	0.804598	Common
PTr-3-98474	chr1	21631470	21631652	mby-3-10-1	absence	1	Common
PTr-3-147385	chr1	21631486	21631657	mby-1112,mby-3124	presence	0.0229885	Common
PTr-3-137898	chr1	21690439	21690555	mby-4101	absence	0.528736	Common
Gypsy-76_PTr-LTR-142395	chr1	21818435	21818489	mby-5032,mby-3-5-3,mby-6510,mby-3381,mby-3932,mby-8208,mby-4415,mby-0074,mby-1223,mby-1354,mby-0096	absence	0.264368	Common
Gypsy16-PTR_I-29828	chr1	21909043	21909093	mby-3-98-1,mby-4101,mby-4241,mby-3601,mby-1016,mby-4328,mby-1513,mby-8314,mby-3425,mby-8204,mby-1201,mby-0009,mby-1278	absence	0.183908	Common
Gypsy-79_PTr-LTR-140910	chr1	21948178	21948285	mby-3-4-2	absence	0.0114943	Common
Ogre-PT2_LTR-168950	chr1	21949996	21950070	mby-4201	absence	0.0114943	Common
Helitron-N1_PTr-67625	chr1	21956789	21956824	mby-1501,mby-5101	absence	0.356322	Common
Caulimovirus-2_PTr-24916	chr1	21957368	21957419	mby-5120	absence	0.195402	Common
EnSpm3_PT-154170	chr1	21987967	21988023	mby-0074,mby-5032,mby-1513	absence	0.0574713	Common
hAT-6_PTr-62785	chr1	22022102	22022263	mby-3-10-1,mby-3-92-1,mby-0009,mby-0095,mby-5408,mby-0070	absence	0.229885	Common
PTr-3-57602	chr1	22054500	22054533	mby-4429	absence	0.45977	Common
Helitron-N2_PTr-115302	chr1	22056139	22056185	mby-3441,mby-3-24-3,mby-8004,mby-2-8	absence	0.126437	Common
EnSpm3_PT-89985	chr1	22094416	22094523	mby-1112	absence	0.0114943	Common
Gypsy-73_PTr-LTR-43086	chr1	22101323	22101415	mby-5120	absence	0.206897	Common
Helitron-N2_PTr-153853	chr1	22151737	22151864	mby-4429	absence	0.091954	Common
Harbinger1_PTr-43184	chr1	22160768	22160847	mby-5120	absence	1	Common
Harbinger1_PTr-82852	chr1	22160768	22160847	mby-1016	absence	0.0689655	Common
Gypsy18-PTR_LTR-136533	chr1	22198569	22198627	mby-4201	absence	0.0114943	Common
POPGY1_LTR-46884	chr1	22262653	22262769	mby-1338,mby-5408,mby-2-5	absence	0.195402	Common
Helitron-N1_PTr-102931	chr1	22308583	22308708	mby-0043,mby-3-4-2,mby-5226,mby-1002	absence	0.045977	Common
hAT-3_PTr-143652	chr1	22405584	22405612	mby-4406,mby-3-50-2,mby-3124,mby-2-8	absence	0.793103	Common
hAT-1_PTr-38707	chr1	22495017	22495093	mby-0096	absence	1	Common
Harbinger1_PTr-156522	chr1	22508398	22508467	mby-8204	absence	1	Common
Gypsy-73_PTr-LTR-101081	chr1	22542342	22542389	mby-1501,mby-5099,mby-3441,mby-3601,mby-3-25-1,mby-1407,mby-9603	presence	0.0804598	Common
Gypsy-79_PTr-LTR-19925	chr1	22551152	22551230	mby-0057	absence	0.137931	Common
hAT-1_PTr-36947	chr1	22556363	22556481	mby-3-92-1,mby-1244,mby-5016	absence	0.0689655	Common
POPGY1_LTR-112139	chr1	22590580	22590684	mby-5101	absence	0.0114943	Common
hAT-1_PTr-64148	chr1	22606567	22606776	mby-3-24-3	absence	0.229885	Common
Helitron-N3_PTr-85289	chr1	22612082	22612137	mby-4405,mby-5120,mby-3-25-1,mby-5077	absence	0.0689655	Common
DNA-3-1_PTr-95374	chr1	22619100	22619198	mby-1016	absence	0.333333	Common
Helitron-N1_PTr-39131	chr1	22702093	22702180	mby-4120,mby-3601	presence	0.0229885	Common
Helitron-N4_PTr-144884	chr1	22703201	22703268	mby-4217,mby-4342	presence	0.0229885	Common
hAT-1N_PTr-133053	chr1	22708781	22708865	mby-8208,mby-0074,mby-1223,mby-0096,mby-4235	presence	0.0574713	Common
hAT-1N_PTr-133053	chr1	22708943	22708991	mby-5032	absence	0.0114943	Common
PTr-3-71604	chr1	22744379	22744458	mby-4429	absence	0.218391	Common
Gypsy-79_PTr-LTR-13435	chr1	22784554	22784697	mby-1402	absence	0.0344828	Common
PTr-3-171825	chr1	22832250	22832340	mby-1501,mby-3441,mby-1328,mby-3-7-1,mby-1402,mby-5032,mby-6328,mby-3381,mby-1702,mby-8314,mby-0009,mby-1201	presence	0.137931	Common
PTr-3-125683	chr1	22832254	22832341	mby-1016,mby-5408,mby-5016,mby-1002	absence	0.091954	Common
ENSPM1_PT-26128	chr1	22850575	22850773	mby-5226,mby-1223,mby-5016,mby-4328	absence	0.977011	Common
DNA-3-1_PTr-117223	chr1	22855574	22855753	mby-1112,mby-3932,mby-1244	absence	0.252874	Common
POPGY1_LTR-78943	chr1	22905039	22905132	mby-4429	absence	0.896552	Common
Gypsy-79_PTr-LTR-74598	chr1	22906820	22906933	mby-4201	absence	0.942529	Common
Helitron-N2_PTr-154824	chr1	22921573	22921646	mby-8208	absence	0.275862	Common
Copia-3_PTri-I-45882	chr1	22958533	22958591	mby-1338,mby-1807,mby-4153,mby-1244,mby-3381,mby-4217,mby-3-16-28,mby-4101,mby-4342,mby-1354,mby-8208	presence	0.126437	Common
PTr-3-138048	chr1	22988030	22988067	mby-4405	absence	1	Common
Helitron-N1_PTr-64831	chr1	23009748	23009845	mby-8208	absence	0.0804598	Common
POPGY2_LTR-41175	chr1	23042227	23042322	mby-0070	absence	0.091954	Common
Gypsy13-PTR_LTR-72898	chr1	23051776	23051859	mby-3-98-1,mby-3-9-3,mby-8004,mby-1808,mby-2-8,mby-3-57-3,mby-3-16-28,mby-4406	presence	0.091954	Common
EnSpm1B_PT-143384	chr1	23104402	23104500	mby-3-24-3,mby-3601,mby-1016,mby-8004,mby-6328,mby-3-5-3,mby-1407,mby-4217,mby-4129	absence	0.977011	Common
DNA-3-1_PTr-141319	chr1	23152179	23152319	mby-5038,mby-5077,mby-2-3,mby-3124,mby-5099,mby-5120,mby-4129	absence	1	Common
Helitron-N2_PTr-116067	chr1	23169498	23169610	mby-3-25-1	absence	0.0229885	Common
Gypsy-73_PTr-LTR-157740	chr1	23189014	23189083	mby-5062,mby-3-4-2,mby-4201,mby-1244,mby-0095,mby-1201	absence	0.356322	Common
DNA-3-1_PTr-94435	chr1	23208348	23208442	mby-4217,mby-4333,mby-0057	absence	0.988506	Common
DNA-3-1_PTr-65879	chr1	23208443	23208543	mby-1501,mby-5077,mby-1328,mby-4342,mby-3932,mby-8204,mby-4415,mby-4129	absence	0.977011	Common
DNA-3-1_PTr-64334	chr1	23270449	23270659	mby-4201,mby-4221,mby-0009	presence	0.0344828	Common
DNA-3-1_PTr-78778	chr1	23270451	23270678	mby-3210,mby-8004	presence	0.0229885	Common
Gypsy-27_PTr-I-6962	chr1	23287885	23288006	mby-4201,mby-4333,mby-1513,mby-5101,mby-2-19,mby-8208,mby-0096,mby-1223	presence	0.091954	Common
POPGY2_LTR-75671	chr1	23292304	23292414	mby-4405	absence	0.0114943	Common
Helitron-N1_PTr-55430	chr1	23310757	23310927	mby-3210,mby-4241,mby-3124,mby-4201,mby-5032,mby-1808,mby-5408,mby-4129,mby-5099,mby-9603,mby-2-19,mby-0095,mby-1278,mby-2-5,mby-4153,mby-1244,mby-3381,mby-4217,mby-3-16-28,mby-0074,mby-0070,mby-1201,mby-3441,mby-1306,mby-3-25-1,mby-3-57-3	presence	0.298851	Common
Helitron-N1_PTr-140241	chr1	23310879	23310983	mby-3-10-1	absence	0.655172	Common
Copia43-PTR_I-104610	chr1	23335304	23335406	mby-3-57-3,mby-5120,mby-3-24-3,mby-3-25-1	absence	1	Common
Helitron-N3_PTr-41345	chr1	23363012	23363069	mby-5077	absence	0.0114943	Common
Gypsy-73_PTr-LTR-158547	chr1	23381174	23381284	mby-4429	absence	0.137931	Common
DNA-3-1_PTr-78579	chr1	23427051	23427095	mby-4333,mby-1223	absence	0.149425	Common
ENSPM1_PT-111005	chr1	23463992	23464026	mby-3381,mby-1016,mby-4328,mby-4406	absence	0.149425	Common
hAT-1_PTr-171907	chr1	23533766	23533872	mby-1223	absence	0.114943	Common
PTr-3-38693	chr1	23562565	23562628	mby-4235	absence	0.988506	Common
DNA-3-3_PTr-22256	chr1	23615420	23615498	mby-1211,mby-0057	absence	0.45977	Common
DNA-3-1_PTr-65308	chr1	23622007	23622073	mby-3-10-1,mby-3-98-1,mby-2-5,mby-8314,mby-1402,mby-6328,mby-4217,mby-0043,mby-5408,mby-5226,mby-4328,mby-1278	absence	1	Common
Helitron-N3_PTr-19584	chr1	23702830	23702890	mby-3-10-1,mby-3-4-2,mby-3210,mby-3-25-1,mby-2-8	presence	0.0574713	Common
Copia-56_PTr-I-11068	chr1	23747611	23747706	mby-4415,mby-8204,mby-4101,mby-0010,mby-6510	absence	0.37931	Common
Copia10-PTR_I-128157	chr1	23747781	23747898	mby-4221,mby-1808,mby-1201	absence	1	Common
Copia-3_PTri-I-10020	chr1	23751096	23751184	mby-5077,mby-2-3,mby-8004,mby-3381,mby-3-16-28,mby-0043	absence	0.735632	Common
POPGY1_LTR-25733	chr1	23754483	23754604	mby-5226	absence	0.91954	Common
Gypsy-28_PTr-LTR-7372	chr1	23756082	23756148	mby-4221,mby-4241	absence	0.0574713	Common
Gypsy-79_PTr-LTR-105605	chr1	23786313	23786433	mby-4415,mby-0057	absence	0.977011	Common
Ogre-PT3_LTR-20163	chr1	23793104	23793164	mby-3-10-1	absence	0.229885	Common
Gypsy-26_PTr-LTR-93038	chr1	23867550	23867646	mby-3-10-1,mby-1338,mby-3210,mby-4241,mby-3124,mby-6328,mby-5032,mby-4221,mby-1807,mby-0043,mby-1354,mby-0009,mby-1278,mby-1501,mby-5099,mby-1402,mby-1407,mby-3-9-3,mby-0096,mby-3-50-2,mby-1112,mby-3-4-2,mby-2-5,mby-1328,mby-5101,mby-3-7-1,mby-4333,mby-8004,mby-4129,mby-2-8,mby-4217,mby-3441,mby-5004,mby-8208,mby-1223,mby-1201,mby-3-98-1,mby-1418,mby-9603,mby-3-25-1,mby-1513,mby-3425,mby-4415	presence	0.494253	Common
Copia-3_PTri-I-42222	chr1	23896578	23896724	mby-5077	absence	0.206897	Common
Ogre-PT2_LTR-38178	chr1	24009358	24009530	mby-0074	absence	0.402299	Common
Gypsy-79_PTr-LTR-120574	chr1	24038066	24038139	mby-3-10-1,mby-5099,mby-3210,mby-2-3,mby-3-25-1,mby-1407,mby-4217	absence	1	Common
Gypsy-79_PTr-LTR-140910	chr1	24102893	24102937	mby-5408,mby-3-16-28,mby-2-3	presence	0.0344828	Common
POPGY1_LTR-6532	chr1	24161729	24161799	mby-1016,mby-2-8	presence	0.0229885	Common
POPGY1_LTR-355	chr1	24170882	24170996	mby-5077,mby-3-24-3,mby-1808,mby-3-16-28,mby-3441,mby-4406	absence	0.229885	Common
PTr-3-21904	chr1	24199413	24199468	mby-0057	absence	0.218391	Common
PTr-3-21173	chr1	24338756	24338844	mby-1418,mby-4201,mby-1402,mby-1211,mby-5101,mby-2-19,mby-8208,mby-4308,mby-4415,mby-0096,mby-4333	presence	0.126437	Common
Gypsy-26_PTr-LTR-93860	chr1	24350198	24350288	mby-0074	absence	0.16092	Common
POPGY2_LTR-93827	chr1	24352367	24352485	mby-9603	absence	0.988506	Common
PTr-3-132988	chr1	24383893	24383945	mby-3-98-1,mby-3-4-2,mby-2-5,mby-9603,mby-1402,mby-5032,mby-3-25-1,mby-1513,mby-1244,mby-1702,mby-4221,mby-0010,mby-0043,mby-4406,mby-4405,mby-1354,mby-0009,mby-0057	presence	0.206897	Common
EnSpm1B_PT-163158	chr1	24401244	24401308	mby-3-98-1	absence	0.0689655	Common
Ogre-PT3_LTR-30650	chr1	24405974	24406029	mby-4405	absence	0.0114943	Common
Ogre-PT3_LTR-102005	chr1	24407524	24407564	mby-0057	absence	0.0114943	Common
Copia-54_PTr-I-161540	chr1	24411985	24412044	mby-2-5,mby-1418,mby-5226,mby-6328,mby-1002,mby-2-8,mby-4217,mby-3-16-28,mby-0074,mby-5408,mby-0096	presence	0.126437	Common
DNA-3-3_PTr-103135	chr1	24429257	24429308	mby-3-10-1,mby-3-4-2,mby-5099,mby-3210,mby-3-92-1,mby-3-7-1,mby-3-98-1,mby-5062,mby-5032,mby-4221,mby-8004,mby-5016,mby-4406,mby-0043,mby-0095,mby-0096,mby-4328,mby-1201	absence	0.62069	Common
Helitron-N1_PTr-125771	chr1	24446655	24446690	mby-0043,mby-3-9-3,mby-3-16-28,mby-8004,mby-5077	absence	0.988506	Common
Helitron-N3_PTr-68952	chr1	24523927	24523980	mby-1201	absence	0.0229885	Common
Copia-84_PT-I-137841	chr1	24558939	24559015	mby-3124	absence	0.114943	Common
POPGY1_LTR-69773	chr1	24577483	24577546	mby-8208,mby-6510	absence	0.0574713	Common
Gypsy-32_PT-LTR-135502	chr1	24591342	24591456	mby-1418,mby-4333,mby-5032,mby-3-5-3,mby-6510,mby-1211,mby-9603,mby-8208,mby-0074	absence	1	Common
Gypsy-73_PTr-LTR-9203	chr1	24594521	24594681	mby-0074,mby-4429,mby-1402	absence	0.310345	Common
DNA-3-1_PTr-56676	chr1	24619699	24619881	mby-1211,mby-1418,mby-1223,mby-0057	absence	0.0804598	Common
Gypsy-79_PTr-LTR-160513	chr1	24653030	24653144	mby-5101,mby-1402,mby-1513,mby-6510,mby-1211,mby-8208,mby-0096,mby-1223,mby-4429,mby-0057	absence	0.218391	Common
DNA-3-1_PTr-73147	chr1	24695700	24695847	mby-0074,mby-4333,mby-1402	absence	0.977011	Common
hAT-4_PTr-19810	chr1	24716937	24717049	mby-5120,mby-3210,mby-3-25-1,mby-3441	absence	0.563218	Common
Copia-56_PTr-LTR-124376	chr1	24719549	24719621	mby-5120	absence	0.045977	Common
PTr-3-110346	chr1	24751491	24751544	mby-3-10-1,mby-5038,mby-5099,mby-1807,mby-3124,mby-4201,mby-3-25-1,mby-4221,mby-3425,mby-8204,mby-0095,mby-4328	absence	0.988506	Common
PTr-3-35892	chr1	24751491	24751544	mby-3-4-2,mby-3-24-3,mby-4241,mby-3-92-1,mby-3-9-3,mby-5226,mby-8004,mby-1808,mby-3-57-3,mby-5120,mby-8208,mby-4406,mby-4217,mby-5408,mby-8314,mby-1201	absence	0.252874	Common
PTr-3-36073	chr1	24782393	24782515	mby-4429	absence	0.195402	Common
PTr-3-156151	chr1	24930350	24930463	mby-3-25-1,mby-3210,mby-2-3	absence	0.988506	Common
PTr-3-95086	chr1	24967497	24967575	mby-3381	absence	1	Common
DNA-3-2_PTr-118834	chr1	25043725	25043829	mby-9603	absence	0.126437	Common
DNA-3-1_PTr-55369	chr1	25168630	25168669	mby-1211,mby-8208	presence	0.0229885	Common
Helitron-N3_PTr-21548	chr1	25201511	25201560	mby-3-98-1	absence	0.0344828	Common
PTr-3-57106	chr1	25233724	25233825	mby-3-10-1,mby-3-98-1,mby-5077,mby-3441,mby-8004,mby-1808,mby-2-8,mby-3381,mby-3-9-3,mby-3-16-28,mby-0043	absence	0.954023	Common
DNA-3-3_PTr-135382	chr1	25285669	25285836	mby-0043	absence	0.264368	Common
Helitron-1_PTr-67422	chr1	25335662	25335689	mby-4429	absence	0.494253	Common
DNA-3-1_PTr-147778	chr1	25356073	25356184	mby-2-19	absence	0.977011	Common
DNA-3-1_PTr-35753	chr1	25356073	25356231	mby-1354	absence	0.896552	Common
DNA-3-1_PTr-44862	chr1	25356115	25356227	mby-0043	absence	1	Common
DNA-3-1_PTr-155652	chr1	25434123	25434264	mby-2-19	absence	1	Common
PTr-3-114974	chr1	25501291	25501342	mby-3-4-2,mby-5120,mby-3441,mby-3124,mby-3-9-3,mby-4153,mby-3-25-1,mby-3381,mby-1306,mby-3-16-28,mby-4101,mby-0010,mby-3425,mby-0043,mby-4405,mby-4328,mby-0009,mby-4235	absence	0.873563	Common
Copia-3_PTri-I-146162	chr1	25547026	25547095	mby-3210,mby-3124,mby-3441	presence	0.0344828	Common
Copia-55_PTr-I-40777	chr1	25566839	25566907	mby-3601	absence	0.0114943	Common
DNA-3-1_PTr-95078	chr1	25572940	25573001	mby-1501,mby-4101,mby-2-3,mby-3-5-3,mby-8204,mby-0057	absence	1	Common
DNA-3-1_PTr-113565	chr1	25599876	25600052	mby-8204,mby-4129	absence	0.885057	Common
DNA-3-1_PTr-79369	chr1	25599876	25600083	mby-3210,mby-2-3	absence	0.287356	Common
DNA-3-1_PTr-108667	chr1	25626672	25626782	mby-0096	absence	0.218391	Common
PTr-3-154394	chr1	25631114	25631340	mby-1338,mby-1201	absence	0.977011	Common
PTr-3-21904	chr1	25631117	25631344	mby-5038,mby-1807,mby-4201,mby-5032,mby-4120,mby-1002,mby-6510,mby-1702,mby-4101,mby-5016,mby-0043,mby-1354,mby-3-50-2,mby-1501,mby-5099,mby-8314,mby-5408,mby-1407,mby-3-9-3,mby-2-19,mby-0095,mby-0096,mby-3-4-2,mby-2-5,mby-1808,mby-4333,mby-8004,mby-4217,mby-3932,mby-4342,mby-4406,mby-0057,mby-5088,mby-1418,mby-6328,mby-3425,mby-5004,mby-8208	presence	0.436782	Common
PTr-3-96927	chr1	25631127	25631234	mby-3-25-1	absence	0.965517	Common
DNA-3-3_PTr-155980	chr1	25669510	25669562	mby-5077,mby-3210,mby-5408,mby-3-5-3	absence	0.103448	Common
Helitron-N3_PTr-95478	chr1	25717192	25717231	mby-0096,mby-3-5-3	absence	0.229885	Common
PTr-3-105019	chr1	25724039	25724201	mby-4429	absence	0.0114943	Common
PTr-3-64127	chr1	25786920	25787041	mby-5062,mby-5038,mby-1016,mby-1002,mby-5016,mby-5408	absence	0.344828	Common
Helitron-N1_PTr-91919	chr1	25801561	25801687	mby-1112,mby-3-10-1,mby-2-5,mby-1807,mby-1328,mby-3-25-1,mby-4153,mby-3-98-1,mby-1808,mby-1244,mby-6328,mby-4217,mby-3-16-28,mby-5016,mby-0095,mby-3-50-2,mby-5408,mby-4333,mby-0057	absence	0.988506	Common
Harbinger1_PTr-127816	chr1	25803310	25803422	mby-5038,mby-1338,mby-3210,mby-4342,mby-1702,mby-4101,mby-0043,mby-5408,mby-4328,mby-1278,mby-1501,mby-5099,mby-9603,mby-1407,mby-3-9-3,mby-2-19,mby-3-7-1,mby-0095,mby-0096,mby-4333,mby-5062,mby-3-4-2,mby-2-5,mby-2-3,mby-3-92-1,mby-1016,mby-4153,mby-8004,mby-3-5-3,mby-1244,mby-2-8,mby-1306,mby-3-16-28,mby-3441,mby-3932,mby-4235,mby-5226,mby-0070,mby-1201,mby-3-24-3,mby-4217,mby-3-25-1,mby-3-57-3,…	absence	0.954023	Common
PTr-3-132462	chr1	25831136	25831242	mby-4405	absence	1	Common
hAT-1_PTr-108780	chr1	25857761	25857836	mby-4308,mby-1402	absence	0.505747	Common
PTr-3-143018	chr1	25862003	25862072	mby-4201,mby-0074,mby-1418,mby-4429,mby-5032	absence	0.126437	Common
DNA-3-3_PTr-66961	chr1	25898231	25898364	mby-4308	absence	0.965517	Common
DNA-3-1_PTr-102998	chr1	25930117	25930236	mby-1418,mby-5101,mby-1402,mby-5032,mby-2-19,mby-8208,mby-0074,mby-1223,mby-0057	absence	0.494253	Common
PTr-3-96897	chr1	25978653	25978758	mby-5062,mby-3-4-2,mby-5099,mby-1807,mby-5038,mby-4201,mby-5226,mby-8004,mby-3-5-3,mby-1306,mby-8314,mby-5004,mby-1201	absence	0.241379	Common
Copia22-PTR_I-148017	chr1	26182325	26182380	mby-1112,mby-5088,mby-3-7-1,mby-5226,mby-3-5-3,mby-5408,mby-0070	presence	0.0804598	Common
Helitron-1_PTr-117439	chr1	26217395	26217434	mby-3-25-1	absence	0.0114943	Common
PTr-3-156700	chr1	26239952	26240001	mby-1112,mby-3-4-2,mby-2-19,mby-2-5	absence	0.287356	Common
Copia-54_PTr-LTR-106954	chr1	26290813	26290924	mby-5120,mby-3-25-1,mby-4405,mby-3210,mby-2-3	absence	1	Common
hAT-4_PTr-107879	chr1	26330480	26330578	mby-1418,mby-4201,mby-1402,mby-5032,mby-1513,mby-6510,mby-1211,mby-5101,mby-2-19,mby-4415,mby-0074,mby-1223,mby-0096	absence	0.241379	Common
PTr-3-116160	chr1	26346147	26346275	mby-4405	absence	0.965517	Common
hAT-6_PTr-53931	chr1	26396672	26396776	mby-8208	absence	0.0114943	Common
Helitron-N1_PTr-141713	chr1	26398940	26399003	mby-4415,mby-3932	absence	0.425287	Common
Helitron-N1_PTr-49375	chr1	26428289	26428384	mby-5032,mby-3-5-3,mby-1211,mby-9603,mby-2-19,mby-0096	absence	1	Common
Helitron-N3_PTr-41345	chr1	26437596	26437655	mby-5038	absence	0.0114943	Common
Helitron-N1_PTr-109525	chr1	26539346	26539407	mby-4429	absence	1	Common
PTr-3-64565	chr1	26554997	26555119	mby-8314	absence	1	Common
Helitron-N3_PTr-116290	chr1	26578792	26578910	mby-3-98-1,mby-2-5,mby-2-3,mby-1702,mby-3-7-1,mby-9603,mby-5032,mby-1306,mby-0043	presence	0.103448	Common
PTr-3-125478	chr1	26604342	26604468	mby-3-10-1,mby-3-4-2,mby-2-3,mby-3-98-1,mby-8004,mby-2-8,mby-3-9-3,mby-0043	presence	0.091954	Common
Helitron-N3_PTr-125493	chr1	26685811	26685875	mby-4429	absence	0.045977	Common
hAT-1_PTr-140876	chr1	26725510	26725622	mby-3-10-1,mby-5038,mby-1338,mby-1807,mby-4241,mby-3124,mby-4201,mby-3441,mby-5032,mby-1808,mby-5077,mby-1002,mby-6510,mby-1211,mby-1702,mby-4221,mby-3210,mby-5016,mby-8204,mby-0043,mby-1354,mby-0009,mby-1278,mby-1501,mby-5099,mby-8314,mby-3601,mby-5408,mby-1402,mby-5088,mby-4120,mby-1407,mby-3-9-3,mby-2-19,mby-4101,mby-4328,mby-3-7-1,mby-3-50-2,mby-0095,mby-0096,mby-0057,mby-4333,mby-1112,mby-3-…	presence	0.954023	Common
Caulimovirus-1_PTr-128985	chr1	26835268	26835346	mby-0095,mby-3210,mby-2-3,mby-1244,mby-3-24-3	absence	0.781609	Common
DNA-3-3_PTr-65500	chr1	26868385	26868444	mby-4415	absence	1	Common
PTr-3-114407	chr1	26888859	26888931	mby-4308,mby-9603,mby-5032	absence	0.735632	Common
Helitron-N1_PTr-81922	chr1	26900848	26900947	mby-0043,mby-5408,mby-5120,mby-3-25-1	absence	0.402299	Common
PTr-3-155708	chr1	26963656	26963792	mby-4429	absence	0.0574713	Common
PTr-3-150672	chr1	26977481	26977542	mby-3-7-1,mby-5226,mby-4217	absence	0.988506	Common
PTr-3-44138	chr1	26977543	26977653	mby-3-24-3	absence	0.965517	Common
PTr-3-96663	chr1	26982788	26982886	mby-4429	absence	0.229885	Common
Helitron-N1_PTr-44224	chr1	27029835	27029926	mby-1223	absence	0.988506	Common
Copia52-PTR_LTR-31257	chr1	27086127	27086309	mby-3-10-1,mby-5038,mby-1338,mby-1807,mby-4241,mby-3124,mby-4201,mby-3441,mby-5032,mby-1808,mby-5077,mby-1002,mby-6510,mby-1211,mby-1702,mby-4221,mby-3210,mby-5016,mby-5062,mby-0043,mby-1354,mby-5120,mby-0009,mby-1278,mby-1501,mby-5099,mby-8314,mby-3601,mby-5408,mby-1402,mby-5088,mby-4120,mby-1407,mby-8204,mby-3-9-3,mby-2-19,mby-4101,mby-4328,mby-3-7-1,mby-3-50-2,mby-0095,mby-0096,mby-0057,mby-43…	presence	0.977011	Common
DNA-3-1_PTr-148479	chr1	27106987	27107134	mby-0095	absence	0.0114943	Common
DNA-3-1_PTr-116251	chr1	27106989	27107091	mby-3-10-1,mby-5038,mby-5226,mby-8004,mby-2-8,mby-4221,mby-0043,mby-4406,mby-5408	absence	0.908046	Common
DNA-3-1_PTr-90519	chr1	27106991	27107127	mby-3441	absence	0.045977	Common
DNA-3-1_PTr-148781	chr1	27107223	27107333	mby-5408	absence	0.229885	Common
PTr-3-125429	chr1	27233709	27233760	mby-3-25-1	absence	0.873563	Common
DNA-3-3_PTr-34939	chr1	27245989	27246182	mby-1002,mby-0057	absence	1	Common
Helitron-N1_PTr-22912	chr1	27250814	27250923	mby-3-10-1,mby-1807,mby-3601,mby-4120,mby-1002,mby-1211,mby-4308,mby-3210,mby-0043,mby-0009,mby-4129,mby-5099,mby-8314,mby-1407,mby-3-9-3,mby-0095,mby-4405,mby-2-5,mby-2-3,mby-3-92-1,mby-3-7-1,mby-4153,mby-4217,mby-5120,mby-0010,mby-4406,mby-3-25-1,mby-1513,mby-3425,mby-3932	presence	0.344828	Common
Helitron-N1_PTr-80724	chr1	27250849	27250923	mby-3-24-3	absence	1	Common
Helitron-N1_PTr-151860	chr1	27282028	27282076	mby-4429	absence	0.137931	Common
hAT-3_PTr-90228	chr1	27317804	27317872	mby-3-57-3,mby-3-24-3,mby-8004,mby-3-9-3	presence	0.045977	Common
PTr-3-93161	chr1	27458854	27458904	mby-3-16-28	absence	1	Common
DNA-3-1_PTr-19971	chr1	27588285	27588373	mby-1402,mby-3-5-3,mby-6510,mby-9603,mby-8208,mby-0096,mby-4429,mby-0057	absence	1	Common
Copia22-PTR_I-148017	chr1	27674576	27674735	mby-1223,mby-0057	absence	0.0229885	Common
DNA-3-3_PTr-114802	chr1	27713997	27714096	mby-3210	absence	0.586207	Common
Copia43-PTR_I-77310	chr1	27765833	27765907	mby-1354,mby-3-5-3,mby-4235,mby-0057	absence	1	Common
Gypsy-79_PTr-LTR-132304	chr1	27777839	27777941	mby-8208,mby-0096,mby-1513,mby-4235,mby-0057	absence	0.0689655	Common
Harbinger1_PTr-68852	chr1	27849117	27849295	mby-9603	absence	0.126437	Common
DNA-3-1_PTr-81093	chr1	27865151	27865239	mby-0070	absence	0.126437	Common
DNA-3-3_PTr-38006	chr1	27913886	27914013	mby-3-10-1,mby-3-57-3,mby-8004	absence	0.494253	Common
PTr-3-27555	chr1	27977404	27977601	mby-3601	absence	1	Common
PTr-3-114611	chr1	28030776	28030814	mby-5038	absence	0.114943	Common
DNA-3-1_PTr-148519	chr1	28094180	28094209	mby-8208	absence	0.45977	Common
EnSpm1B_PT-53047	chr1	28143725	28143783	mby-3425	absence	0.0229885	Common
DNA-3-2_PTr-126404	chr1	28161856	28161969	mby-5062	absence	0.0229885	Common
PTr-3-167237	chr1	28285128	28285315	mby-4405,mby-3124,mby-3425	absence	0.977011	Common
PTr-3-138586	chr1	28285224	28285290	mby-3-4-2,mby-3-24-3,mby-3-9-3,mby-8004,mby-1808,mby-3381,mby-3-57-3,mby-3441,mby-0043,mby-4406	absence	0.942529	Common
DNA-3-1_PTr-95374	chr1	28285404	28285496	mby-4405	absence	0.333333	Common
PTr-3-56255	chr1	28300018	28300054	mby-3-25-1	absence	0.977011	Common
Gypsy-73_PTr-LTR-117092	chr1	28373176	28373205	mby-3-10-1,mby-1338,mby-1807,mby-3124,mby-1808,mby-5077,mby-1702,mby-3210,mby-0043,mby-5408,mby-4120,mby-3-50-2,mby-1501,mby-5099,mby-8314,mby-3601,mby-1402,mby-1407,mby-2-19,mby-0095,mby-1278,mby-3-4-2,mby-1328,mby-3-7-1,mby-3381,mby-3-16-28,mby-5120,mby-3932,mby-4406,mby-0070,mby-3-24-3,mby-3-57-3	absence	0.988506	Common
Helitron-N1_PTr-74721	chr1	28584006	28584115	mby-4308	absence	0.0229885	Common
Helitron-N1_PTr-44841	chr1	28584802	28584907	mby-3210	absence	0.977011	Common
DNA-3-1_PTr-63815	chr1	28661300	28661438	mby-5101,mby-1223,mby-4235,mby-8208	absence	0.643678	Common
DNA-3-1_PTr-98436	chr1	28688165	28688282	mby-3-10-1,mby-3-4-2,mby-3210,mby-1808	absence	0.229885	Common
Helitron-N3_PTr-12591	chr1	28689248	28689286	mby-3-10-1,mby-3-25-1	absence	0.137931	Common
DNA-3-1_PTr-68562	chr1	28697055	28697169	mby-0096	absence	0.0114943	Common
Helitron-N4_PTr-122800	chr1	28806312	28806381	mby-0074	absence	0.0344828	Common
ENSPM1_PT-108046	chr1	28872779	28872876	mby-8004	absence	0.873563	Common
Gypsy-78_PTr-LTR-91044	chr1	28898982	28899097	mby-1016	absence	0.310345	Common
Helitron-N2_PTr-153561	chr1	28909625	28909734	mby-4405	absence	0.390805	Common
Gypsy-28_PTr-I-87249	chr1	28943121	28943166	mby-3-10-1,mby-3-9-3,mby-3124,mby-2-8	absence	0.229885	Common
DNA-3-1_PTr-42492	chr1	28986722	28986833	mby-1702	absence	0.931034	Common
PTr-3-114407	chr1	28993077	28993189	mby-1354	absence	0.735632	Common
PTr-3-156291	chr1	29052433	29052547	mby-0043,mby-5016	absence	0.977011	Common
Copia-54_PTr-I-46322	chr1	29124494	29124577	mby-8314,mby-1278	absence	0.298851	Common
DNA-3-1_PTr-53107	chr1	29173343	29173424	mby-3-10-1	absence	0.390805	Common
GYPOT1_LTR-51182	chr1	29252008	29252183	mby-4429	absence	1	Common
Gypsy-28_PTr-LTR-113079	chr1	29260527	29260668	mby-1211,mby-1223	absence	0.0344828	Common
hAT-4_PTr-141842	chr1	29313155	29313240	mby-4429	absence	1	Common
DNA-3-1_PTr-22566	chr1	29344418	29344542	mby-1211	absence	1	Common
hAT-3_PTr-66530	chr1	29344812	29344888	mby-1244	absence	0.977011	Common
DNA-3-3_PTr-93452	chr1	29362681	29362795	mby-0096,mby-1354,mby-1513	absence	0.977011	Common
DNA-3-3_PTr-143814	chr1	29364244	29364417	mby-4429	absence	0.908046	Common
DNA-3-1_PTr-116251	chr1	29438731	29438911	mby-4415	absence	0.908046	Common
PTr-3-77317	chr1	29523991	29524023	mby-5077	absence	0.965517	Common
Harbinger1_PTr-75326	chr1	29531430	29531584	mby-5062,mby-3210,mby-5226,mby-1808,mby-1002,mby-3-57-3,mby-3441,mby-5016,mby-5408	absence	0.908046	Common
Caulimovirus-2_PTr-10186	chr1	29542461	29542545	mby-3-24-3,mby-1328	absence	0.0689655	Common
PTr-3-152020	chr1	29561146	29561244	mby-4406,mby-4405	absence	0.954023	Common
POPGY2_LTR-142276	chr1	29576691	29576797	mby-1112,mby-3-25-1	absence	0.045977	Common
DNA-3-1_PTr-103688	chr1	29607407	29607483	mby-5062,mby-5038,mby-5226,mby-5016,mby-1002	absence	1	Common
Helitron-N1_PTr-160853	chr1	29607486	29607587	mby-5408,mby-1002	absence	0.103448	Common
Helitron-N3_PTr-37232	chr1	29652163	29652214	mby-4201,mby-4333,mby-3-5-3,mby-8208	presence	0.045977	Common
DNA-3-1_PTr-92673	chr1	29761258	29761379	mby-8208	absence	0.942529	Common
DNA-3-1_PTr-16350	chr1	29761395	29761483	mby-2-5,mby-1278	absence	0.0229885	Common
DNA-3-1_PTr-42492	chr1	29761395	29761483	mby-1016	absence	0.931034	Common
hAT-1_PTr-129866	chr1	29765661	29765883	mby-4201,mby-4415,mby-2-19,mby-0057	absence	0.356322	Common
PTr-3-103043	chr1	29815518	29815591	mby-3-10-1,mby-3-4-2,mby-5226,mby-5062,mby-2-8,mby-3-57-3,mby-0043,mby-4405,mby-5408	absence	0.977011	Common
Gypsy-79_PTr-LTR-150875	chr1	29818221	29818320	mby-5120,mby-4101,mby-2-8	absence	1	Common
DNA-3-1_PTr-23280	chr1	29827184	29827296	mby-8208	absence	0.896552	Common
Copia-60_PT-LTR-104965	chr1	29848140	29848286	mby-5101	absence	0.563218	Common
PTr-3-116602	chr1	29875233	29875322	mby-1338,mby-1807,mby-4241,mby-3124,mby-1808,mby-4342,mby-6510,mby-0043,mby-3210,mby-5016,mby-4308,mby-4328,mby-3601,mby-3-9-3,mby-3-7-1,mby-4405,mby-3-50-2,mby-3-4-2,mby-2-3,mby-3-92-1,mby-1016,mby-8004,mby-1306,mby-5120,mby-0010,mby-4235,mby-8204,mby-1201	presence	0.321839	Common
PTr-3-95167	chr1	29875405	29875484	mby-5226,mby-5408	absence	1	Common
DNA-3-1_PTr-94584	chr1	29886003	29886071	mby-4221,mby-8314	absence	0.0344828	Common
PTr-3-66653	chr1	29909647	29909697	mby-4429	absence	0.0229885	Common
POPGY2_LTR-17910	chr1	29984523	29984620	mby-3-9-3	absence	1	Common
Gypsy13-PTR_I-85003	chr1	30045136	30045263	mby-3-57-3	absence	0.045977	Common
Helitron-N2_PTr-60508	chr1	30052021	30052051	mby-3381,mby-5408,mby-5016	absence	0.0344828	Common
PTr-3-152020	chr1	30054208	30054264	mby-3-10-1,mby-5062,mby-1016,mby-1002,mby-2-8,mby-3-9-3	absence	0.954023	Common
PTr-3-90495	chr1	30139972	30140088	mby-3-4-2,mby-5038	absence	0.0229885	Common
PTr-3-143770	chr1	30186921	30187044	mby-3381,mby-5077,mby-4241,mby-3124,mby-9603,mby-5101,mby-3-7-1,mby-4153,mby-3-25-1,mby-4221,mby-4342,mby-1211,mby-1306,mby-3-16-28,mby-5120,mby-3932,mby-4120,mby-4333,mby-0009,mby-1201	presence	0.229885	Common
DNA-3-1_PTr-147398	chr1	30193278	30193457	mby-4153	absence	0.0804598	Common
DNA-3-1_PTr-114645	chr1	30220237	30220336	mby-1338,mby-3210,mby-3601,mby-1807,mby-1354,mby-1278,mby-8314,mby-1407,mby-2-19,mby-0096,mby-5226,mby-1112,mby-2-5,mby-1328,mby-4153,mby-5120,mby-0010,mby-8204,mby-1223,mby-1418,mby-3-57-3,mby-5004	absence	0.413793	Common
DNA-3-1_PTr-82688	chr1	30220344	30220420	mby-3-92-1,mby-4235,mby-5120,mby-3932,mby-5016,mby-3425	absence	0.252874	Common
DNA-3-3_PTr-155980	chr1	30227401	30227579	mby-1211	absence	0.103448	Common
PTr-3-117410	chr1	30229607	30229747	mby-3-4-2	absence	0.965517	Common
PTr-3-93161	chr1	30229607	30229795	mby-5088,mby-5099,mby-3124,mby-9603,mby-6328,mby-1402,mby-3-25-1,mby-3-5-3,mby-1407,mby-3381,mby-1702,mby-2-19,mby-5120,mby-0010,mby-0095,mby-0096,mby-1223,mby-0009	absence	1	Common
POPGY1_I-137525	chr1	30254146	30254199	mby-3-50-2	absence	0.0229885	Common
DNA-3-1_PTr-29300	chr1	30254975	30255122	mby-4429	absence	0.586207	Common
Copia-3_PTri-I-54424	chr1	30272144	30272274	mby-3-10-1	absence	0.103448	Common
hAT-1_PTr-65255	chr1	30277963	30278070	mby-5120,mby-3441,mby-3124,mby-3381,mby-3210,mby-3-24-3,mby-3425	absence	0.988506	Common
Gypsy-32_PT-LTR-64986	chr1	30300645	30300807	mby-5077,mby-5120,mby-3-25-1	absence	0.977011	Common
DNA-3-1_PTr-38764	chr1	30345792	30345858	mby-1501,mby-1418,mby-3-92-1,mby-5032,mby-8314,mby-0010,mby-0009,mby-0070,mby-3425	absence	0.471264	Common
Copia33-PTR_I-109331	chr1	30358566	30358641	mby-3-10-1,mby-5088,mby-1338,mby-3-24-3,mby-4129,mby-1702,mby-3-7-1,mby-4153,mby-8004,mby-2-5,mby-1244,mby-2-8,mby-1306,mby-4221,mby-0010,mby-4308,mby-3932,mby-1201,mby-1354,mby-0070,mby-1278	absence	0.264368	Common
DNA-3-1_PTr-49292	chr1	30469964	30470027	mby-0043,mby-3-4-2,mby-1808,mby-3-9-3,mby-3-57-3	absence	0.367816	Common
GYPOT1_LTR-114445	chr1	30494173	30494253	mby-3441,mby-1808,mby-3425	absence	0.241379	Common
Helitron-N2_PTr-44041	chr1	30509802	30509863	mby-3-10-1,mby-3-98-1,mby-3210,mby-1016,mby-3-9-3,mby-4405,mby-5408	presence	0.0804598	Common
PTr-3-66807	chr1	30607457	30607527	mby-4429	absence	0.62069	Common
DNA-3-3_PTr-140806	chr1	30612604	30612721	mby-8208,mby-1418,mby-1513,mby-3-5-3	absence	0.942529	Common
Ogre-PT2_LTR-25933	chr1	30637095	30637194	mby-3-4-2,mby-2-8	absence	0.390805	Common
Gypsy-26_PTr-LTR-93038	chr1	30648964	30649063	mby-3-10-1,mby-3-4-2,mby-5038,mby-3-98-1,mby-5226,mby-8004,mby-5062,mby-2-8,mby-3-9-3,mby-5016,mby-0043,mby-4405,mby-5408	absence	0.45977	Common
Helitron-N2_PTr-118233	chr1	30676233	30676279	mby-3210	absence	0.0229885	Common
hAT-1_PTr-129866	chr1	30695277	30695488	mby-0057	absence	0.356322	Common
hAT-3_PTr-77236	chr1	30783042	30783106	mby-6328	absence	0.206897	Common
PTr-3-154210	chr1	30784160	30784231	mby-0043,mby-3-25-1	absence	0.137931	Common
DNA-3-1_PTr-162899	chr1	30871346	30871455	mby-0057	absence	0.988506	Common
POPCOP2_LTR-125571	chr1	30909036	30909156	mby-3-7-1,mby-5099,mby-5120,mby-1244,mby-8204	absence	0.528736	Common
DNA-3-1_PTr-146761	chr1	31019805	31020007	mby-4405	absence	0.149425	Common
Helitron-N3_PTr-41344	chr1	31043263	31043308	mby-4201,mby-0096,mby-1418,mby-6510	presence	0.045977	Common
Copia-54_PTr-I-95653	chr1	31142590	31142651	mby-3441,mby-4241,mby-3601,mby-1016,mby-3-5-3,mby-1407,mby-4101,mby-8314,mby-3124	absence	0.965517	Common
Copia-54_PTr-I-174447	chr1	31143739	31143823	mby-5004,mby-1328	absence	0.149425	Common
DNA-3-3_PTr-143792	chr1	31197662	31197745	mby-3-57-3,mby-2-3,mby-5408	absence	0.965517	Common
DNA-3-2_PTr-93251	chr1	31197749	31197788	mby-3-98-1,mby-5062,mby-3-9-3,mby-5226,mby-8004,mby-1808,mby-3-57-3,mby-4406,mby-4405	presence	0.103448	Common
DNA-3-3_PTr-147364	chr1	31197749	31197788	mby-1306	absence	0.965517	Common
Copia-91_PTr-LTR-169087	chr1	31213281	31213331	mby-1278	absence	0.931034	Common
DNA-3-3_PTr-136349	chr1	31246377	31246515	mby-4328	absence	1	Common
Helitron-N3_PTr-169897	chr1	31250951	31251003	mby-1211,mby-4308,mby-0057	absence	0.655172	Common
DNA-3-1_PTr-133416	chr1	31273033	31273131	mby-5088,mby-1338,mby-1418,mby-3601,mby-4201,mby-4129,mby-1244,mby-3-16-28,mby-3425,mby-0095,mby-1201	absence	0.873563	Common
DNA-3-1_PTr-130363	chr1	31273038	31273131	mby-8204,mby-4120,mby-3-50-2	absence	0.965517	Common
GYPOT1_LTR-43204	chr1	31358799	31358911	mby-5062,mby-5077,mby-1328,mby-1016,mby-6510,mby-1702,mby-0010,mby-3425,mby-4406,mby-0074,mby-5016	presence	0.126437	Common
GYPOT1_LTR-77674	chr1	31358905	31359009	mby-5120	absence	0.632184	Common
GYPOT1_LTR-30009	chr1	31359299	31359361	mby-0043	absence	0.045977	Common
PTr-3-144143	chr1	31385235	31385303	mby-4429	absence	0.965517	Common
Caulimovirus-2_PTr-24916	chr1	31416275	31416356	mby-3381,mby-1306,mby-2-19,mby-3-7-1	absence	0.195402	Common
Helitron-N4_PTr-154828	chr1	31428541	31428617	mby-0096,mby-8208	presence	0.0229885	Common
DNA-3-1_PTr-55142	chr1	31533860	31533955	mby-5101,mby-0074,mby-1223,mby-3-5-3	presence	0.045977	Common
PTr-3-99406	chr1	31581815	31581897	mby-4342	absence	0.885057	Common
PTr-3-59299	chr1	31581818	31581958	mby-4415,mby-0074,mby-8208	absence	1	Common
PTr-3-42020	chr1	31581881	31581954	mby-1223,mby-1513,mby-4235,mby-3-5-3	absence	1	Common
POPGY1_LTR-25733	chr1	31627572	31627605	mby-3124	absence	0.91954	Common
hAT-6_PTr-52508	chr1	31679344	31679426	mby-5408	absence	0.0344828	Common
PTr-3-99533	chr1	31719141	31719183	mby-0043,mby-8004	absence	0.333333	Common
DNA-3-1_PTr-28004	chr1	31730597	31730681	mby-4221	absence	0.988506	Common
DNA-3-1_PTr-22544	chr1	31730599	31730729	mby-1807,mby-3601,mby-3-92-1,mby-3-7-1,mby-1702,mby-5120,mby-5004,mby-8204,mby-1223	presence	0.103448	Common
DNA-3-1_PTr-64774	chr1	31787253	31787344	mby-4429	absence	0.988506	Common
Helitron-N3_PTr-122986	chr1	31856450	31856523	mby-9603	absence	0.735632	Common
PTr-3-167397	chr1	31944681	31944729	mby-3-10-1,mby-3-4-2,mby-8004,mby-1002	absence	0.563218	Common
PTr-3-167397	chr1	31944734	31944815	mby-3-98-1,mby-3-4-2,mby-5038,mby-1016,mby-5062,mby-2-8,mby-3-9-3,mby-5016,mby-4405	absence	0.563218	Common
Gypsy-79_PTr-LTR-131612	chr1	32010701	32010804	mby-1418,mby-4333,mby-2-19,mby-4235,mby-4308,mby-0074	absence	0.0804598	Common
Helitron-N4_PTr-24505	chr1	32013555	32013608	mby-2-8	absence	0.091954	Common
DNA-3-1_PTr-132138	chr1	32021762	32021877	mby-4415,mby-4129	presence	0.0229885	Common
DNA-3-1_PTr-132138	chr1	32040459	32040534	mby-2-5,mby-3210,mby-1328,mby-3-92-1,mby-3601,mby-3-7-1,mby-4153,mby-4129,mby-6510,mby-1702,mby-0010,mby-3425,mby-5101,mby-6328,mby-1201	presence	0.172414	Common
Copia34-PTR_I-26772	chr1	32083868	32083961	mby-3-10-1,mby-5038,mby-5077,mby-3124,mby-1002,mby-0043,mby-5408,mby-3-50-2,mby-3-9-3,mby-4406,mby-1016,mby-5226,mby-8004,mby-2-8,mby-3381,mby-3-16-28,mby-3441,mby-3-98-1,mby-3-24-3,mby-3-25-1,mby-3-57-3,mby-5120,mby-3425	absence	1	Common
ENSPM1_PT-166680	chr1	32121402	32121556	mby-5101,mby-0074	presence	0.0229885	Common
EnSpm1B_PT-53046	chr1	32160277	32160315	mby-3381,mby-3441	absence	0.0229885	Common
Gypsy-25_PTr-LTR-17615	chr1	32190041	32190109	mby-0057	absence	0.0114943	Common
Helitron-N1_PTr-102931	chr1	32204130	32204199	mby-4235	absence	0.045977	Common
Copia38-PTR_I-90070	chr1	32209350	32209446	mby-9603,mby-0096,mby-1402	absence	0.436782	Common
DNA-3-3_PTr-97782	chr1	32283264	32283347	mby-9603,mby-1354	absence	0.241379	Common
Copia-54_PTr-I-102523	chr1	32353709	32353794	mby-2-19	absence	0.91954	Common
PTr-3-26537	chr1	32375147	32375188	mby-3-98-1,mby-8004	absence	0.965517	Common
PTr-3-146334	chr1	32375319	32375349	mby-0074,mby-1223,mby-0096	absence	0.770115	Common
Copia5-PTR_I-161047	chr1	32535098	32535191	mby-8208	absence	0.045977	Common
Copia5-PTR_LTR-73848	chr1	32554886	32555071	mby-1418,mby-6510,mby-5101,mby-1402,mby-5032,mby-1513,mby-3-5-3,mby-2-19,mby-4415,mby-0096,mby-1223	absence	0.183908	Common
ENSPM1_PT-171752	chr1	32572983	32573053	mby-5101,mby-9603	absence	0.988506	Common
EnSpm3_PT-42884	chr1	32587479	32587558	mby-1112	absence	0.0114943	Common
Copia-54_PTr-LTR-104674	chr1	32632545	32632635	mby-5038,mby-5077,mby-1807,mby-3124,mby-4201,mby-5032,mby-1808,mby-1702,mby-4221,mby-3210,mby-0043,mby-0009,mby-3-50-2,mby-5099,mby-8314,mby-5088,mby-1407,mby-3-9-3,mby-4101,mby-4328,mby-5004,mby-0095,mby-4405,mby-4333,mby-5226,mby-3-4-2,mby-2-5,mby-3-92-1,mby-5101,mby-1016,mby-4153,mby-8004,mby-2-8,mby-3381,mby-4217,mby-4415,mby-0010,mby-4406,mby-8204,mby-3-98-1,mby-3-25-1,mby-3-57-3,mby-5120,mb…	absence	0.988506	Common
Gypsy17-PTR_LTR-59248	chr1	32642743	32642824	mby-5101,mby-4333,mby-1354	absence	1	Common
ENSPM1_PT-67303	chr1	32643182	32643304	mby-1112,mby-4221,mby-1354,mby-4333	absence	0.965517	Common
Copia-55_PTr-LTR-32913	chr1	32657856	32657909	mby-3-9-3,mby-1244,mby-4217	presence	0.0344828	Common
Gypsy-26_PTr-LTR-164407	chr1	32672563	32672737	mby-5120	absence	0.149425	Common
EnSpm1B_PT-126654	chr1	32741688	32741791	mby-5038,mby-1338,mby-1807,mby-3601,mby-4201,mby-1808,mby-5077,mby-1211,mby-1702,mby-4221,mby-4101,mby-5016,mby-1354,mby-4120,mby-1278,mby-1501,mby-5099,mby-8314,mby-5408,mby-1402,mby-1407,mby-5226,mby-5004,mby-5062,mby-4333,mby-1112,mby-2-5,mby-1328,mby-3-92-1,mby-1016,mby-4153,mby-4129,mby-3441,mby-3-16-28,mby-3-24-3,mby-0010,mby-4235,mby-4415,mby-8204,mby-0074,mby-1223,mby-0070,mby-1201,mby-50…	absence	0.862069	Common
hAT-2_PTr-164715	chr1	32752101	32752139	mby-9603,mby-4333	absence	0.0229885	Common
Gypsy-78_PTr-I-124424	chr1	32797256	32797307	mby-5077,mby-3-92-1,mby-1407,mby-3-57-3,mby-4415,mby-1223,mby-3-50-2	presence	0.0804598	Common
Gypsy-27_PTr-I-23555	chr1	32956461	32956577	mby-2-5,mby-2-3,mby-3124,mby-9603,mby-1016,mby-3-25-1,mby-1211,mby-1702,mby-0010,mby-8208	absence	0.632184	Common
Helitron-N2_PTr-151897	chr1	32960311	32960364	mby-6510	absence	0.0114943	Common
Helitron-N2_PTr-135785	chr1	33046754	33046823	mby-4201,mby-4241,mby-4342	presence	0.0344828	Common
Helitron-N1_PTr-95033	chr1	33100252	33100428	mby-9603,mby-4201,mby-1402,mby-5032,mby-1211,mby-5101	absence	0.954023	Common
DNA-3-1_PTr-22566	chr1	33114613	33114704	mby-5101,mby-1223	absence	1	Common
Helitron-N1_PTr-106926	chr1	33187296	33187413	mby-3441,mby-3-92-1,mby-4153,mby-1002,mby-2-8,mby-1211,mby-8208	absence	0.103448	Common
DNA-3-1_PTr-93307	chr1	33355153	33355263	mby-4221,mby-5408	absence	0.908046	Common
Copia-60_PT-LTR-56514	chr1	33420537	33420629	mby-3-10-1,mby-1338,mby-3124,mby-4201,mby-3441,mby-5032,mby-5077,mby-1211,mby-5408,mby-4328,mby-3601,mby-8314,mby-0009,mby-1278,mby-3-4-2,mby-2-3,mby-2-8,mby-5120,mby-5004,mby-8208,mby-8204,mby-0057,mby-1418	absence	1	Common
DNA-3-3_PTr-167261	chr1	33442377	33442451	mby-3-10-1,mby-1338,mby-4101,mby-4241,mby-1354,mby-4328,mby-1278,mby-1501,mby-5408,mby-4406,mby-4405,mby-4429,mby-2-5,mby-2-3,mby-1016,mby-5226,mby-8004,mby-3-5-3,mby-9603,mby-3-16-28,mby-5004,mby-8204,mby-0074,mby-0096,mby-3-25-1,mby-3425	absence	0.977011	Common
Helitron-N1_PTr-34933	chr1	33536168	33536242	mby-1223	absence	1	Common
Copia23-PTR_I-107401	chr1	33625666	33625788	mby-4405,mby-1002	absence	0.126437	Common
POPGY2_LTR-54968	chr1	33671488	33671578	mby-1211,mby-1223,mby-8208,mby-0057	presence	0.045977	Common
Helitron-N1_PTr-160854	chr1	33723345	33723457	mby-0009	absence	0.183908	Common
Helitron-N1_PTr-45420	chr1	33723947	33724048	mby-2-5,mby-0009	absence	0.586207	Common
Helitron-N1_PTr-95033	chr1	33728320	33728437	mby-5120,mby-8314	absence	0.954023	Common
DNA-3-3_PTr-154011	chr1	33741438	33741581	mby-4120,mby-6510,mby-5408,mby-4328,mby-1278,mby-1354,mby-3-9-3,mby-4406,mby-0096,mby-4429,mby-1112,mby-2-3,mby-1328,mby-3-92-1,mby-3-7-1,mby-2-8,mby-3-16-28,mby-5120,mby-3932,mby-0095,mby-0070,mby-5004	absence	1	Common
DNA-3-1_PTr-85576	chr1	33763015	33763099	mby-8208	absence	0.149425	Common
DNA-3-1_PTr-56676	chr1	33796492	33796700	mby-5101,mby-4415	absence	0.0804598	Common
DNA-3-1_PTr-71672	chr1	33796513	33796602	mby-4429	absence	0.988506	Common
DNA-3-3_PTr-63105	chr1	33805924	33806057	mby-2-3	absence	0.137931	Common
DNA-3-1_PTr-119880	chr1	33811983	33812112	mby-5077,mby-8004	absence	0.908046	Common
PTr-3-25486	chr1	33833428	33833469	mby-5226	absence	0.643678	Common
Gypsy5-PTR_I-38128	chr1	33841534	33841588	mby-3210	absence	0.264368	Common
hAT-2_PTr-159362	chr1	33841534	33841582	mby-3441,mby-5226,mby-1002,mby-3381,mby-5120,mby-5408	absence	0.954023	Common
Gypsy-30_PTr-LTR-83993	chr1	33842639	33842736	mby-3-92-1,mby-1244	presence	0.0229885	Common
DNA-3-1_PTr-50772	chr1	33880887	33880971	mby-3-10-1,mby-3-98-1,mby-8004,mby-2-8,mby-5016,mby-5408	absence	1	Common
DNA-3-1_PTr-55931	chr1	33880892	33880971	mby-3381	absence	0.045977	Common
DNA-3-1_PTr-134552	chr1	33880992	33881116	mby-5408,mby-2-3	presence	0.0229885	Common
PTr-3-35192	chr1	33882382	33882490	mby-1807	absence	0.988506	Common
Helitron-N1_PTr-146064	chr1	33972855	33972930	mby-3-7-1,mby-5226,mby-0010	absence	0.988506	Common
DNA-3-1_PTr-56961	chr1	33979957	33980046	mby-1016,mby-4405,mby-2-3,mby-5038	absence	0.655172	Common
DNA-3-3_PTr-110728	chr1	34003244	34003425	mby-1338,mby-1807,mby-3601,mby-4120,mby-4342,mby-6510,mby-1702,mby-4101,mby-4308,mby-1278,mby-8314,mby-1402,mby-1407,mby-0095,mby-3-50-2,mby-1112,mby-2-5,mby-1328,mby-3-7-1,mby-4129,mby-3-5-3,mby-1244,mby-3381,mby-1306,mby-3-16-28,mby-3441,mby-3932,mby-0074,mby-1223,mby-1201,mby-5088,mby-1418,mby-3-25-1,mby-5120,mby-5004	absence	0.988506	Common
DNA-3-1_PTr-51149	chr1	34021836	34021912	mby-5226	absence	0.770115	Common
DNA-3-1_PTr-158948	chr1	34086237	34086276	mby-4429	absence	1	Common
Helitron-N1_PTr-34933	chr1	34086928	34087004	mby-4217	absence	1	Common
Copia-3_PTri-I-42111	chr1	34127735	34127853	mby-0096	absence	0.045977	Common
Copia-3_PTri-I-37307	chr1	34127866	34127982	mby-5101,mby-1513,mby-3-5-3	presence	0.0344828	Common
Gypsy-79_PTr-LTR-17445	chr1	34212128	34212206	mby-5038,mby-1338,mby-3210,mby-4241,mby-3124,mby-4201,mby-1002,mby-6510,mby-1211,mby-1702,mby-4221,mby-1807,mby-5016,mby-5408,mby-4328,mby-3-50-2,mby-1501,mby-5099,mby-8314,mby-1402,mby-3-7-1,mby-0096,mby-1278,mby-4429,mby-2-5,mby-5101,mby-1016,mby-5226,mby-3-5-3,mby-3-24-3,mby-5004,mby-4235,mby-0057,mby-1418,mby-1513,mby-3425,mby-4415,mby-8208	presence	0.436782	Common
Helitron-N4_PTr-24505	chr1	34215890	34215940	mby-4405,mby-6328	absence	0.091954	Common
PTr-3-96017	chr1	34259934	34260003	mby-5038,mby-3210,mby-8004,mby-1808,mby-1002,mby-2-8,mby-0043,mby-4406	absence	1	Common
DNA-3-1_PTr-50430	chr1	34308839	34308905	mby-3-25-1	absence	0.137931	Common
DNA-3-1_PTr-147398	chr1	34308926	34309044	mby-3210,mby-3601,mby-1002,mby-4221,mby-0043,mby-5408,mby-4328,mby-1278,mby-1354,mby-1402,mby-1407,mby-4406,mby-2-5,mby-3-92-1,mby-4153,mby-2-8,mby-3381,mby-9603,mby-5120,mby-8204,mby-3441,mby-3-25-1	presence	0.252874	Common
DNA-3-1_PTr-151862	chr1	34308930	34309044	mby-4429	absence	0.252874	Common
PTr-3-96017	chr1	34323635	34323711	mby-4406	absence	1	Common
GYPOT1_LTR-155552	chr1	34379146	34379257	mby-2-19,mby-1354,mby-1513,mby-8208	presence	0.045977	Common
PTr-3-29212	chr1	34392378	34392497	mby-0043,mby-5062,mby-1354,mby-0057	presence	0.045977	Common
PTr-3-91778	chr1	34392378	34392480	mby-3-9-3	absence	1	Common
Ogre-PT3_I-143581	chr1	34398279	34398339	mby-5038	absence	0.16092	Common
Copia33-PTR_I-109331	chr1	34403080	34403170	mby-3-5-3,mby-4201,mby-1402,mby-1513,mby-1407,mby-9603,mby-2-19,mby-0096,mby-6510,mby-1201	absence	0.264368	Common
hAT-2_PTr-80670	chr1	34403086	34403171	mby-4101,mby-3-25-1,mby-3381,mby-3-57-3,mby-5120,mby-8314	absence	1	Common
hAT-1_PTr-92793	chr1	34410661	34410697	mby-4429	absence	1	Common
DNA-3-1_PTr-71672	chr1	34469750	34469867	mby-2-19	absence	0.988506	Common
Helitron-1_PTr-134437	chr1	34497222	34497322	mby-4405	absence	0.0804598	Common
Helitron-N3_PTr-39226	chr1	34497383	34497409	mby-5004,mby-1702,mby-4120,mby-3124,mby-4342	presence	0.0574713	Common
Gypsy-79_PTr-LTR-136270	chr1	34517620	34517663	mby-3-98-1,mby-2-3,mby-8004,mby-3-25-1,mby-1211,mby-4217	absence	0.310345	Common
DNA-3-1_PTr-162899	chr1	34537403	34537516	mby-0074,mby-1418,mby-6510,mby-0057	absence	0.988506	Common
Helitron-N3_PTr-35971	chr1	34548033	34548078	mby-8314,mby-4120,mby-3601	absence	0.149425	Common
hAT-6_PTr-38414	chr1	34550321	34550426	mby-5120,mby-3210,mby-3124,mby-1016,mby-3-25-1,mby-3-16-28,mby-3441,mby-5016,mby-5408	absence	1	Common
hAT-2_PTr-80670	chr1	34553810	34553969	mby-3-16-28,mby-3-24-3,mby-5226	absence	1	Common
hAT-2_PTr-159362	chr1	34553878	34553962	mby-1807,mby-3124,mby-4201,mby-4120,mby-1702,mby-4221,mby-0009,mby-3-50-2,mby-5099,mby-8314,mby-2-19,mby-0095,mby-2-5,mby-1328,mby-3-92-1,mby-4153,mby-1244,mby-3381,mby-4217,mby-3441,mby-0010,mby-1418,mby-1513,mby-3-57-3,mby-3425,mby-5004	absence	0.954023	Common
POPGY1_LTR-40284	chr1	34641438	34641497	mby-5077	absence	0.0114943	Common
ENSPM1_PT-17582	chr1	34654132	34654256	mby-5062,mby-5099,mby-3-92-1,mby-8004,mby-1306,mby-4308,mby-1223	absence	0.942529	Common
EnSpm3_PT-94135	chr1	34661790	34661903	mby-3381,mby-1402,mby-4241,mby-4129	absence	0.965517	Common
Gypsy-79_PTr-LTR-141856	chr1	34662862	34662953	mby-9603,mby-3-5-3,mby-0057	absence	0.91954	Common
Gypsy-79_PTr-LTR-156885	chr1	34663113	34663345	mby-5038,mby-5408	absence	1	Common
Gypsy-26_PTr-LTR-16474	chr1	34704252	34704325	mby-5062,mby-5088,mby-1016,mby-1402,mby-1513,mby-1002,mby-3-5-3,mby-1211,mby-1702,mby-3932,mby-3425,mby-8204,mby-0057	presence	0.149425	Common
PTr-3-129608	chr1	34731972	34732041	mby-0096	absence	0.241379	Common
PTr-3-34916	chr1	34731972	34732041	mby-1211,mby-2-19,mby-1223,mby-8208	absence	1	Common
PTr-3-156035	chr1	34732245	34732341	mby-1418,mby-5101,mby-5032,mby-3-5-3,mby-1211,mby-9603,mby-2-19,mby-4235,mby-4415,mby-0057	absence	0.229885	Common
PTr-3-94961	chr1	34739964	34740044	mby-3-16-28,mby-3-25-1,mby-3124	absence	0.908046	Common
POPGY2_LTR-42622	chr1	34811191	34811301	mby-5004	absence	0.0114943	Common
Harbinger1_PTr-61661	chr1	34812865	34813113	mby-1418,mby-5101,mby-4333,mby-1513,mby-6510,mby-1211,mby-2-19,mby-4308,mby-0074,mby-1223,mby-0096,mby-0057	presence	0.137931	Common
DNA-3-3_PTr-115623	chr1	34814834	34814913	mby-5099	absence	1	Common
DNA-3-3_PTr-147364	chr1	34815139	34815251	mby-3-10-1,mby-3-4-2,mby-5077,mby-3210,mby-2-3,mby-5038,mby-1016,mby-5226,mby-8004,mby-2-8,mby-3-24-3,mby-0043,mby-4406,mby-4405,mby-5408	absence	0.965517	Common
PTr-3-66807	chr1	34840892	34841096	mby-3-10-1,mby-3-4-2,mby-5077,mby-3210,mby-3-9-3,mby-1016,mby-5226,mby-3-98-1,mby-1808,mby-1002,mby-2-8,mby-3-57-3,mby-3-24-3,mby-5016,mby-0043,mby-4406,mby-4405,mby-5062,mby-5408	absence	0.62069	Common
Helitron-N1_PTr-64473	chr1	34846201	34846328	mby-0010,mby-3601	absence	0.482759	Common
PTr-3-130750	chr1	34856747	34856853	mby-1338,mby-1807,mby-4241,mby-3124,mby-4201,mby-6328,mby-5032,mby-4120,mby-4342,mby-6510,mby-1211,mby-1702,mby-4221,mby-4101,mby-4308,mby-1354,mby-0009,mby-1278,mby-1501,mby-5099,mby-8314,mby-3601,mby-1402,mby-1407,mby-2-19,mby-4328,mby-3-50-2,mby-0095,mby-0096,mby-0057,mby-4333,mby-1112,mby-2-5,mby-1328,mby-3-92-1,mby-5101,mby-3-7-1,mby-4153,mby-4129,mby-3-5-3,mby-1244,mby-3381,mby-1306,mby-3-1…	absence	0.804598	Common
PTr-3-130750	chr1	34856865	34856903	mby-3-25-1,mby-3425	absence	0.804598	Common
POPGY2_LTR-5444	chr1	34882591	34882671	mby-1306,mby-4406	absence	0.16092	Common
hAT-6_PTr-114659	chr1	34890890	34890997	mby-4429	absence	0.862069	Common
POPGY2_LTR-170213	chr1	34903295	34903431	mby-4429	absence	0.0804598	Common
Gypsy-28_PTr-I-40780	chr1	34904594	34904653	mby-4201,mby-5101,mby-1223	absence	0.241379	Common
Helitron-N3_PTr-128304	chr1	34953756	34953784	mby-5101	absence	0.126437	Common
Gypsy-72_PTr-LTR-61983	chr1	34966125	34966274	mby-3-9-3	absence	0.103448	Common
POPGY2_LTR-53430	chr1	35010351	35010458	mby-5101,mby-0074,mby-2-19,mby-1354,mby-1402	absence	0.321839	Common
PTr-3-51824	chr1	35074019	35074076	mby-5062,mby-5038	presence	0.0229885	Common
PTr-3-146618	chr1	35074021	35074076	mby-3124,mby-3-25-1,mby-4342,mby-4217,mby-4221,mby-8208,mby-8204,mby-4328,mby-3-50-2	absence	0.988506	Common
Copia-56_PTr-I-124375	chr1	35094697	35094753	mby-4153,mby-1201	absence	0.045977	Common
PTr-3-146618	chr1	35097677	35097755	mby-4101,mby-3124,mby-6328,mby-1201,mby-4120,mby-1211,mby-4221,mby-0009,mby-1278,mby-1501,mby-5099,mby-8314,mby-3601,mby-1402,mby-0095,mby-3-50-2,mby-3-92-1,mby-4129,mby-3-5-3,mby-3381,mby-1306,mby-3-16-28,mby-0010,mby-8208,mby-8204,mby-0070,mby-0057,mby-3-25-1,mby-1513,mby-3425	absence	0.988506	Common
Copia-69_PT-I-140369	chr1	35183581	35183665	mby-1016	absence	0.942529	Common
Harbinger1_PTr-154753	chr1	35187334	35187563	mby-3-57-3,mby-3210,mby-5016	presence	0.0344828	Common
Harbinger1_PTr-89865	chr1	35187390	35187507	mby-3-10-1,mby-5038,mby-5077	absence	1	Common
ENSPM1_PT-92600	chr1	35282261	35282310	mby-9603,mby-8208	presence	0.0229885	Common
DNA-3-1_PTr-21025	chr1	35361701	35361796	mby-3-10-1,mby-3-98-1,mby-3-24-3,mby-3-9-3,mby-5062,mby-2-8,mby-3-57-3,mby-4406,mby-4405,mby-5408	absence	0.218391	Common
DNA-3-3_PTr-99075	chr1	35459146	35459238	mby-3-25-1	absence	0.954023	Common
Helitron-N2_PTr-59754	chr1	35460524	35460576	mby-1016,mby-5408	absence	0.149425	Common
DNA-3-1_PTr-95878	chr1	35474261	35474355	mby-1501,mby-1338,mby-2-3,mby-1328,mby-3-92-1,mby-3932	absence	0.942529	Common
GYPOT1_LTR-36386	chr1	35493084	35493231	mby-4201,mby-6510,mby-4308,mby-0074,mby-1223,mby-0057	absence	1	Common
Gypsy-28_PTr-I-1309	chr1	35507967	35508016	mby-1418,mby-5226,mby-3-25-1,mby-3-5-3,mby-6510,mby-3-57-3,mby-3-24-3,mby-5408,mby-0057	absence	0.218391	Common
DNA-3-1_PTr-76237	chr1	35608240	35608431	mby-5101,mby-2-19,mby-1418,mby-8208	absence	0.965517	Common
DNA-3-3_PTr-116857	chr1	35677771	35677864	mby-3124,mby-3-50-2	absence	1	Common
DNA-3-2_PTr-47687	chr1	35677777	35677852	mby-0096	absence	0.896552	Common
DNA-3-2_PTr-118431	chr1	35677779	35677862	mby-3381,mby-3-16-28	absence	0.287356	Common
PTr-3-97218	chr1	35729751	35729781	mby-1338,mby-5077	absence	1	Common
PTr-3-114987	chr1	35738183	35738302	mby-3601	absence	1	Common
Gypsy18-PTR_LTR-149766	chr1	35837416	35837544	mby-5062,mby-1808,mby-3-16-28,mby-5120,mby-5016,mby-5408	absence	0.954023	Common
Gypsy-79_PTr-LTR-105605	chr1	35839553	35839613	mby-4153,mby-4217,mby-0074,mby-3-5-3	absence	0.977011	Common
DNA-3-1_PTr-98436	chr1	35906329	35906408	mby-0096	absence	0.229885	Common
PTr-3-114407	chr1	35967907	35967972	mby-4201,mby-4333,mby-5032,mby-1513,mby-6510,mby-1211,mby-5101,mby-8208,mby-4235,mby-4415,mby-0074,mby-1223,mby-1354,mby-0096,mby-0057	absence	0.735632	Common
Helitron-N3_PTr-111960	chr1	35993112	35993169	mby-0057	absence	0.0114943	Common
ENSPM1_PT-35270	chr1	35997134	35997263	mby-5038,mby-1338,mby-4241,mby-3601,mby-4201,mby-5032,mby-1702,mby-0009,mby-4129,mby-1501,mby-5099,mby-8314,mby-1402,mby-2-19,mby-4328,mby-5226,mby-2-5,mby-3-92-1,mby-3-7-1,mby-4153,mby-3-5-3,mby-4217,mby-5120,mby-3932,mby-4235,mby-8204,mby-0070,mby-1201,mby-5088,mby-1418	absence	0.954023	Common
GYPOT1_LTR-134877	chr1	36079116	36079236	mby-5101	absence	0.264368	Common
POPGY1_I-166554	chr1	36248567	36248695	mby-3210	absence	1	Common
Gypsy-25_PTr-LTR-16413	chr1	36316242	36316362	mby-3-50-2,mby-1201	presence	0.0229885	Common
Gypsy-25_PTr-LTR-148301	chr1	36316265	36316435	mby-3-98-1,mby-3-57-3,mby-5062,mby-5408	absence	0.218391	Common
Helitron-N2_PTr-25356	chr1	36395691	36395758	mby-1338	absence	0.0229885	Common
Copia-91_PTr-LTR-132902	chr1	36425749	36425816	mby-5016	absence	0.0114943	Common
Helitron-N2_PTr-75006	chr1	36440326	36440384	mby-1501,mby-3-98-1,mby-5077,mby-4241,mby-5226,mby-3-25-1,mby-6510,mby-5120,mby-3425,mby-5016	presence	0.114943	Common
POPCOP2_LTR-107596	chr1	36457577	36457727	mby-1402	absence	0.908046	Common
hAT-7_PTr-54255	chr1	36558375	36558458	mby-5032,mby-1513	absence	0.149425	Common
DNA-3-1_PTr-14957	chr1	36558922	36558982	mby-1513	absence	0.689655	Common
Harbinger1_PTr-152297	chr1	36614026	36614133	mby-2-5,mby-3-24-3,mby-1328,mby-4217,mby-4201,mby-4120,mby-4153,mby-1808,mby-5099,mby-3-9-3,mby-2-19,mby-3441,mby-5408,mby-4129,mby-0043,mby-4406,mby-3-50-2,mby-1354,mby-1278	absence	0.977011	Common
POPGY2_LTR-117866	chr1	36678518	36678636	mby-5226,mby-0074,mby-5077	absence	0.333333	Common
POPGY1_I-1312	chr1	36689116	36689205	mby-1418,mby-4333,mby-9603,mby-4201,mby-1016,mby-1402,mby-1513,mby-1211,mby-5101,mby-4308,mby-0074,mby-1223,mby-0096,mby-4328,mby-3-50-2	absence	0.965517	Common
DNA-3-3_PTr-109101	chr1	36860158	36860250	mby-5101	absence	0.183908	Common
EnSpm1B_PT-126654	chr1	36879031	36879085	mby-1112,mby-2-5,mby-3-24-3,mby-4241,mby-3-5-3,mby-1211,mby-3441,mby-0010,mby-0070,mby-3-50-2	absence	0.862069	Common
PTr-3-28002	chr1	36915985	36916088	mby-1418	absence	1	Common
DNA-3-2_PTr-52729	chr1	36939062	36939180	mby-4429	absence	0.195402	Common
hAT-6_PTr-70122	chr1	36945563	36945720	mby-5408	absence	0.908046	Common
Ogre-PT2_LTR-127242	chr1	36962117	36962210	mby-3-10-1	absence	0.482759	Common
Helitron-N2_PTr-156743	chr1	37091783	37091816	mby-3210,mby-5408	absence	0.0229885	Common
DNA-3-1_PTr-41785	chr1	37101008	37101109	mby-4415,mby-1402,mby-9603	absence	0.0344828	Common
PTr-3-91499	chr1	37127886	37127930	mby-4333	absence	0.977011	Common
DNA-3-1_PTr-76230	chr1	37135767	37135858	mby-1418,mby-4201,mby-1402,mby-3-5-3,mby-2-19,mby-0074,mby-0057	absence	1	Common
DNA-3-1_PTr-71109	chr1	37153380	37153416	mby-1016,mby-3210,mby-1808,mby-5408,mby-3441	absence	0.126437	Common
DNA-3-1_PTr-92520	chr1	37162507	37162596	mby-4429	absence	0.954023	Common
POPGY2_LTR-68813	chr1	37168725	37168816	mby-5101	absence	0.0114943	Common
Helitron-N3_PTr-19584	chr1	37170100	37170143	mby-5077,mby-4101,mby-3-25-1	absence	0.045977	Common
DNA-3-1_PTr-64774	chr1	37225061	37225217	mby-3-5-3	absence	0.988506	Common
Helitron-N4_PTr-143524	chr1	37278609	37278680	mby-9603,mby-2-19	absence	0.126437	Common
Helitron-N3_PTr-52011	chr1	37282743	37282808	mby-1016,mby-5077,mby-5038,mby-1407	absence	0.333333	Common
Helitron-N3_PTr-131971	chr1	37383616	37383788	mby-8208	absence	0.0114943	Common
PTr-3-97201	chr1	37400447	37400497	mby-5226,mby-8004,mby-3-25-1	absence	0.908046	Common
Copia19-PTR_I-114124	chr1	37450239	37450336	mby-1702,mby-1338,mby-1328	absence	0.0344828	Common
hAT-3_PTr-96424	chr1	37450239	37450334	mby-2-3	absence	0.931034	Common
DNA-3-1_PTr-94760	chr1	37451813	37451876	mby-1338,mby-4101,mby-3124,mby-4120,mby-4221,mby-4308,mby-1354,mby-0009,mby-3601,mby-8314,mby-1407,mby-4406,mby-3-50-2,mby-1112,mby-2-5,mby-2-3,mby-1328,mby-5101,mby-3-7-1,mby-1244,mby-2-8,mby-3381,mby-1306,mby-5120,mby-3932,mby-8208,mby-8204,mby-1223,mby-1201,mby-3441,mby-4217,mby-6328,mby-1513,mby-3425,mby-5004	absence	1	Common
Gypsy-27_PTr-I-23554	chr1	37522139	37522184	mby-0043,mby-3-10-1,mby-2-3	absence	0.597701	Common
DNA-3-1_PTr-159141	chr1	37542721	37542837	mby-1016,mby-5226	presence	0.0229885	Common
hAT-5_PTr-82166	chr1	37549857	37549902	mby-1402	absence	0.0114943	Common
DNA-3-1_PTr-117003	chr1	37738267	37738387	mby-3-10-1,mby-4406,mby-3210,mby-8004	absence	0.241379	Common
PTr-3-64127	chr1	37768172	37768206	mby-3-10-1,mby-5088,mby-3210,mby-1328,mby-1513,mby-5408,mby-3-50-2	absence	0.344828	Common
Gypsy18-PTR_I-19487	chr1	37869480	37869516	mby-3-10-1,mby-5062,mby-1338,mby-3210,mby-3124,mby-6328,mby-1808,mby-1702,mby-1354,mby-3601,mby-1501,mby-8314,mby-5408,mby-1407,mby-0096,mby-1112,mby-2-5,mby-3-92-1,mby-5101,mby-1016,mby-8004,mby-3-16-28,mby-3-24-3,mby-8204,mby-0070,mby-0057,mby-5088,mby-3441,mby-3-25-1,mby-3-57-3	presence	0.344828	Common
DNA-3-1_PTr-127302	chr1	37970634	37970674	mby-5062,mby-3601	absence	1	Common
Helitron-N1_PTr-116085	chr1	37974184	37974294	mby-1112,mby-5101,mby-0010,mby-3-5-3,mby-2-8	absence	0.977011	Common
Helitron-N1_PTr-43383	chr1	37974184	37974294	mby-1501,mby-3601,mby-1016,mby-5032,mby-1513,mby-1211,mby-4217,mby-8208,mby-0095	absence	1	Common
Helitron-N1_PTr-46368	chr1	37974315	37974372	mby-3-9-3,mby-5120,mby-1418	absence	0.229885	Common
Helitron-N3_PTr-27999	chr1	37976564	37976612	mby-1112,mby-3210,mby-1807,mby-1513	absence	0.344828	Common
hAT-1N_PTr-160067	chr1	38054697	38054769	mby-1002	absence	0.0114943	Common
PTr-3-138353	chr1	38067879	38067923	mby-1112	absence	0.954023	Common
DNA-3-3_PTr-55877	chr1	38081019	38081114	mby-3441	absence	1	Common
DNA-3-2_PTr-47687	chr1	38180105	38180216	mby-1402,mby-1513,mby-9603,mby-2-19,mby-4415,mby-1354	absence	0.896552	Common
Helitron-N3_PTr-41345	chr1	38208060	38208204	mby-3124,mby-0070	presence	0.0229885	Common
Helitron-N2_PTr-153853	chr1	38216820	38216885	mby-1338	absence	0.091954	Common
Gypsy-36_PT-LTR-119932	chr1	38271539	38271712	mby-1418,mby-4201,mby-4333,mby-3-5-3,mby-5101,mby-4235	absence	0.977011	Common
POPGY2_LTR-29427	chr1	38355213	38355268	mby-0096	absence	0.793103	Common
DNA-3-1_PTr-106652	chr1	38374683	38374754	mby-0096,mby-1002	absence	0.0804598	Common
Gypsy-79_PTr-LTR-141856	chr1	38404665	38404825	mby-1354	absence	0.91954	Common
DNA-3-1_PTr-68872	chr1	38554490	38554555	mby-5226,mby-5120,mby-5408,mby-3124	absence	0.977011	Common
L1-2_PTr-123497	chr1	38573868	38573939	mby-5120	absence	0.0114943	Common
hAT-5_PTr-56704	chr1	38618691	38618739	mby-4201,mby-1402,mby-5032,mby-6510,mby-1211,mby-2-19,mby-8208,mby-1223,mby-4333,mby-0057	presence	0.114943	Common
hAT-2_PTr-26559	chr1	38698523	38698567	mby-8204,mby-4153,mby-1807	absence	1	Common
Copia5-PTR_I-136258	chr1	38779254	38779351	mby-5077,mby-4101,mby-4241,mby-3124,mby-4201,mby-1808,mby-1702,mby-4221,mby-5016,mby-5408,mby-4120,mby-5099,mby-8314,mby-3-9-3,mby-0009,mby-2-5,mby-2-3,mby-5101,mby-3-7-1,mby-8004,mby-2-8,mby-1306,mby-3-16-28,mby-5120,mby-8204,mby-1223,mby-0057,mby-3-25-1,mby-3-57-3,mby-3425	presence	0.344828	Common
ENSPM1_PT-28431	chr1	38911007	38911214	mby-3-10-1	absence	0.0114943	Common
DNA-3-1_PTr-53166	chr1	38936762	38936863	mby-4405	absence	0.942529	Common
Helitron-N3_PTr-43125	chr1	39021881	39021962	mby-5038,mby-1338,mby-3210,mby-4241,mby-3601,mby-4120,mby-4101,mby-1354,mby-1278,mby-1501,mby-5408,mby-1402,mby-3-9-3,mby-4406,mby-4333,mby-1112,mby-2-5,mby-1328,mby-1016,mby-4153,mby-4129,mby-2-8,mby-1306,mby-3932,mby-8204,mby-1223,mby-0070,mby-5088,mby-3441,mby-4217,mby-3-57-3,mby-3425,mby-5004	absence	0.724138	Common
Copia-91_PTr-LTR-29545	chr1	39034500	39034536	mby-1112,mby-1338,mby-3-24-3,mby-4241,mby-3601,mby-9603,mby-4201,mby-3-7-1,mby-1402,mby-1808,mby-5099,mby-6510,mby-4217,mby-5120,mby-5004,mby-1223,mby-1201	presence	0.195402	Common
PTr-3-50896	chr1	39111281	39111348	mby-6510	absence	0.942529	Common
PTr-3-96365	chr1	39116342	39116407	mby-8004	absence	0.643678	Common
DNA-3-3_PTr-157157	chr1	39176593	39176672	mby-3-98-1,mby-3-4-2,mby-4406,mby-2-8	absence	0.218391	Common
PTr-3-50896	chr1	39239142	39239243	mby-3-10-1,mby-5038,mby-1338,mby-1807,mby-4241,mby-3124,mby-6328,mby-1808,mby-5077,mby-1002,mby-6510,mby-1211,mby-5088,mby-4221,mby-3210,mby-4308,mby-1354,mby-0009,mby-1278,mby-1501,mby-8314,mby-3601,mby-5408,mby-1402,mby-1407,mby-3-9-3,mby-4101,mby-4328,mby-3-7-1,mby-5004,mby-0095,mby-0096,mby-3-50-2,mby-4333,mby-5226,mby-3-4-2,mby-2-5,mby-2-3,mby-3-92-1,mby-5101,mby-1016,mby-4153,mby-8004,mby-4…	absence	0.942529	Common
PTr-3-50896	chr1	39263319	39263410	mby-5077,mby-1807,mby-3124,mby-4120,mby-1002,mby-4308,mby-5408,mby-3-50-2,mby-4406,mby-1278,mby-5226,mby-3-92-1,mby-3-7-1,mby-4153,mby-8004,mby-3-5-3,mby-2-8,mby-3381,mby-4217,mby-3-16-28,mby-3-24-3,mby-5004,mby-1223,mby-0070,mby-3-98-1,mby-3441,mby-9603,mby-3-25-1,mby-5120,mby-3425,mby-4415	absence	0.942529	Common
PTr-3-95569	chr1	39263319	39263367	mby-4429	absence	0.0114943	Common
Helitron-N1_PTr-93981	chr1	39289097	39289302	mby-0043	absence	0.241379	Common
Helitron-N4_PTr-114202	chr1	39311472	39311583	mby-0043	absence	0.0114943	Common
Gypsy-73_PTr-LTR-103796	chr1	39336995	39337084	mby-3-4-2	absence	0.091954	Common
Gypsy13-PTR_LTR-48727	chr1	39338846	39338970	mby-4415,mby-2-19	absence	0.0344828	Common
Gypsy-71_PTr-LTR-135688	chr1	39352406	39352544	mby-4308,mby-0096	absence	0.873563	Common
Copia-83_PT-LTR-23091	chr1	39364176	39364351	mby-3-98-1,mby-3-4-2,mby-5077,mby-2-3,mby-8004,mby-3-9-3,mby-0043,mby-4406	presence	0.091954	Common
PTr-3-34333	chr1	39369661	39369762	mby-5077,mby-3-24-3,mby-1808,mby-3381,mby-3-57-3,mby-3-16-28,mby-3441,mby-4405	absence	0.988506	Common
Helitron-N2_PTr-9332	chr1	39489584	39489621	mby-3381,mby-3-98-1	presence	0.0229885	Common
Helitron-N3_PTr-98020	chr1	39515057	39515109	mby-3-98-1,mby-4217,mby-4153	absence	0.0804598	Common
PTr-3-72305	chr1	39552260	39552364	mby-4406	absence	0.045977	Common
hAT-6_PTr-79545	chr1	39552669	39552761	mby-1418,mby-9603,mby-4201,mby-1402,mby-3-5-3,mby-6510,mby-5101,mby-2-19,mby-8208,mby-0096,mby-1223,mby-1354,mby-0057	absence	0.942529	Common
PTr-3-96010	chr1	39577381	39577438	mby-5062,mby-3-4-2,mby-5038,mby-1016,mby-2-8,mby-3-9-3,mby-4406,mby-5408	absence	0.091954	Common
POPGY1_I-137709	chr1	39577499	39577576	mby-4129	absence	0.0574713	Common
DNA-3-3_PTr-154011	chr1	39620358	39620466	mby-8204	absence	1	Common
DNA-3-3_PTr-167261	chr1	39620491	39620706	mby-1807	absence	0.977011	Common
Helitron-N1_PTr-152492	chr1	39690769	39690913	mby-3-4-2,mby-2-8	presence	0.0229885	Common
Copia37-PTR_LTR-60865	chr1	39728488	39728567	mby-4429	absence	0.988506	Common
Gypsy-78_PTr-LTR-75376	chr1	39733093	39733198	mby-3210,mby-3601,mby-4201,mby-1002,mby-6510,mby-1211,mby-1702,mby-4308,mby-4328,mby-4129,mby-8314,mby-9603,mby-1407,mby-2-19,mby-0095,mby-4405,mby-3-50-2,mby-5226,mby-1112,mby-2-5,mby-5101,mby-1016,mby-4153,mby-3-5-3,mby-1306,mby-5120,mby-0010,mby-4235,mby-8204,mby-0074,mby-0070,mby-5088,mby-3441,mby-4217,mby-6328,mby-3-57-3,mby-3425,mby-8208	presence	0.436782	Common
Copia9-PTR_I-94669	chr1	39847693	39847812	mby-4429	absence	0.333333	Common
PTr-3-142965	chr1	39877088	39877147	mby-9603,mby-1223	presence	0.0229885	Common
Helitron-N1_PTr-156071	chr1	39887395	39887505	mby-1002	absence	0.988506	Common
Copia-54_PTr-LTR-1877	chr1	40072015	40072070	mby-5088,mby-5077,mby-3-92-1,mby-1306,mby-5120,mby-2-8,mby-3-9-3,mby-4415,mby-3932,mby-4406,mby-0095,mby-1407	absence	0.275862	Common
Copia-54_PTr-LTR-30947	chr1	40206853	40206938	mby-1418,mby-6510,mby-5101,mby-4429,mby-1402,mby-1513,mby-3-5-3,mby-9603,mby-8208,mby-4235,mby-4308,mby-0074,mby-1223,mby-1354,mby-4333,mby-0057	absence	0.241379	Common
DNA-3-1_PTr-156267	chr1	40223977	40224079	mby-5062,mby-0057	absence	0.965517	Common
Copia-54_PTr-I-127165	chr1	40319560	40319668	mby-3-98-1,mby-3-92-1,mby-5226,mby-4120,mby-1002,mby-5408,mby-1278	presence	0.0804598	Common
Gypsy-76_PTr-LTR-134149	chr1	40458569	40458618	mby-9603,mby-2-5	presence	0.0229885	Common
Gypsy-76_PTr-LTR-88426	chr1	40473363	40473427	mby-3-10-1,mby-3-98-1,mby-5120,mby-3-24-3,mby-5038,mby-1016,mby-8004,mby-1002,mby-2-8,mby-3-57-3,mby-3-16-28,mby-3441,mby-5016,mby-4406,mby-5408	presence	0.172414	Common
Copia-91_PTr-LTR-68100	chr1	40478912	40478961	mby-3-10-1,mby-3-4-2,mby-0096,mby-1807,mby-5077	presence	0.0574713	Common
Gypsy5-PTR_LTR-155576	chr1	40595563	40595750	mby-4429	absence	0.045977	Common
Helitron-N1_PTr-144036	chr1	40624035	40624078	mby-1407	absence	0.114943	Common
PTr-3-156631	chr1	40780082	40780213	mby-1418,mby-1513,mby-4235	presence	0.0344828	Common
hAT-1_PTr-171907	chr1	40952585	40952615	mby-1338,mby-8314,mby-3-92-1,mby-3-7-1,mby-5099,mby-9603,mby-3-16-28	absence	0.114943	Common
hAT-1_PTr-4128	chr1	40952585	40952615	mby-3-25-1,mby-2-3	absence	0.114943	Common
Gypsy-73_PTr-LTR-169598	chr1	41143774	41143848	mby-1354	absence	0.0344828	Common
Gypsy-73_PTr-LTR-7313	chr1	41182656	41182719	mby-5408,mby-3-25-1,mby-5016	presence	0.0344828	Common
Helitron-N1_PTr-21606	chr1	41190930	41191018	mby-5062,mby-3-57-3	absence	0.229885	Common
Helitron-N1_PTr-103296	chr1	41199332	41199460	mby-0057	absence	0.655172	Common
Helitron-N1_PTr-14160	chr1	41199557	41199622	mby-3441	absence	0.298851	Common
Helitron-N1_PTr-125053	chr1	41200994	41201079	mby-1338,mby-3601,mby-9603,mby-5032,mby-1808,mby-4342,mby-4120,mby-1278,mby-8314,mby-1402,mby-3-9-3,mby-2-19,mby-1112,mby-3-92-1,mby-1016,mby-5226,mby-3-5-3,mby-1244,mby-2-8,mby-1306,mby-3-16-28,mby-5120,mby-3932,mby-4235,mby-8204,mby-0074,mby-0070,mby-3-98-1,mby-3441,mby-4217,mby-3-57-3,mby-3425,mby-8208	absence	0.862069	Common
Helitron-N1_PTr-97767	chr1	41232647	41232767	mby-3-50-2,mby-3124,mby-3425	absence	0.183908	Common
Copia-3_PTri-I-138961	chr1	41261841	41261904	mby-4406	absence	0.0689655	Common
Copia-3_PTri-I-42222	chr1	41261909	41262004	mby-3-5-3	absence	0.206897	Common
Gypsy-73_PTr-LTR-146020	chr1	41263665	41263722	mby-3-25-1	absence	0.0344828	Common
DNA-3-1_PTr-50406	chr1	41289170	41289254	mby-0096	absence	0.724138	Common
PTr-3-10487	chr1	41341921	41342000	mby-4429	absence	0.873563	Common
POPGY2_LTR-112309	chr1	41380497	41380607	mby-4308	absence	0.0114943	Common
Helitron-N1_PTr-64828	chr1	41390995	41391096	mby-3381,mby-5038,mby-3-16-28	absence	0.505747	Common
Copia43-PTR_I-138255	chr1	41416406	41416466	mby-4429	absence	0.942529	Common
PTr-3-155293	chr1	41432804	41432967	mby-8208	absence	0.977011	Common
PTr-3-50918	chr1	41432821	41432966	mby-4201	absence	0.804598	Common
POPGY2_LTR-35321	chr1	41472208	41472298	mby-5120,mby-5016	presence	0.0229885	Common
Helitron-N4_PTr-115358	chr1	41511848	41511898	mby-3-25-1	absence	0.0114943	Common
PTr-3-170735	chr1	41596222	41596293	mby-1501,mby-3-98-1,mby-4308,mby-4101,mby-4129,mby-3-92-1,mby-4217,mby-4333,mby-5099,mby-1211,mby-1702,mby-4221,mby-5120,mby-4328,mby-0043,mby-0095,mby-1201,mby-5408,mby-0070,mby-1278	presence	0.229885	Common
PTr-3-144609	chr1	41596228	41596307	mby-3210	absence	0.0229885	Common
DNA-3-1_PTr-21268	chr1	41632376	41632456	mby-5101,mby-9603,mby-1223,mby-1513,mby-8208	absence	0.977011	Common
hAT-1N_PTr-138956	chr1	41646467	41646567	mby-4429	absence	1	Common
DNA-3-1_PTr-143677	chr1	41647954	41648066	mby-3-10-1,mby-4406	absence	0.793103	Common
Gypsy-79_PTr-LTR-59743	chr1	41650115	41650199	mby-6328	absence	0.0114943	Common
ENSPM1_PT-82494	chr1	41675250	41675295	mby-6328	absence	0.172414	Common
Gypsy-79_PTr-LTR-21125	chr1	41813130	41813231	mby-0074,mby-8208,mby-0057	presence	0.0344828	Common
Gypsy-79_PTr-LTR-54137	chr1	41820879	41820950	mby-3210	absence	0.241379	Common
Helitron-N3_PTr-99591	chr1	41866197	41866296	mby-0096	absence	0.0114943	Common
Copia-92_PTr-I-61228	chr1	41937978	41938099	mby-5088,mby-3210,mby-4153,mby-5032,mby-3-25-1,mby-8314,mby-0057,mby-3-50-2	presence	0.091954	Common
Helitron-N1_PTr-26697	chr1	41971871	41971908	mby-3-10-1,mby-5062,mby-3210,mby-3-9-3,mby-1016,mby-3-25-1,mby-1808,mby-3381,mby-3-57-3,mby-3-16-28,mby-3-24-3,mby-3425,mby-4405,mby-5408,mby-8004,mby-5016	absence	0.942529	Common
hAT-3_PTr-151134	chr1	42021652	42021685	mby-4405,mby-3-25-1,mby-3-50-2	absence	0.298851	Common
DNA-3-1_PTr-113234	chr1	42080836	42081057	mby-5408	absence	0.977011	Common
DNA-3-1_PTr-38248	chr1	42095689	42095898	mby-4405	absence	0.0114943	Common
Copia-55_PTr-LTR-111952	chr1	42125486	42125539	mby-3124	absence	0.183908	Common
hAT-3_PTr-133054	chr1	42215559	42215624	mby-4308,mby-0096,mby-2-19	presence	0.0344828	Common
Harbinger1_PTr-40959	chr1	42287150	42287259	mby-1016,mby-5226,mby-5408,mby-5016	absence	0.954023	Common
Gypsy-27_PTr-I-161008	chr1	42337973	42338099	mby-3-10-1,mby-5038,mby-1338,mby-1807,mby-4241,mby-3124,mby-4201,mby-3441,mby-5032,mby-1808,mby-5077,mby-1002,mby-6510,mby-1211,mby-1702,mby-4221,mby-3210,mby-5016,mby-8204,mby-0043,mby-1354,mby-5120,mby-0009,mby-1278,mby-1501,mby-5099,mby-8314,mby-3601,mby-5408,mby-1402,mby-4120,mby-1407,mby-3-9-3,mby-2-19,mby-4101,mby-4328,mby-3-7-1,mby-3-50-2,mby-0095,mby-0096,mby-0057,mby-4333,mby-1112,mby-3-…	presence	0.954023	Common
Helitron-N3_PTr-19584	chr1	42410137	42410170	mby-1223	absence	0.045977	Common
Ogre-PT2_LTR-171685	chr1	42509541	42509651	mby-5099,mby-3210,mby-1702,mby-1807,mby-5004,mby-5408,mby-0070	presence	0.0804598	Common
PTr-3-79737	chr1	42626569	42626661	mby-4405,mby-5408	absence	0.0229885	Common
DNA-3-1_PTr-56207	chr1	42627334	42627432	mby-0070	absence	1	Common
hAT-6_PTr-141542	chr1	42640112	42640181	mby-3-25-1	absence	0.0344828	Common
DNA-3-1_PTr-58036	chr1	42695272	42695361	mby-5077	absence	0.0114943	Common
DNA-3-1_PTr-93117	chr1	42695272	42695361	mby-0043,mby-3-10-1	absence	1	Common
DNA-3-1_PTr-46610	chr1	42706616	42706724	mby-0010	absence	0.942529	Common
DNA-3-1_PTr-44175	chr1	42711939	42712059	mby-3-4-2,mby-2-5,mby-1328,mby-3-92-1,mby-4153,mby-1808,mby-4221,mby-5120,mby-5016,mby-1201,mby-1278	absence	0.988506	Common
PTr-3-139085	chr1	42714751	42714884	mby-0095,mby-5077,mby-3210,mby-3-24-3,mby-3-57-3	absence	0.321839	Common
PTr-3-95569	chr1	42714867	42714973	mby-2-3,mby-3124	presence	0.0229885	Common
Copia22-PTR_LTR-15810	chr1	42772124	42772189	mby-9603,mby-4201,mby-1402,mby-5032,mby-1513,mby-1211,mby-5101,mby-1223,mby-0057	presence	0.103448	Common
DNA-3-1_PTr-19776	chr1	42815786	42815879	mby-5099	absence	0.0574713	Common
DNA-3-1_PTr-123392	chr1	42816253	42816327	mby-3441,mby-3-25-1,mby-3-16-28,mby-5120,mby-3425,mby-3-50-2	presence	0.0689655	Common
Copia-70_PT-I-38301	chr1	42823681	42823746	mby-1501,mby-3-10-1,mby-2-5,mby-1328,mby-3-4-2,mby-3-7-1,mby-3-98-1,mby-5062,mby-1407,mby-5088,mby-3-16-28,mby-5120,mby-3932,mby-3425,mby-4308,mby-8204,mby-0074,mby-3124	absence	0.965517	Common
Copia-70_PT-I-38301	chr1	42826294	42826404	mby-4308,mby-2-19	absence	0.965517	Common
PTr-3-167237	chr1	42873042	42873177	mby-5062,mby-5038,mby-1016,mby-5226,mby-1002,mby-5016,mby-5408	absence	0.977011	Common
Gypsy-73_PTr-LTR-33335	chr1	43017539	43017590	mby-3-10-1,mby-3441,mby-2-8	absence	0.931034	Common
Gypsy13-PTR_LTR-145742	chr1	43017860	43017960	mby-3-10-1,mby-1016,mby-2-8,mby-3381,mby-3-9-3,mby-4406,mby-5408	presence	0.0804598	Common
Helitron-N1_PTr-73356	chr1	43087374	43087470	mby-5032	absence	0.977011	Common
DNA-3-3_PTr-133616	chr1	43154318	43154481	mby-3210,mby-3124,mby-1016,mby-6328,mby-1407,mby-3381,mby-1306,mby-3932,mby-3425,mby-1201	absence	0.37931	Common
GYPOT1_LTR-36922	chr1	43206419	43206509	mby-2-3	absence	1	Common
DNA-3-1_PTr-67578	chr1	43217476	43217637	mby-2-5	absence	0.183908	Common
DNA-3-3_PTr-104426	chr1	43229541	43229593	mby-1112,mby-5088,mby-1328,mby-3-92-1,mby-9603,mby-3601,mby-4153,mby-1513,mby-1244,mby-1702,mby-2-19,mby-0010,mby-8208,mby-4415,mby-4221,mby-0009,mby-1201	absence	1	Common
Gypsy19-PTR_LTR-53131	chr1	43290856	43290963	mby-1501,mby-5088,mby-2-5,mby-1807,mby-3601,mby-5101,mby-4333,mby-3-5-3,mby-8208,mby-0095,mby-3-50-2,mby-0070,mby-0057	absence	0.275862	Common
Copia-3_PTri-I-66281	chr1	43293983	43294019	mby-3-10-1	absence	0.0114943	Common
Copia9-PTR_I-31221	chr1	43306731	43306800	mby-1418,mby-9603,mby-4201,mby-1513,mby-3-5-3,mby-1211,mby-5101,mby-8208,mby-4415,mby-0096,mby-1354	absence	0.321839	Common
Gypsy-73_PTr-LTR-104275	chr1	43307893	43307938	mby-5038,mby-1338,mby-1807,mby-1328,mby-5099,mby-1002,mby-3-57-3,mby-8208	absence	0.551724	Common
Harbinger1_PTr-60718	chr1	43343217	43343384	mby-9603	absence	0.091954	Common
POPGY1_I-112955	chr1	43351641	43351748	mby-3-25-1	absence	0.0114943	Common
Helitron-1_PTr-117545	chr1	43372674	43372821	mby-1016,mby-5077,mby-4429,mby-5408,mby-3-57-3	presence	0.0574713	Common
DNA-3-1_PTr-170884	chr1	43386646	43386847	mby-4429	absence	0.965517	Common
DNA-3-1_PTr-57761	chr1	43601137	43601334	mby-4333	absence	0.62069	Common
PTr-3-89417	chr1	43601233	43601334	mby-4101	absence	0.310345	Common
PTr-3-128479	chr1	43626156	43626221	mby-3-25-1	absence	0.908046	Common
Helitron-N1_PTr-151127	chr1	43633692	43633752	mby-4153	absence	0.988506	Common
DNA-3-3_PTr-10717	chr1	43677124	43677243	mby-3-10-1,mby-1807,mby-4241,mby-3124,mby-4120,mby-1702,mby-5408,mby-0009,mby-5099,mby-8314,mby-1407,mby-2-19,mby-4328,mby-3-7-1,mby-4406,mby-5226,mby-5062,mby-5101,mby-1016,mby-4153,mby-3-5-3,mby-1244,mby-0010,mby-8208,mby-0095,mby-0070,mby-5088,mby-3-57-3,mby-3425	absence	0.931034	Common
DNA-3-3_PTr-109101	chr1	43677124	43677243	mby-3-25-1	absence	0.183908	Common
Copia-3_PTri-I-96514	chr1	43686866	43686979	mby-3-98-1,mby-5120,mby-3-25-1,mby-2-8	absence	0.0689655	Common
PTr-3-103610	chr1	43728303	43728415	mby-5032,mby-9603,mby-4333,mby-1223,mby-1513	absence	1	Common
DNA-3-2_PTr-118431	chr1	43735111	43735154	mby-1002	absence	0.287356	Common
Copia-56_PTr-LTR-69062	chr1	43774529	43774643	mby-3381,mby-3-16-28,mby-3441,mby-2-3,mby-4405	absence	0.091954	Common
DNA-3-3_PTr-38758	chr1	43783501	43783607	mby-1306,mby-5226,mby-5120,mby-5038	absence	0.954023	Common
DNA-3-1_PTr-149047	chr1	43801188	43801290	mby-5088,mby-8204,mby-1808,mby-1002	absence	1	Common
DNA-3-1_PTr-126870	chr1	43803571	43803638	mby-3-16-28,mby-2-3	absence	0.390805	Common
DNA-3-1_PTr-151151	chr1	43803642	43803697	mby-3381,mby-3441,mby-2-3	absence	0.954023	Common
DNA-3-1_PTr-35538	chr1	43803642	43803691	mby-1112,mby-4342	absence	1	Common
DNA-3-3_PTr-155980	chr1	43818955	43819138	mby-3-10-1,mby-3124,mby-5226,mby-8004,mby-3425,mby-0043	absence	0.103448	Common
GYPOT1_LTR-95099	chr1	43954512	43954595	mby-3425	absence	0.241379	Common
Gypsy-73_PTr-LTR-101081	chr1	43989306	43989386	mby-3-57-3	absence	0.0114943	Common
Gypsy-73_PTr-LTR-103796	chr1	43989306	43989389	mby-4308,mby-1418	absence	0.091954	Common
Helitron-N1_PTr-64828	chr1	44043618	44043699	mby-3-10-1,mby-5077,mby-3210,mby-3124,mby-1016,mby-1211,mby-0095,mby-3-50-2	absence	0.505747	Common
Gypsy5-PTR_LTR-36084	chr1	44054808	44054987	mby-3-24-3	absence	0.942529	Common
PTr-3-25527	chr1	44066930	44066959	mby-3381,mby-5077	absence	0.103448	Common
GYPOT1_LTR-90068	chr1	44069590	44069703	mby-2-19,mby-1223	absence	1	Common
DNA-3-1_PTr-104157	chr1	44109312	44109390	mby-3124,mby-4120,mby-4342,mby-6510,mby-4221,mby-5408,mby-3601,mby-1501,mby-5099,mby-1201,mby-3-50-2,mby-1112,mby-2-3,mby-3-92-1,mby-5101,mby-4153,mby-8004,mby-1244,mby-2-8,mby-1306,mby-8208,mby-8204,mby-0074,mby-0057,mby-5088,mby-6328,mby-3425,mby-4415	presence	0.321839	Common
Gypsy-73_PTr-LTR-148054	chr1	44118198	44118249	mby-4308,mby-1513	presence	0.0229885	Common
Copia-84_PT-I-147975	chr1	44150357	44150449	mby-0043,mby-3-10-1,mby-8004	presence	0.0344828	Common
Copia-84_PT-I-120249	chr1	44150361	44150449	mby-3-9-3,mby-2-8	absence	1	Common
DNA-3-1_PTr-100752	chr1	44201819	44201992	mby-2-5,mby-1328,mby-5101,mby-1402,mby-4221,mby-1407,mby-3-16-28	presence	0.0804598	Common
Gypsy-71_PTr-LTR-151306	chr1	44312445	44312559	mby-3-57-3,mby-5077,mby-5038,mby-3425,mby-4406	presence	0.0574713	Common
Gypsy-30_PTr-LTR-58456	chr1	44328898	44329025	mby-1402	absence	0.114943	Common
PTr-3-95964	chr1	44365745	44365772	mby-4429	absence	0.83908	Common
ENSPM1_PT-134345	chr1	44372194	44372250	mby-1328	absence	0.0804598	Common
ENSPM1_PT-92087	chr1	44372194	44372250	mby-2-5,mby-2-3	absence	0.0344828	Common
Gypsy-73_PTr-LTR-77827	chr1	44374935	44375133	mby-3441	absence	0.885057	Common
Copia-54_PTr-I-33291	chr1	44416522	44416602	mby-1306	absence	0.0114943	Common
Caulimovirus-1_PTr-71991	chr1	44456043	44456231	mby-1513	absence	0.0114943	Common
PTr-3-42411	chr1	44520523	44520594	mby-5226,mby-5120,mby-5016,mby-3-50-2	absence	1	Common
Copia-54_PTr-I-80887	chr1	44643328	44643436	mby-1112,mby-3-10-1,mby-1338,mby-1418,mby-4129,mby-3-4-2,mby-4153,mby-3-25-1,mby-5099,mby-1002,mby-1407,mby-3381,mby-5088,mby-4221,mby-5016,mby-0043,mby-0095,mby-2-8,mby-5408,mby-5226,mby-0009	absence	0.770115	Common
DNA-3-3_PTr-73186	chr1	44669053	44669162	mby-3-25-1	absence	1	Common
Helitron-N1_PTr-138348	chr1	44690614	44690803	mby-3-10-1,mby-3-4-2,mby-5226,mby-3425	absence	0.126437	Common
Ogre-PT3_I-102357	chr1	44779999	44780070	mby-3124	absence	0.149425	Common
DNA-3-1_PTr-21025	chr1	44782014	44782123	mby-3-98-1,mby-2-5,mby-3210,mby-3124,mby-5101,mby-5226,mby-4120,mby-1513,mby-5099	absence	0.218391	Common
Helitron-N3_PTr-68952	chr1	44821703	44821764	mby-5088,mby-1338,mby-3-24-3,mby-5016,mby-5408,mby-0057	presence	0.0689655	Common
Gypsy-32_PT-I-82486	chr1	44980361	44980462	mby-1016	absence	0.689655	Common
Copia-56_PTr-LTR-61093	chr1	45053525	45053617	mby-3441,mby-3124,mby-4429,mby-1402,mby-3381,mby-9603,mby-8208,mby-3425,mby-4415,mby-0074,mby-3-50-2,mby-1354,mby-0096,mby-0057	absence	0.988506	Common
DNA-3-2_PTr-140307	chr1	45073046	45073099	mby-2-3	absence	0.0114943	Common
hAT-6_PTr-70121	chr1	45073343	45073477	mby-2-19,mby-1223,mby-1354,mby-4333	absence	0.908046	Common
Helitron-N1_PTr-170794	chr1	45101914	45102038	mby-0009	absence	0.0229885	Common
Harbinger1_PTr-82852	chr1	45137782	45137869	mby-5016	absence	0.0689655	Common
PTr-3-42198	chr1	45183679	45183779	mby-4415,mby-8208	absence	0.356322	Common
Helitron-N3_PTr-43125	chr1	45198735	45198780	mby-3-10-1,mby-3601,mby-1808,mby-1002,mby-1211,mby-0043,mby-5408,mby-0009,mby-1278,mby-1501,mby-5099,mby-8314,mby-0095,mby-5226,mby-5088,mby-2-5,mby-3-92-1,mby-3-7-1,mby-4333,mby-1244,mby-1306,mby-3-16-28,mby-3441,mby-0010,mby-4342,mby-4415,mby-0070,mby-3-98-1,mby-1418,mby-6328,mby-3932	absence	0.724138	Common
Gypsy-71_PTr-LTR-2589	chr1	45203955	45204073	mby-3124	absence	0.0114943	Common
PTr-3-111327	chr1	45279862	45279953	mby-3210	absence	1	Common
PTr-3-42020	chr1	45284160	45284296	mby-2-8	absence	1	Common
PTr-3-103142	chr1	45316016	45316127	mby-3-10-1,mby-3-98-1,mby-4235,mby-5038,mby-5101,mby-8004,mby-4120,mby-1002,mby-4217,mby-5004,mby-3425,mby-3-50-2,mby-0095,mby-0074,mby-0057,mby-5408,mby-5062,mby-0009,mby-1201	absence	0.908046	Common
PTr-3-104935	chr1	45341063	45341154	mby-1418,mby-9603,mby-4201,mby-4333,mby-5032,mby-1513,mby-6510,mby-1211,mby-5101,mby-8208,mby-4235,mby-4415,mby-0074,mby-1223,mby-1354,mby-0096,mby-0057	absence	0.988506	Common
Copia17-PTR_LTR-127318	chr1	45354356	45354528	mby-5038,mby-3124,mby-5032,mby-4120,mby-6510,mby-1211,mby-5408,mby-1354,mby-2-19,mby-4406,mby-0096,mby-3-92-1,mby-5101,mby-8004,mby-3-5-3,mby-1244,mby-3381,mby-9603,mby-3-16-28,mby-3441,mby-4235,mby-0057,mby-1418	absence	1	Common
DNA-3-1_PTr-46316	chr1	45390266	45390359	mby-1016,mby-5226,mby-5038	absence	0.0804598	Common
DNA-3-1_PTr-43908	chr1	45454621	45454713	mby-5408	absence	0.287356	Common
DNA-3-1_PTr-144236	chr1	45462991	45463190	mby-5226	absence	0.126437	Common
DNA-3-1_PTr-89291	chr1	45463102	45463171	mby-0010	absence	0.183908	Common
DNA-3-1_PTr-16956	chr1	45463710	45463792	mby-1501,mby-1808	presence	0.0229885	Common
hAT-6_PTr-70122	chr1	45502987	45503025	mby-3-92-1	absence	0.908046	Common
Copia5-PTR_I-93693	chr1	45547949	45548002	mby-1211,mby-4308,mby-0057	absence	0.965517	Common
Copia-79_PT-I-25433	chr1	45553789	45553875	mby-5038,mby-5099,mby-1418,mby-3124,mby-9603,mby-1002,mby-6510,mby-4217,mby-5120	absence	0.264368	Common
POPGY1_LTR-130804	chr1	45635529	45635634	mby-1513	absence	0.517241	Common
Copia-1_PTri-I-114479	chr1	45667256	45667282	mby-3932	absence	0.988506	Common
Gypsy-36_PT-LTR-44616	chr1	45695468	45695573	mby-1211,mby-9603,mby-1418	presence	0.0344828	Common
hAT-1N_PTr-34951	chr1	45784888	45784956	mby-5038,mby-1338,mby-4101,mby-3601,mby-6328,mby-4120,mby-1002,mby-4221,mby-5016,mby-1354,mby-3-9-3,mby-5004,mby-4406,mby-5226,mby-5062,mby-1016,mby-4153,mby-3932,mby-0095,mby-0070,mby-3-25-1,mby-3-57-3,mby-0010	presence	0.264368	Common
Gypsy-28_PTr-I-17356	chr1	45805890	45806003	mby-4201,mby-9603,mby-5077	absence	0.241379	Common
ENSPM1_PT-141742	chr1	45817953	45818047	mby-4415,mby-1418	absence	0.758621	Common
L1-3_PTr-120669	chr1	45835879	45835997	mby-8208,mby-3381,mby-1418,mby-6510,mby-4201,mby-4429,mby-1402,mby-1513,mby-3-5-3,mby-1211,mby-9603,mby-2-19,mby-4235,mby-4308,mby-0074,mby-1223,mby-1354,mby-0057	presence	0.206897	Common
Gypsy-79_PTr-LTR-107963	chr1	45875011	45875163	mby-3-5-3	absence	0.0114943	Common
POPGY1_I-162742	chr1	45908164	45908272	mby-4429	absence	0.172414	Common
POPGY1_I-1312	chr1	45912008	45912104	mby-4217,mby-1402	absence	0.965517	Common
Gypsy-79_PTr-LTR-74598	chr1	45968433	45968546	mby-1016,mby-5226,mby-5408,mby-1002,mby-5038	absence	0.942529	Common
Copia-92_PTr-I-56805	chr1	45992633	45992683	mby-4406,mby-2-8	absence	0.126437	Common
Gypsy13-PTR_LTR-129374	chr1	46063728	46063828	mby-6510,mby-5101,mby-4333,mby-1513,mby-3-5-3,mby-1211,mby-8208,mby-4235,mby-0074,mby-1223,mby-0057	absence	0.252874	Common
Gypsy-73_PTr-LTR-101081	chr1	46063979	46064109	mby-5120	absence	0.0114943	Common
Helitron-N3_PTr-11873	chr1	46157933	46157980	mby-5038,mby-1338,mby-1807,mby-8204,mby-8004,mby-6328,mby-5099,mby-4342,mby-3-57-3,mby-1418,mby-5004,mby-3425,mby-4415,mby-0095,mby-0070,mby-3-50-2	presence	0.183908	Common
Copia-56_PTr-LTR-15583	chr1	46202567	46202685	mby-1402,mby-8314	absence	0.16092	Common
Gypsy13-PTR_LTR-60704	chr1	46208304	46208399	mby-3-57-3,mby-3210,mby-1808,mby-3-24-3	presence	0.045977	Common
Gypsy-73_PTr-LTR-33335	chr1	46214223	46214259	mby-1201	absence	0.931034	Common
POPGY2_LTR-168745	chr1	46226817	46226890	mby-0074,mby-1418	absence	0.0229885	Common
PTr-3-143799	chr1	46243451	46243553	mby-3-10-1,mby-3-98-1,mby-5038,mby-5226,mby-8004,mby-3-9-3,mby-0043,mby-3-4-2	absence	0.942529	Common
Helitron-N1_PTr-140241	chr1	46266237	46266353	mby-4429	absence	0.655172	Common
POPGY1_LTR-3458	chr1	46351120	46351267	mby-1418,mby-6510,mby-4201,mby-4333,mby-1513,mby-3-5-3,mby-5101,mby-2-19,mby-4235,mby-4308,mby-1223,mby-0057	presence	0.137931	Common
Harbinger1_PTr-158509	chr1	46362342	46362434	mby-1338,mby-1807,mby-3601,mby-4153,mby-1702,mby-3-24-3,mby-3932,mby-0070,mby-4129	absence	0.62069	Common
Gypsy-79_PTr-LTR-160513	chr1	46362500	46362550	mby-3-98-1	absence	0.218391	Common
PTr-3-69672	chr1	46386928	46387039	mby-5077	absence	0.045977	Common
Copia-83_PT-LTR-110023	chr1	46388498	46388659	mby-0096,mby-1354,mby-4235,mby-0057	presence	0.045977	Common
hAT-3_PTr-16196	chr1	46419675	46419765	mby-4153,mby-2-8	absence	0.804598	Common
DNA-3-1_PTr-108871	chr1	46446147	46446517	mby-5408	absence	0.896552	Common
PTr-3-65901	chr1	46476268	46476373	mby-5038,mby-5077,mby-3441,mby-1016,mby-3-16-28,mby-4405	absence	0.965517	Common
DNA-3-3_PTr-71592	chr1	46480923	46480996	mby-2-19,mby-4333	absence	0.045977	Common
PTr-3-104038	chr1	46543129	46543222	mby-3-10-1,mby-1338,mby-1807,mby-4241,mby-3124,mby-4201,mby-6328,mby-5032,mby-1808,mby-4342,mby-6510,mby-4120,mby-1702,mby-4221,mby-4101,mby-0043,mby-0009,mby-1278,mby-1501,mby-5099,mby-8314,mby-9603,mby-5088,mby-1407,mby-3-9-3,mby-2-19,mby-4328,mby-3-50-2,mby-0095,mby-0096,mby-0057,mby-1112,mby-3-4-2,mby-2-5,mby-3-92-1,mby-5101,mby-3-7-1,mby-4153,mby-8004,mby-4129,mby-1244,mby-2-8,mby-1306,mby-4…	presence	0.701149	Common
PTr-3-20621	chr1	46543141	46543293	mby-5077,mby-3210,mby-2-3,mby-1016,mby-5226,mby-1002,mby-3441,mby-4405,mby-5408	absence	1	Common
DNA-3-3_PTr-98613	chr1	46546574	46546631	mby-8004	absence	0.896552	Common
Caulimovirus-2_PTr-24916	chr1	46570211	46570304	mby-3-57-3,mby-5120,mby-3-25-1	absence	0.195402	Common
DNA-3-1_PTr-15760	chr1	46570556	46570682	mby-3441	absence	0.0114943	Common
PTr-3-38763	chr1	46572248	46572432	mby-5120	absence	0.977011	Common
Gypsy-79_PTr-LTR-108148	chr1	46639953	46640005	mby-8004	absence	0.195402	Common
DNA-3-2_PTr-143118	chr1	46661554	46661590	mby-5099,mby-3932,mby-0070	absence	1	Common
Gypsy18-PTR_LTR-16187	chr1	46662734	46662916	mby-5038,mby-1807,mby-4241,mby-3124,mby-6328,mby-4120,mby-4342,mby-1702,mby-4221,mby-4101,mby-8204,mby-0043,mby-5408,mby-0009,mby-3-50-2,mby-5099,mby-3601,mby-1402,mby-2-19,mby-4328,mby-3-7-1,mby-0096,mby-1278,mby-4333,mby-1112,mby-3-4-2,mby-1328,mby-3-92-1,mby-5101,mby-1016,mby-4153,mby-8004,mby-4129,mby-3-5-3,mby-1244,mby-2-8,mby-9603,mby-5120,mby-5226,mby-1223,mby-5062,mby-0070,mby-5088,mby-3-…	absence	0.988506	Common
Copia50-PTR_LTR-58305	chr1	46666894	46666973	mby-1402,mby-1223,mby-1354,mby-8208,mby-6510	absence	1	Common
PTr-3-66807	chr1	46725696	46725761	mby-4333	absence	0.62069	Common
DNA-3-1_PTr-117223	chr1	46761942	46762037	mby-2-3,mby-3-50-2	absence	0.252874	Common
Copia-56_PTr-I-69064	chr1	46769380	46769459	mby-0095	absence	0.195402	Common
DNA-3-1_PTr-141319	chr1	46791601	46791724	mby-3-10-1,mby-3-9-3,mby-5077,mby-8004	absence	1	Common
POPGY1_LTR-39713	chr1	46851860	46851906	mby-3-25-1	absence	0.0114943	Common
Copia-56_PTr-LTR-74618	chr1	46874599	46874679	mby-3-10-1	absence	0.241379	Common
Gypsy-73_PTr-LTR-117092	chr1	46879787	46879869	mby-3-4-2	absence	0.988506	Common
Ogre-PT3_LTR-14401	chr1	46880404	46880530	mby-3-25-1	absence	0.0114943	Common
ENSPM1_PT-61663	chr1	46882903	46883007	mby-4415	absence	0.264368	Common
ENSPM1_PT-119410	chr1	46882918	46883007	mby-2-19	absence	0.0114943	Common
Helitron-N1_PTr-20506	chr1	46883299	46883370	mby-3-4-2,mby-3441,mby-3124,mby-1002,mby-3381,mby-0043,mby-5408	absence	0.781609	Common
Gypsy-79_PTr-LTR-120574	chr1	46887429	46887541	mby-1338,mby-1807,mby-4241,mby-1808,mby-1702,mby-3210,mby-4120,mby-0009,mby-1278,mby-1501,mby-5099,mby-8314,mby-1407,mby-3-9-3,mby-0095,mby-4405,mby-1328,mby-1016,mby-5226,mby-2-8,mby-1306,mby-3-16-28,mby-3-24-3,mby-3932,mby-4406,mby-8204,mby-0070,mby-3441,mby-3-25-1,mby-1513,mby-5120	absence	1	Common
Gypsy-79_PTr-LTR-160513	chr1	46904121	46904253	mby-5038,mby-1002	absence	0.218391	Common
DNA-3-3_PTr-66961	chr1	46927115	46927210	mby-3-5-3	absence	0.965517	Common
Gypsy21-PTR_I-59201	chr1	46988292	46988354	mby-4405	absence	0.172414	Common
Copia2-PTR_I-69044	chr1	47066630	47066688	mby-1402,mby-1807,mby-0010	absence	0.988506	Common
Gypsy-25_PTr-I-172647	chr1	47138852	47138942	mby-3-9-3	absence	0.103448	Common
Gypsy5-PTR_LTR-155576	chr1	47144445	47144652	mby-4405	absence	0.045977	Common
DNA-3-1_PTr-97043	chr1	47164915	47164976	mby-3210	absence	0.241379	Common
DNA-3-1_PTr-102998	chr1	47240033	47240115	mby-3-10-1,mby-5038,mby-1807,mby-4120,mby-1002,mby-1354,mby-5099,mby-5408,mby-1407,mby-2-19,mby-4405,mby-1112,mby-3-4-2,mby-2-5,mby-3-7-1,mby-5226,mby-8004,mby-5062,mby-1244,mby-2-8,mby-3381,mby-5120,mby-3932,mby-0070,mby-1201,mby-5088,mby-3-24-3,mby-6328,mby-3-57-3,mby-3425	absence	0.494253	Common
Copia36-PTR_I-14497	chr1	47253174	47253281	mby-1338,mby-8314,mby-3-9-3,mby-5101,mby-4221,mby-1002,mby-3381,mby-1702,mby-2-19,mby-0010,mby-0096,mby-5099	presence	0.137931	Common
hAT-4_PTr-107879	chr1	47260716	47260831	mby-4333,mby-2-3,mby-4405	absence	0.241379	Common
Ogre-PT2_LTR-60947	chr1	47376279	47376393	mby-3-16-28	absence	1	Common
Copia-83_PT-LTR-61453	chr1	47418443	47418614	mby-3381,mby-3-16-28,mby-4405	presence	0.0344828	Common
Ogre-PT2_LTR-133242	chr1	47427300	47427387	mby-3-4-2,mby-1338,mby-3210,mby-2-3,mby-3601,mby-1702,mby-5101,mby-4153,mby-5120,mby-3441,mby-1306,mby-4406,mby-3-24-3,mby-4328,mby-3-57-3,mby-4241,mby-0096,mby-1354,mby-0009	presence	0.218391	Common
Ogre-PT2_LTR-22201	chr1	47427300	47427387	mby-3-98-1,mby-2-5,mby-1328,mby-5099	absence	0.827586	Common
Helitron-N4_PTr-115358	chr1	47432268	47432371	mby-4406,mby-3-25-1	presence	0.0229885	Common
Gypsy-28_PTr-I-1133	chr1	47450769	47450818	mby-5408,mby-3425,mby-1002	absence	0.045977	Common
POPGY2_LTR-150131	chr1	47502200	47502293	mby-4429	absence	0.045977	Common
Gypsy-26_PTr-LTR-87234	chr1	47540580	47540686	mby-4201,mby-1402,mby-1418	presence	0.0344828	Common
DNA-3-1_PTr-73624	chr1	47806785	47806840	mby-0096,mby-4120	absence	0.229885	Common
Gypsy15-PTR_I-122656	chr1	47839508	47839614	mby-4415,mby-3-16-28,mby-2-3,mby-1201	absence	0.965517	Common
Gypsy-79_PTr-LTR-156885	chr1	47914391	47914530	mby-1223	absence	1	Common
Gypsy-79_PTr-LTR-43017	chr1	47931153	47931230	mby-4429	absence	0.0114943	Common
Copia-92_PTr-I-72318	chr1	47932789	47932828	mby-5038,mby-5077,mby-5226,mby-1002,mby-3-57-3,mby-5408	absence	0.126437	Common
hAT-2_PTr-30402	chr1	47959505	47959566	mby-4342	absence	0.172414	Common
ENSPM1_PT-88265	chr1	47963344	47963546	mby-2-3,mby-3425	absence	0.0574713	Common
hAT-3_PTr-96424	chr1	48166585	48166678	mby-0096	absence	0.931034	Common
hAT-3_PTr-90228	chr1	48166588	48166678	mby-8208	absence	0.0229885	Common
DNA-3-1_PTr-130484	chr1	48167479	48167632	mby-3-10-1,mby-3-98-1,mby-2-5,mby-1418,mby-1016,mby-4333,mby-8004,mby-5099,mby-1244,mby-2-8,mby-1702,mby-3441,mby-5004,mby-4342,mby-4406,mby-0096,mby-5408,mby-5226,mby-4328,mby-8208	presence	0.229885	Common
DNA-3-1_PTr-19971	chr1	48167484	48167636	mby-1501,mby-2-19,mby-0009,mby-1407	absence	1	Common
PTr-3-66573	chr1	48220725	48220777	mby-5032,mby-1223	absence	0.954023	Common
DNA-3-3_PTr-82193	chr1	48318153	48318197	mby-1211	absence	0.83908	Common
DNA-3-3_PTr-96992	chr1	48318154	48318197	mby-4129,mby-3-92-1,mby-1702,mby-1306,mby-3-16-28,mby-0010,mby-4406,mby-0043,mby-3932,mby-4328,mby-1201	absence	0.666667	Common
DNA-3-3_PTr-170868	chr1	48318686	48318772	mby-0070,mby-0009	absence	0.747126	Common
DNA-3-3_PTr-146640	chr1	48318882	48318941	mby-1112,mby-3-4-2,mby-1338,mby-8314,mby-1328,mby-3-9-3,mby-6328,mby-5088,mby-6510,mby-1702,mby-4221,mby-0095	absence	0.689655	Common
DNA-3-3_PTr-96992	chr1	48318882	48318985	mby-0043,mby-8204,mby-3-16-28	absence	0.666667	Common
Gypsy-73_PTr-LTR-104275	chr1	48320564	48320612	mby-3-24-3	absence	0.551724	Common
Gypsy-73_PTr-LTR-101081	chr1	48322173	48322271	mby-3-10-1,mby-1338,mby-3601,mby-8004,mby-1244,mby-4217,mby-5408	presence	0.0804598	Common
Copia-3_PTri-I-81548	chr1	48372630	48372737	mby-3425	absence	0.195402	Common
Helitron-N4_PTr-66649	chr1	48439431	48439490	mby-4333	absence	0.0344828	Common
Gypsy-28_PTr-I-10649	chr1	48561625	48561652	mby-1418,mby-4333,mby-5032,mby-3-5-3,mby-6510,mby-9603,mby-2-19,mby-4235,mby-4308,mby-4415	absence	0.988506	Common
ENSPM1_PT-33261	chr1	48645881	48645931	mby-1016,mby-5408	absence	1	Common
Gypsy-73_PTr-LTR-123338	chr1	48699671	48699804	mby-5077,mby-3-16-28,mby-5120,mby-1808,mby-3425	absence	0.862069	Common
hAT-3_PTr-20064	chr1	48709019	48709135	mby-1016	absence	0.252874	Common
POPGY2_LTR-111825	chr1	48726936	48727049	mby-3-10-1,mby-3-25-1	absence	0.252874	Common
DNA-3-2_PTr-118431	chr1	48746584	48746622	mby-4221	absence	0.287356	Common
DNA-3-3_PTr-116857	chr1	48746585	48746622	mby-5016	absence	1	Common
Helitron-N3_PTr-125493	chr1	48772430	48772486	mby-0043	absence	0.045977	Common
EnSpm1B_PT-89241	chr1	48809169	48809240	mby-2-5,mby-1418,mby-3124,mby-5120,mby-4342,mby-4221,mby-4101,mby-0095,mby-0009,mby-4129	absence	0.126437	Common
PTr-3-98030	chr1	48898792	48898852	mby-3-10-1,mby-3-4-2,mby-5077,mby-3-24-3,mby-2-3,mby-5038,mby-1016,mby-3-25-1,mby-1002,mby-2-8,mby-3-9-3,mby-3441,mby-0043,mby-4406,mby-4405,mby-5062,mby-5120	absence	0.988506	Common
DNA-3-1_PTr-151632	chr1	48917526	48917625	mby-0074	absence	0.931034	Common
DNA-3-2_PTr-128171	chr1	48940000	48940085	mby-0043,mby-5038,mby-1223,mby-3932	absence	0.206897	Common
Helitron-N1_PTr-48958	chr1	48953166	48953309	mby-3-25-1	absence	0.988506	Common
DNA-3-3_PTr-93452	chr1	48998734	48998966	mby-1418,mby-6510,mby-9603,mby-4201,mby-4429,mby-1402,mby-1513,mby-3-5-3,mby-1211,mby-5101,mby-2-19,mby-8208,mby-0096,mby-1223,mby-1354,mby-0057	absence	0.977011	Common
PTr-3-65917	chr1	49009116	49009196	mby-5077	absence	1	Common
hAT-5_PTr-144313	chr1	49015746	49015839	mby-2-19,mby-5032	absence	0.793103	Common
Gypsy-79_PTr-LTR-19925	chr1	49039205	49039267	mby-1016,mby-5226	absence	0.137931	Common
Gypsy-79_PTr-LTR-172824	chr1	49111978	49112089	mby-5038,mby-5077,mby-4101,mby-4129,mby-5032,mby-4221,mby-3210,mby-5408,mby-3-50-2,mby-8314,mby-3-9-3,mby-5062,mby-2-5,mby-2-3,mby-3381,mby-1306,mby-3932,mby-4235,mby-1201,mby-3441,mby-4217,mby-5004	absence	0.804598	Common
Gypsy-79_PTr-LTR-54137	chr1	49111980	49112069	mby-1002,mby-0009	absence	0.241379	Common
Gypsy-27_PTr-I-75952	chr1	49125316	49125424	mby-5120	absence	0.0689655	Common
Gypsy-27_PTr-I-75952	chr1	49125630	49125779	mby-3-10-1,mby-5088,mby-1807,mby-3601,mby-3-7-1,mby-8004,mby-6328,mby-2-8,mby-3-9-3,mby-2-19,mby-3441,mby-3425,mby-4308,mby-8204,mby-3-50-2,mby-8314,mby-1201	presence	0.195402	Common
Gypsy-73_PTr-LTR-143962	chr1	49153809	49153911	mby-3-5-3	absence	0.0229885	Common
Gypsy-73_PTr-LTR-83013	chr1	49153839	49153942	mby-3381	absence	0.0229885	Common
Gypsy-73_PTr-LTR-33335	chr1	49182999	49183053	mby-1808	absence	0.931034	Common
Gypsy-79_PTr-LTR-108148	chr1	49227496	49227560	mby-3-7-1	absence	0.195402	Common
DNA-3-3_PTr-138563	chr1	49296879	49296984	mby-4429	absence	0.195402	Common
PTr-3-103669	chr1	49306723	49306818	mby-1402,mby-4235,mby-6510	absence	0.954023	Common
POPGY2_LTR-142991	chr1	49421650	49421754	mby-4429	absence	0.0114943	Common
Copia5-PTR_I-40787	chr1	49465511	49465642	mby-4429	absence	0.0114943	Common
Helitron-N1_PTr-20686	chr1	49742572	49742689	mby-5016	absence	0.885057	Common
PTr-3-64785	chr1	49870293	49870397	mby-0095	absence	0.977011	Common
Copia-93_PTr-I-135217	chr1	49997039	49997131	mby-1211,mby-2-19,mby-1223	absence	0.045977	Common
EnSpm3_PT-154170	chr1	50143728	50143783	mby-5077	absence	0.0574713	Common
Caulimovirus-2_PTr-24916	chr1	50143915	50143966	mby-1808	absence	0.195402	Common
Copia-55_PTr-I-91143	chr1	50208625	50208676	mby-3-10-1,mby-5038,mby-5077,mby-3124,mby-6328,mby-4120,mby-1002,mby-1211,mby-1702,mby-5016,mby-0043,mby-5408,mby-3-50-2,mby-1501,mby-3601,mby-1402,mby-0095,mby-4333,mby-1112,mby-3-4-2,mby-1328,mby-3-92-1,mby-5226,mby-4153,mby-4129,mby-3-5-3,mby-1244,mby-9603,mby-3441,mby-4342,mby-4406,mby-8204,mby-0074,mby-1223,mby-0070,mby-1201,mby-5088,mby-3-24-3,mby-3-25-1,mby-4415	presence	0.45977	Common
POPGY1_I-61494	chr1	50317805	50317883	mby-5101,mby-9603,mby-1354,mby-8208	presence	0.045977	Common
L1-2_PTr-93160	chr1	50386205	50386412	mby-3-25-1	absence	0.942529	Common
POPGY1_I-162742	chr1	50426903	50427031	mby-4201,mby-0096,mby-1223,mby-4333,mby-1418	absence	0.172414	Common
PTr-3-139085	chr1	50427382	50427506	mby-3-10-1,mby-1338,mby-3210,mby-4241,mby-1808,mby-5077,mby-1002,mby-1702,mby-4221,mby-0043,mby-5408,mby-0009,mby-1278,mby-1501,mby-5099,mby-8314,mby-1402,mby-3-9-3,mby-4328,mby-3-7-1,mby-3-50-2,mby-0096,mby-0057,mby-5062,mby-3-4-2,mby-2-5,mby-2-3,mby-1328,mby-3-92-1,mby-1016,mby-5226,mby-8004,mby-1244,mby-1306,mby-3-16-28,mby-3932,mby-4342,mby-8204,mby-1201,mby-3-98-1,mby-3441,mby-4217,mby-3-25-…	presence	0.517241	Common
PTr-3-22709	chr1	50457626	50457697	mby-3-25-1	absence	0.931034	Common
hAT-1N_PTr-138956	chr1	50599349	50599466	mby-5408	absence	1	Common
Copia5-PTR_I-94901	chr1	50688443	50688604	mby-1223,mby-1513	absence	0.988506	Common
Copia5-PTR_I-155416	chr1	50688576	50688666	mby-3425	absence	0.0114943	Common
Copia28-PTR_LTR-10731	chr2	38554	38727	mby-4429	absence	1	Common
hAT-3_PTr-172490	chr2	61347	61399	mby-5120	absence	0.0344828	Common
PTr-3-95835	chr2	62256	62410	mby-4429	absence	0.988506	Common
DNA-3-1_PTr-95674	chr2	89619	89714	mby-3-98-1	absence	1	Common
Helitron-N2_PTr-81442	chr2	121671	121766	mby-1223	absence	0.0804598	Common
Helitron-N1_PTr-160854	chr2	157332	157400	mby-3425	absence	0.183908	Common
PTr-3-49677	chr2	158386	158425	mby-3-10-1	absence	0.206897	Common
PTr-3-35192	chr2	162491	162629	mby-4153	absence	0.988506	Common
Gypsy-32_PT-LTR-135500	chr2	191296	191501	mby-3-10-1,mby-5038,mby-1338,mby-1807,mby-4241,mby-3124,mby-1808,mby-4342,mby-6510,mby-1211,mby-1702,mby-4221,mby-3210,mby-5016,mby-0043,mby-1354,mby-0009,mby-1278,mby-1501,mby-8314,mby-3601,mby-5408,mby-9603,mby-4120,mby-3-9-3,mby-2-19,mby-4101,mby-4328,mby-0095,mby-0096,mby-5226,mby-1112,mby-2-5,mby-1328,mby-3-92-1,mby-1016,mby-4153,mby-8004,mby-3-5-3,mby-1244,mby-2-8,mby-3381,mby-1306,mby-3-16…	absence	1	Common
DNA-3-1_PTr-95202	chr2	258477	258566	mby-4405	absence	1	Common
Copia-54_PTr-LTR-98417	chr2	270930	271103	mby-5101,mby-0096,mby-4429,mby-6510	presence	0.045977	Common
DNA-3-1_PTr-116056	chr2	300409	300488	mby-0057	absence	0.931034	Common
Helitron-N1_PTr-43383	chr2	463054	463164	mby-3381,mby-3441,mby-3-50-2	absence	1	Common
Helitron-N1_PTr-141713	chr2	471893	472030	mby-1112,mby-5062,mby-8004,mby-1808,mby-1002,mby-2-8,mby-0009,mby-8204,mby-1223,mby-0070,mby-3425	absence	0.425287	Common
Helitron-N1_PTr-98848	chr2	471972	472097	mby-0043,mby-3124,mby-3601	absence	0.505747	Common
Helitron-N1_PTr-43123	chr2	480759	480810	mby-4221,mby-4235	absence	0.275862	Common
Gypsy2-PTR_LTR-41383	chr2	502958	503070	mby-0096,mby-5032,mby-1354,mby-1402	absence	1	Common
Gypsy2-PTR_LTR-41385	chr2	502980	503070	mby-4235	absence	1	Common
Gypsy-71_PTr-LTR-135688	chr2	540798	540838	mby-4429	absence	0.873563	Common
PTr-3-130750	chr2	564055	564208	mby-5038,mby-1338,mby-1807,mby-4241,mby-3124,mby-4120,mby-1002,mby-1702,mby-4221,mby-3210,mby-5016,mby-8204,mby-0043,mby-5408,mby-4328,mby-1278,mby-5099,mby-8314,mby-3601,mby-1402,mby-1407,mby-3-9-3,mby-2-19,mby-0095,mby-0096,mby-3-50-2,mby-4333,mby-1112,mby-3-4-2,mby-3-92-1,mby-5101,mby-1016,mby-4153,mby-8004,mby-3-5-3,mby-4217,mby-0010,mby-8208,mby-4406,mby-5226,mby-4405,mby-0057,mby-1201,mby-5…	absence	0.804598	Common
Helitron-N1_PTr-64828	chr2	581387	581455	mby-0096,mby-8208	absence	0.505747	Common
Helitron-N1_PTr-90665	chr2	582243	582334	mby-3-25-1	absence	0.793103	Common
Helitron-N1_PTr-100093	chr2	659582	659676	mby-1211,mby-4308	absence	0.988506	Common
DNA-3-3_PTr-65500	chr2	672539	672627	mby-4308,mby-5077,mby-3-25-1,mby-1244	absence	1	Common
DNA-3-1_PTr-130897	chr2	705886	705978	mby-4241,mby-3124,mby-4221,mby-5016,mby-5408,mby-3601,mby-1407,mby-3-7-1,mby-0095,mby-4405,mby-1278,mby-5062,mby-3-4-2,mby-2-5,mby-3-92-1,mby-1016,mby-4153,mby-8004,mby-1306,mby-3-24-3,mby-0010,mby-8208,mby-0070,mby-0057,mby-5088,mby-1418,mby-4217,mby-6328,mby-3-57-3,mby-3425,mby-5004	presence	0.356322	Common
DNA-3-1_PTr-49292	chr2	706951	707002	mby-3-10-1,mby-2-8,mby-3381,mby-5016,mby-8204,mby-5408	absence	0.367816	Common
GYPOT1_LTR-174146	chr2	744455	744483	mby-1807,mby-3124,mby-5032,mby-4342,mby-1702,mby-5016,mby-0043,mby-5408,mby-4328,mby-3601,mby-1407,mby-0095,mby-5062,mby-3-7-1,mby-4153,mby-1244,mby-5120,mby-0010,mby-0074,mby-0070,mby-1201,mby-3441,mby-6328,mby-1513,mby-3425,mby-4415	presence	0.298851	Common
DNA-3-1_PTr-104311	chr2	802984	803099	mby-1354	absence	0.988506	Common
PTr-3-155708	chr2	950261	950378	mby-5038,mby-1338,mby-3124,mby-6510,mby-0043,mby-5408,mby-5099,mby-8314,mby-1407,mby-3-7-1,mby-5062,mby-2-3,mby-3-92-1,mby-1016,mby-5226,mby-2-8,mby-3381,mby-3441,mby-5088,mby-1418,mby-6328,mby-4415	presence	0.252874	Common
PTr-3-158589	chr2	950264	950400	mby-3-9-3,mby-1223	absence	0.977011	Common
PTr-3-22312	chr2	970143	970199	mby-3381,mby-3-25-1	absence	0.862069	Common
Copia-83_PT-LTR-14528	chr2	995532	995605	mby-1338,mby-4101,mby-2-3,mby-5226,mby-3-50-2	absence	1	Common
Copia-83_PT-LTR-14528	chr2	996299	996482	mby-5077,mby-4241,mby-3124,mby-4120,mby-1002,mby-1354,mby-3601,mby-5408,mby-1402,mby-1407,mby-2-19,mby-0095,mby-4429,mby-1112,mby-2-5,mby-3-92-1,mby-5101,mby-1016,mby-4333,mby-8004,mby-4129,mby-3-5-3,mby-1244,mby-1306,mby-3441,mby-3932,mby-8204,mby-1201,mby-5088,mby-3-24-3,mby-4217,mby-3-25-1,mby-5120,mby-3425	absence	1	Common
DNA-3-3_PTr-115769	chr2	1037848	1037938	mby-5062,mby-1002	absence	1	Common
DNA-3-3_PTr-122913	chr2	1037848	1037944	mby-3441	absence	1	Common
GYPOT1_LTR-140950	chr2	1057012	1057133	mby-5120,mby-3-16-28,mby-3441,mby-2-3,mby-5077	presence	0.0574713	Common
Helitron-N4_PTr-58634	chr2	1106288	1106407	mby-4120,mby-3-5-3,mby-8208	presence	0.0344828	Common
Helitron-N1_PTr-91569	chr2	1111689	1111801	mby-1112,mby-1338	absence	0.954023	Common
DNA-3-1_PTr-21638	chr2	1143950	1144084	mby-2-19	absence	0.275862	Common
DNA-3-1_PTr-67291	chr2	1229517	1229675	mby-4429	absence	0.816092	Common
DNA-3-1_PTr-102683	chr2	1243123	1243161	mby-1402,mby-1223,mby-2-19,mby-6510	presence	0.045977	Common
DNA-3-1_PTr-94988	chr2	1352564	1352740	mby-4405	absence	0.195402	Common
DNA-3-1_PTr-141319	chr2	1352644	1352748	mby-4429	absence	1	Common
DNA-3-1_PTr-71672	chr2	1425811	1426011	mby-1807,mby-3124,mby-1002,mby-0043,mby-5408,mby-4328,mby-3-50-2,mby-3-24-3,mby-1407,mby-0096,mby-5226,mby-2-5,mby-2-3,mby-3-92-1,mby-5101,mby-4153,mby-1244,mby-2-8,mby-3381,mby-4217,mby-3-16-28,mby-3441,mby-3932,mby-1223,mby-0070,mby-3-98-1,mby-1418,mby-1513,mby-5120,mby-3425	absence	0.988506	Common
DNA-3-1_PTr-160798	chr2	1425897	1425996	mby-4415	absence	0.724138	Common
PTr-3-114407	chr2	1453992	1454133	mby-4405	absence	0.735632	Common
PTr-3-64565	chr2	1591857	1591979	mby-3601	absence	1	Common
Copia-82_PT-LTR-21770	chr2	1658669	1658760	mby-3-4-2,mby-5077,mby-2-3,mby-3-57-3,mby-1016,mby-6328,mby-1306,mby-3-16-28,mby-5120,mby-0043,mby-3-50-2	presence	0.126437	Common
Gypsy-79_PTr-LTR-108148	chr2	1680380	1680575	mby-1807,mby-5408	absence	0.195402	Common
Gypsy-79_PTr-LTR-68489	chr2	1680408	1680500	mby-5120	absence	0.0574713	Common
Gypsy-26_PTr-LTR-173904	chr2	1684259	1684373	mby-3-98-1	absence	0.0229885	Common
Helitron-N3_PTr-130371	chr2	1737755	1737819	mby-4201	absence	0.0229885	Common
PTr-3-27890	chr2	1765216	1765358	mby-2-19,mby-1223,mby-1354,mby-4333	absence	1	Common
PTr-3-172374	chr2	1789494	1789605	mby-1513	absence	0.0114943	Common
PTr-3-44110	chr2	1789532	1789605	mby-4406,mby-4405,mby-3-25-1	absence	1	Common
DNA-3-1_PTr-169221	chr2	1790141	1790331	mby-4429	absence	0.045977	Common
Copia28-PTR_LTR-10731	chr2	1817057	1817226	mby-5062,mby-5038,mby-1016,mby-5226,mby-1002,mby-5016,mby-5408	absence	1	Common
Harbinger1_PTr-156843	chr2	1951891	1952107	mby-0074,mby-1407,mby-1201	absence	0.873563	Common
Harbinger1_PTr-154753	chr2	1951948	1952113	mby-1112,mby-1501,mby-3210,mby-4241,mby-1328,mby-1808,mby-4221,mby-1002,mby-2-8,mby-2-19,mby-3441,mby-3932,mby-4342,mby-0095,mby-4101,mby-4429,mby-8314,mby-4328,mby-1278	presence	0.218391	Common
PTr-3-37223	chr2	1979829	1979941	mby-5062,mby-4221,mby-5120,mby-5226	absence	0.206897	Common
Harbinger1_PTr-131073	chr2	1998849	1998950	mby-1354	absence	0.103448	Common
PTr-3-81888	chr2	2025933	2025967	mby-5077	absence	0.91954	Common
Copia43-PTR_I-125051	chr2	2035785	2035901	mby-3-9-3,mby-3-24-3	absence	1	Common
DNA-3-1_PTr-94686	chr2	2078148	2078351	mby-1808	absence	0.183908	Common
DNA-3-1_PTr-160798	chr2	2078183	2078358	mby-4201,mby-1402	absence	0.724138	Common
Helitron-N1_PTr-64538	chr2	2106765	2106845	mby-0096	absence	0.977011	Common
DNA-3-1_PTr-147398	chr2	2123195	2123267	mby-3210	absence	0.0804598	Common
DNA-3-3_PTr-132801	chr2	2131506	2131718	mby-5016	absence	0.229885	Common
Copia-54_PTr-LTR-103310	chr2	2161307	2161385	mby-4333,mby-5032,mby-4429,mby-4235,mby-8208	absence	1	Common
Copia-54_PTr-LTR-95931	chr2	2161351	2161468	mby-1002	absence	0.770115	Common
PTr-3-152206	chr2	2202650	2202734	mby-4217,mby-5226,mby-8314,mby-3-5-3	absence	1	Common
PTr-3-167397	chr2	2202650	2202734	mby-5099,mby-3-92-1,mby-3-9-3,mby-3-7-1,mby-1808,mby-1702,mby-2-19,mby-5004,mby-8208,mby-4406,mby-3-50-2	absence	0.563218	Common
Helitron-N3_PTr-37232	chr2	2234554	2234597	mby-3-5-3	absence	0.0229885	Common
Helitron-N1_PTr-47052	chr2	2242408	2242524	mby-5101,mby-0074,mby-1354,mby-4235,mby-4333	absence	0.402299	Common
Helitron-N1_PTr-98408	chr2	2244297	2244419	mby-4120,mby-1354	absence	0.310345	Common
PTr-3-66807	chr2	2286358	2286509	mby-3-10-1,mby-5038,mby-1338,mby-1807,mby-4241,mby-3124,mby-4201,mby-3441,mby-5032,mby-1808,mby-5077,mby-1002,mby-6510,mby-1702,mby-4221,mby-3210,mby-5016,mby-5062,mby-0043,mby-1354,mby-4120,mby-1278,mby-1501,mby-8314,mby-4415,mby-5408,mby-1407,mby-3-9-3,mby-2-19,mby-4101,mby-4328,mby-3-7-1,mby-5004,mby-0095,mby-0096,mby-0057,mby-4429,mby-4333,mby-1112,mby-3-4-2,mby-2-5,mby-2-3,mby-1328,mby-3-92-…	presence	0.83908	Common
DNA-3-1_PTr-95374	chr2	2315769	2315881	mby-4201,mby-4333,mby-6510,mby-2-19,mby-4235,mby-1354,mby-8208	absence	0.333333	Common
Helitron-N1_PTr-43341	chr2	2396163	2396223	mby-4153	absence	0.241379	Common
DNA-3-1_PTr-108871	chr2	2432438	2432474	mby-6328	absence	0.896552	Common
DNA-3-3_PTr-63105	chr2	2504004	2504220	mby-3-24-3,mby-5408	absence	0.137931	Common
DNA-3-3_PTr-55877	chr2	2504068	2504210	mby-5038	absence	1	Common
PTr-3-123965	chr2	2595914	2596016	mby-5101,mby-1402,mby-5032,mby-6510,mby-1211,mby-9603,mby-2-19,mby-4235,mby-4415,mby-0074,mby-1223,mby-1354,mby-4333,mby-0057	absence	1	Common
PTr-3-59339	chr2	2689532	2689638	mby-3381,mby-3210	absence	0.666667	Common
Gypsy-26_PTr-LTR-115992	chr2	2749721	2749753	mby-5099	absence	0.678161	Common
DNA-3-1_PTr-22566	chr2	2752574	2752695	mby-5077,mby-3210	absence	1	Common
PTr-3-118146	chr2	2778908	2779098	mby-3-10-1,mby-1338,mby-4101,mby-4241,mby-3124,mby-6328,mby-1808,mby-5077,mby-4342,mby-6510,mby-1211,mby-4308,mby-4221,mby-0043,mby-0009,mby-1278,mby-1501,mby-5099,mby-3-9-3,mby-0095,mby-0096,mby-3-50-2,mby-2-5,mby-2-3,mby-1328,mby-4120,mby-8004,mby-2-8,mby-3381,mby-1306,mby-3-24-3,mby-0010,mby-4235,mby-8204,mby-0074,mby-0070,mby-5088,mby-1418,mby-4217,mby-3-25-1	absence	0.988506	Common
Gypsy-32_PT-LTR-82485	chr2	2827062	2827236	mby-1112,mby-2-3,mby-1278,mby-8004,mby-6328,mby-0095,mby-1223,mby-3-50-2	absence	0.666667	Common
Gypsy-32_PT-LTR-27873	chr2	2827160	2827275	mby-3381,mby-3-57-3	absence	0.206897	Common
Helitron-N1_PTr-54147	chr2	2955519	2955605	mby-5088,mby-5038,mby-5077,mby-1002,mby-0010,mby-1278	presence	0.0689655	Common
PTr-3-130750	chr2	3018589	3018684	mby-3210	absence	0.804598	Common
PTr-3-157357	chr2	3018595	3018684	mby-5062,mby-5088,mby-5077,mby-2-3,mby-3-92-1,mby-5101,mby-3-25-1,mby-5099,mby-1407,mby-9603,mby-4235,mby-4241,mby-0009,mby-1278	presence	0.16092	Common
PTr-3-111483	chr2	3018619	3018684	mby-3381,mby-3124,mby-5226,mby-1211,mby-3-57-3,mby-3-16-28,mby-5120	absence	0.229885	Common
PTr-3-103680	chr2	3018690	3018797	mby-5062,mby-5226,mby-1002	absence	0.942529	Common
PTr-3-110513	chr2	3018690	3018793	mby-3-10-1,mby-3-98-1	absence	0.229885	Common
PTr-3-161133	chr2	3018690	3018798	mby-5120	absence	0.965517	Common
DNA-3-1_PTr-126701	chr2	3184554	3184587	mby-3932	absence	0.0574713	Common
DNA-3-2_PTr-116858	chr2	3203081	3203188	mby-4221	absence	1	Common
hAT-1_PTr-108780	chr2	3236848	3236894	mby-3-10-1,mby-5038,mby-1338,mby-1807,mby-3124,mby-5032,mby-1808,mby-5077,mby-1002,mby-1211,mby-1702,mby-4221,mby-4120,mby-5016,mby-8204,mby-0043,mby-1354,mby-0009,mby-3-50-2,mby-1501,mby-8314,mby-3601,mby-5408,mby-1402,mby-5088,mby-1407,mby-3-9-3,mby-2-19,mby-4328,mby-3-7-1,mby-0095,mby-0096,mby-0057,mby-4333,mby-1112,mby-3-4-2,mby-1328,mby-3-92-1,mby-5101,mby-1016,mby-4153,mby-8004,mby-5062,mby…	presence	0.712644	Common
PTr-3-104844	chr2	3286397	3286473	mby-5120,mby-3-25-1,mby-3124,mby-3425	absence	0.988506	Common
PTr-3-167237	chr2	3375534	3375704	mby-4429	absence	0.977011	Common
PTr-3-89198	chr2	3375557	3375718	mby-5038,mby-1807,mby-0010,mby-3425,mby-5408,mby-0057	absence	0.298851	Common
PTr-3-103271	chr2	3375588	3375714	mby-0043,mby-3-9-3,mby-0074,mby-9603	absence	0.62069	Common
Helitron-N1_PTr-150651	chr2	3397069	3397110	mby-3-5-3	absence	0.183908	Common
PTr-3-50726	chr2	3405713	3405816	mby-1807	absence	0.988506	Common
DNA-3-1_PTr-65741	chr2	3411449	3411502	mby-2-19	absence	0.988506	Common
Gypsy-71_PTr-LTR-118699	chr2	3538489	3538608	mby-5038,mby-4101,mby-4129,mby-4201,mby-5032,mby-4120,mby-4342,mby-1211,mby-1702,mby-4221,mby-5016,mby-5408,mby-1501,mby-1407,mby-4405,mby-1201,mby-1112,mby-1808,mby-5226,mby-1306,mby-5120,mby-3932,mby-8208,mby-0057,mby-3-24-3,mby-4217,mby-1513,mby-3-57-3,mby-3425	presence	0.333333	Common
DNA-3-1_PTr-50327	chr2	3589676	3589772	mby-3-10-1,mby-0095,mby-3-98-1,mby-2-3,mby-8314	absence	1	Common
Harbinger1_PTr-72974	chr2	3667049	3667252	mby-1112,mby-1338,mby-1418,mby-4241,mby-3-92-1,mby-6328,mby-4221,mby-1244,mby-6510,mby-9603,mby-2-19,mby-1807,mby-0010,mby-3932,mby-0074,mby-0009,mby-1201	absence	0.54023	Common
Harbinger1_PTr-15967	chr2	3667151	3667252	mby-5226,mby-5120,mby-3-25-1	absence	1	Common
Helitron-N1_PTr-157499	chr2	3668982	3669158	mby-5077	absence	0.333333	Common
DNA-3-1_PTr-104157	chr2	3754557	3754625	mby-3381,mby-4129	absence	0.0344828	Common
DNA-3-3_PTr-60640	chr2	3839086	3839233	mby-1418,mby-9603,mby-4201,mby-1402,mby-3-5-3,mby-1211,mby-5101,mby-2-19,mby-8208,mby-0074,mby-1223,mby-1354,mby-0096,mby-0057	absence	0.977011	Common
Helitron-N1_PTr-91919	chr2	3875267	3875335	mby-1306	absence	0.988506	Common
hAT-1_PTr-107890	chr2	3901531	3901597	mby-1112,mby-3-4-2,mby-5077,mby-3441,mby-9603,mby-4153,mby-6328,mby-2-8,mby-3-9-3,mby-3-16-28,mby-0043,mby-4328	absence	1	Common
hAT-1_PTr-171907	chr2	3901531	3901663	mby-4201,mby-5032,mby-0057	absence	0.114943	Common
hAT-1_PTr-92792	chr2	3901665	3901727	mby-1513	absence	1	Common
DNA-3-1_PTr-131342	chr2	3916034	3916123	mby-4405	absence	0.505747	Common
Copia-93_PTr-I-59431	chr2	3966593	3966693	mby-1002	absence	0.0229885	Common
Helitron-N1_PTr-31016	chr2	3978527	3978574	mby-5038,mby-1807,mby-3-92-1,mby-1016,mby-4342,mby-5120,mby-3-7-1,mby-4405,mby-0057	absence	0.781609	Common
Helitron-N1_PTr-52901	chr2	3978527	3978574	mby-1112,mby-1338	absence	0.758621	Common
Helitron-N1_PTr-150527	chr2	4068943	4069060	mby-3381,mby-3-16-28,mby-3-24-3,mby-3441	absence	0.045977	Common
Helitron-N1_PTr-25345	chr2	4068943	4069060	mby-1808	absence	0.873563	Common
Helitron-N1_PTr-137890	chr2	4114618	4114770	mby-3-57-3,mby-3425	absence	0.436782	Common
Helitron-N1_PTr-45545	chr2	4114640	4114765	mby-1016,mby-6328,mby-3601	presence	0.0344828	Common
PTr-3-27890	chr2	4260541	4260719	mby-8208	absence	1	Common
Helitron-N1_PTr-45545	chr2	4319823	4319902	mby-1016,mby-3441,mby-3-9-3,mby-2-8	presence	0.045977	Common
Helitron-N1_PTr-151127	chr2	4333105	4333240	mby-3381,mby-1418,mby-4129,mby-4201,mby-3441,mby-5032,mby-4120,mby-1513,mby-1244,mby-1407,mby-3210,mby-9603,mby-4221,mby-1807,mby-4405,mby-1223,mby-8314,mby-1201	absence	0.988506	Common
DNA-3-3_PTr-156245	chr2	4394792	4394874	mby-6510	absence	1	Common
DNA-3-1_PTr-14270	chr2	4441043	4441154	mby-4415,mby-4333,mby-4235	absence	0.45977	Common
PTr-3-125478	chr2	4442617	4442773	mby-0074,mby-2-3,mby-3124	presence	0.0344828	Common
PTr-3-143593	chr2	4442618	4442719	mby-4415	absence	0.689655	Common
PTr-3-77760	chr2	4471733	4471844	mby-3-10-1,mby-3-4-2,mby-2-3,mby-3124,mby-5038,mby-5016,mby-1016,mby-5226,mby-3-98-1,mby-3-25-1,mby-1002,mby-2-8,mby-3-9-3,mby-5120,mby-3425,mby-4406,mby-5062,mby-5408,mby-3-50-2	absence	1	Common
PTr-3-66638	chr2	4486616	4486774	mby-5101,mby-9603,mby-5032	absence	0.229885	Common
DNA-3-3_PTr-109101	chr2	4589847	4589931	mby-1354	absence	0.183908	Common
DNA-3-1_PTr-170884	chr2	4635396	4635529	mby-4429	absence	0.965517	Common
PTr-3-85553	chr2	4740155	4740265	mby-1338,mby-3210,mby-4241,mby-3601,mby-1808,mby-5077,mby-4342,mby-6510,mby-1211,mby-1702,mby-8314,mby-0096,mby-1112,mby-3-92-1,mby-3-7-1,mby-3381,mby-4217,mby-3932,mby-4405,mby-5088,mby-1513,mby-3-57-3,mby-5004	absence	0.988506	Common
hAT-4_PTr-81050	chr2	4801576	4801688	mby-5038,mby-3210,mby-4429,mby-4129,mby-5408	presence	0.0574713	Common
hAT-4_PTr-92107	chr2	4801576	4801684	mby-3-10-1,mby-5077,mby-4201,mby-4120,mby-1702,mby-0043,mby-1278,mby-1501,mby-4406,mby-2-5,mby-2-3,mby-3-92-1,mby-1016,mby-4333,mby-8004,mby-1244,mby-2-8,mby-3381,mby-4217,mby-3-16-28,mby-3-24-3,mby-3932,mby-8204,mby-0074,mby-1223,mby-4308,mby-1418,mby-9603,mby-3-25-1,mby-5120,mby-3425	presence	0.356322	Common
PTr-3-94762	chr2	4860071	4860281	mby-1338,mby-1807,mby-5032,mby-4120,mby-4342,mby-6510,mby-1702,mby-4221,mby-4101,mby-1354,mby-0009,mby-1278,mby-1501,mby-5099,mby-9603,mby-1407,mby-0096,mby-0057,mby-4333,mby-1112,mby-2-5,mby-1328,mby-3-92-1,mby-5101,mby-3-7-1,mby-4153,mby-1244,mby-3381,mby-1306,mby-3-16-28,mby-3-24-3,mby-0010,mby-4235,mby-4415,mby-8204,mby-4405,mby-0070,mby-1201,mby-5088,mby-1418,mby-4217,mby-1513,mby-3-57-3,mby…	presence	0.517241	Common
PTr-3-31707	chr2	4890024	4890119	mby-4405	absence	0.241379	Common
Copia-84_PT-I-11689	chr2	4933772	4933896	mby-8314	absence	0.0114943	Common
hAT-6_PTr-38414	chr2	4933772	4933867	mby-1808	absence	1	Common
PTr-3-51838	chr2	5273291	5273383	mby-5077,mby-3-92-1,mby-5099,mby-1002,mby-4221,mby-5016	presence	0.0689655	Common
PTr-3-73251	chr2	5273291	5273383	mby-0095,mby-5226	absence	0.183908	Common
DNA-3-3_PTr-61522	chr2	5335681	5335717	mby-4429	absence	1	Common
Gypsy-73_PTr-LTR-81079	chr2	5338526	5338577	mby-1002	absence	0.0114943	Common
PTr-3-139812	chr2	5375876	5376028	mby-5062,mby-5038,mby-5099,mby-1402,mby-5032,mby-1002,mby-5120,mby-4235	presence	0.091954	Common
PTr-3-31707	chr2	5375881	5376082	mby-3-10-1,mby-3-4-2,mby-3210,mby-2-3,mby-4201,mby-3-98-1,mby-1808,mby-1513	absence	0.241379	Common
PTr-3-64785	chr2	5392170	5392355	mby-3-4-2,mby-8004,mby-4406	absence	0.977011	Common
Helitron-N3_PTr-158729	chr2	5394026	5394070	mby-3-10-1,mby-3-9-3	absence	0.045977	Common
Copia-83_PT-LTR-23091	chr2	5453059	5453259	mby-4406	absence	0.0114943	Common
DNA-3-1_PTr-92520	chr2	5458544	5458653	mby-8314,mby-1407	absence	0.954023	Common
Gypsy-79_PTr-LTR-132304	chr2	5476799	5476888	mby-4201	absence	0.0689655	Common
PTr-3-114407	chr2	5485646	5485775	mby-4429	absence	0.735632	Common
Helitron-N1_PTr-160853	chr2	5577139	5577186	mby-0074,mby-3-5-3,mby-4235	absence	0.103448	Common
Helitron-N1_PTr-56290	chr2	5577780	5577873	mby-5077,mby-1807,mby-4241,mby-3124,mby-4201,mby-6328,mby-1808,mby-1702,mby-3210,mby-4120,mby-0009,mby-1278,mby-1501,mby-5099,mby-8314,mby-3601,mby-1407,mby-2-19,mby-4101,mby-5004,mby-0095,mby-0096,mby-3-50-2,mby-4429,mby-1112,mby-2-5,mby-2-3,mby-1328,mby-3-92-1,mby-5101,mby-3-7-1,mby-4129,mby-3-5-3,mby-1244,mby-4217,mby-4308,mby-5120,mby-0010,mby-8204,mby-0074,mby-1223,mby-0057,mby-5088,mby-3-25…	presence	0.528736	Common
Copia53-PTR_LTR-171438	chr2	5651271	5651441	mby-1016	absence	0.0689655	Common
Copia-54_PTr-LTR-148503	chr2	5684766	5684798	mby-4405	absence	0.183908	Common
Copia-54_PTr-LTR-95931	chr2	5684766	5684798	mby-0096,mby-1513	absence	0.770115	Common
PTr-3-80195	chr2	5854009	5854047	mby-3210	absence	0.0114943	Common
Helitron-N1_PTr-109896	chr2	5927955	5928109	mby-5120,mby-3-25-1	absence	0.0804598	Common
Helitron-N3_PTr-94808	chr2	5939499	5939561	mby-3-50-2	absence	0.0114943	Common
PTr-3-140295	chr2	5994595	5994664	mby-4429	absence	1	Common
Copia-83_PT-LTR-110023	chr2	6007598	6007722	mby-5016,mby-2-8	absence	0.0344828	Common
DNA-3-1_PTr-138835	chr2	6020579	6020706	mby-3-25-1	absence	0.931034	Common
DNA-3-3_PTr-64725	chr2	6069398	6069500	mby-5120	absence	0.310345	Common
Copia5-PTR_LTR-54202	chr2	6123310	6123497	mby-4333,mby-5032,mby-1513,mby-3-5-3,mby-1211,mby-2-19,mby-4415,mby-6510,mby-1354,mby-0057	absence	0.977011	Common
PTr-3-25530	chr2	6176198	6176307	mby-3-10-1,mby-5038,mby-3124,mby-1016,mby-5226,mby-8004,mby-3-25-1,mby-1002,mby-5120,mby-5016,mby-0043,mby-4406,mby-5062,mby-5408,mby-3-50-2	absence	1	Common
DNA-3-3_PTr-156143	chr2	6182258	6182377	mby-3-10-1,mby-3-4-2,mby-1016,mby-5226,mby-8004,mby-1002,mby-3-9-3,mby-5120,mby-5016,mby-0043,mby-5408	absence	0.977011	Common
DNA-3-3_PTr-138247	chr2	6195392	6195538	mby-0043,mby-3-4-2,mby-8004,mby-3-9-3,mby-2-8	presence	0.0574713	Common
DNA-3-3_PTr-64016	chr2	6195493	6195603	mby-4415	absence	0.770115	Common
Gypsy-73_PTr-LTR-117092	chr2	6255305	6255331	mby-4405,mby-3-25-1	absence	0.988506	Common
Copia-70_PT-LTR-38300	chr2	6312609	6312773	mby-3-10-1,mby-5038,mby-1338,mby-1807,mby-4241,mby-3124,mby-4201,mby-3441,mby-1808,mby-5077,mby-1002,mby-6510,mby-1211,mby-1702,mby-4221,mby-4101,mby-5016,mby-8204,mby-0043,mby-1354,mby-0009,mby-3-50-2,mby-1501,mby-5099,mby-3601,mby-5408,mby-4120,mby-1407,mby-2-19,mby-4328,mby-3-7-1,mby-5004,mby-0095,mby-0096,mby-5062,mby-4333,mby-1112,mby-3-4-2,mby-2-5,mby-2-3,mby-1328,mby-5101,mby-1016,mby-4153…	absence	0.965517	Common
PTr-3-98754	chr2	6419824	6419855	mby-5120	absence	0.977011	Common
DNA-3-3_PTr-139424	chr2	6442519	6442617	mby-4120	absence	0.965517	Common
DNA-3-3_PTr-96000	chr2	6466863	6467022	mby-5062,mby-3-4-2,mby-5077,mby-2-3,mby-1016,mby-8004,mby-3-25-1,mby-1002,mby-2-8,mby-3-9-3,mby-5120,mby-4406,mby-5408	presence	0.149425	Common
PTr-3-18221	chr2	6520639	6520750	mby-1016,mby-3-25-1,mby-2-8	absence	0.494253	Common
Helitron-N3_PTr-41345	chr2	6551787	6551879	mby-3-10-1,mby-5062	presence	0.0229885	Common
DNA-3-1_PTr-167356	chr2	6604494	6604618	mby-3-50-2	absence	0.862069	Common
DNA-3-1_PTr-123392	chr2	6605345	6605477	mby-5038,mby-3-25-1,mby-3381,mby-5016,mby-8204,mby-5408	presence	0.0689655	Common
Copia-3_PTri-I-157481	chr2	6657277	6657373	mby-0043,mby-3-50-2,mby-3124,mby-8004,mby-3425	absence	1	Common
PTr-3-81005	chr2	6698415	6698527	mby-3-10-1,mby-3210,mby-4241,mby-3124,mby-4201,mby-4120,mby-1002,mby-1211,mby-1702,mby-4221,mby-0043,mby-5408,mby-4328,mby-1278,mby-1501,mby-3601,mby-1407,mby-2-19,mby-3-7-1,mby-4406,mby-0096,mby-3-50-2,mby-4333,mby-5226,mby-3-4-2,mby-2-3,mby-3-92-1,mby-1016,mby-4153,mby-4129,mby-3-5-3,mby-1244,mby-2-8,mby-3381,mby-1306,mby-3-16-28,mby-3441,mby-0010,mby-8208,mby-1223,mby-3-98-1,mby-1418,mby-3-25-…	absence	0.988506	Common
PTr-3-64127	chr2	6724560	6724638	mby-3-10-1,mby-5038,mby-1338,mby-1807,mby-3601,mby-1278,mby-1808,mby-1002,mby-1702,mby-4221,mby-4101,mby-5016,mby-4308,mby-1354,mby-4328,mby-3-50-2,mby-5099,mby-5408,mby-0057,mby-5062,mby-1328,mby-5101,mby-4120,mby-5226,mby-8004,mby-1244,mby-1306,mby-3-16-28,mby-3441,mby-4235,mby-1201,mby-3-98-1,mby-1418,mby-9603,mby-3-25-1,mby-4342,mby-3-57-3,mby-5120	presence	0.436782	Common
DNA-3-3_PTr-20574	chr2	6754230	6754329	mby-5032	absence	0.712644	Common
ENSPM1_PT-67214	chr2	6775558	6775594	mby-0010,mby-0057	absence	0.0344828	Common
ENSPM1_PT-102238	chr2	6775941	6775975	mby-5120,mby-1002	absence	0.0229885	Common
Helitron-N1_PTr-76483	chr2	6782125	6782197	mby-1354	absence	0.0689655	Common
PTr-3-76583	chr2	6793646	6793716	mby-0009	absence	0.0114943	Common
PTr-3-104038	chr2	6814183	6814275	mby-3-10-1,mby-5038,mby-4101,mby-4241,mby-4129,mby-1002,mby-0043,mby-5408,mby-4328,mby-3-50-2,mby-5099,mby-3-9-3,mby-3-7-1,mby-4429,mby-5062,mby-3-4-2,mby-5101,mby-1016,mby-8004,mby-2-8,mby-9603,mby-5120,mby-0057,mby-3-24-3,mby-3-25-1,mby-3425,mby-4415	presence	0.310345	Common
PTr-3-21173	chr2	6814183	6814275	mby-1807,mby-4120,mby-3381,mby-4217,mby-4221,mby-3441,mby-1201,mby-0070,mby-1278	presence	0.103448	Common
DNA-3-3_PTr-1511	chr2	6904735	6904813	mby-4415,mby-0057	presence	0.0229885	Common
PTr-3-157817	chr2	6931392	6931440	mby-1513	absence	0.793103	Common
DNA-3-3_PTr-139650	chr2	6970543	6970633	mby-4129,mby-1244,mby-4217,mby-0010,mby-4342,mby-3932,mby-0074,mby-1201,mby-0070,mby-1278	presence	0.114943	Common
PTr-3-145243	chr2	7007619	7007708	mby-2-3	absence	0.126437	Common
PTr-3-29247	chr2	7023395	7023558	mby-4406	absence	0.977011	Common
DNA-3-3_PTr-147455	chr2	7076419	7076501	mby-5120,mby-8314	absence	0.137931	Common
DNA-3-3_PTr-27563	chr2	7076419	7076501	mby-3932	absence	0.781609	Common
Helitron-N3_PTr-151729	chr2	7173800	7173878	mby-3-9-3,mby-5120,mby-3-25-1	presence	0.0344828	Common
PTr-3-104844	chr2	7211990	7212024	mby-5038	absence	0.988506	Common
Gypsy2-PTR_LTR-42667	chr2	7249084	7249243	mby-1402,mby-5032,mby-4328,mby-1002,mby-1407	absence	0.896552	Common
DNA-3-1_PTr-102683	chr2	7292623	7292717	mby-5038,mby-4101,mby-1306,mby-0010,mby-1201,mby-1278	presence	0.0689655	Common
Helitron-N1_PTr-160854	chr2	7292623	7292717	mby-1112,mby-1407	absence	0.183908	Common
DNA-3-1_PTr-65742	chr2	7319950	7320105	mby-5226,mby-5408	absence	0.977011	Common
DNA-3-1_PTr-140263	chr2	7319953	7320169	mby-4201,mby-3-7-1,mby-4153,mby-6328,mby-4221,mby-1354	absence	0.988506	Common
DNA-3-1_PTr-11523	chr2	7319954	7320167	mby-3-10-1,mby-8004,mby-1808,mby-2-8,mby-1702,mby-3-16-28	absence	0.172414	Common
DNA-3-1_PTr-85940	chr2	7320007	7320177	mby-3-50-2,mby-4101,mby-0070,mby-1278	absence	0.241379	Common
Helitron-1_PTr-29022	chr2	7440729	7440775	mby-5038	absence	0.0114943	Common
Copia-3_PTri-I-93061	chr2	7459447	7459506	mby-3-24-3,mby-3-25-1,mby-1002,mby-3-57-3,mby-5408,mby-3-50-2	absence	1	Common
DNA-3-1_PTr-36610	chr2	7481671	7481762	mby-4429	absence	0.0114943	Common
PTr-3-10610	chr2	7534500	7534680	mby-4429	absence	0.954023	Common
DNA-3-1_PTr-20681	chr2	7544223	7544428	mby-4405	absence	1	Common
PTr-3-155708	chr2	7551223	7551378	mby-4429	absence	0.0574713	Common
PTr-3-95660	chr2	7611538	7611621	mby-1338,mby-1807,mby-4241,mby-3124,mby-4201,mby-4120,mby-4308,mby-4221,mby-3210,mby-0043,mby-5408,mby-4328,mby-3-50-2,mby-1501,mby-3601,mby-9603,mby-1407,mby-3-7-1,mby-5004,mby-0095,mby-1278,mby-3-4-2,mby-2-5,mby-1328,mby-3-92-1,mby-1016,mby-4153,mby-8004,mby-4129,mby-3-5-3,mby-1244,mby-2-8,mby-1306,mby-0010,mby-8208,mby-4406,mby-0070,mby-0057,mby-3-98-1,mby-4217,mby-6328,mby-3-57-3,mby-3425,mby…	absence	0.988506	Common
PTr-3-11201	chr2	7663034	7663158	mby-4405	absence	0.183908	Common
PTr-3-91778	chr2	7695112	7695190	mby-3210,mby-3124,mby-1808,mby-1002,mby-6510,mby-1702,mby-4221,mby-5408,mby-0009,mby-3601,mby-1501,mby-4328,mby-1278,mby-5226,mby-2-3,mby-1328,mby-4120,mby-4153,mby-4129,mby-3381,mby-4217,mby-5120,mby-0010,mby-4235,mby-3-24-3,mby-3-25-1,mby-1513,mby-8208	absence	1	Common
PTr-3-94311	chr2	7695112	7695203	mby-3-10-1,mby-4406	absence	0.137931	Common
PTr-3-95835	chr2	7695112	7695202	mby-4342,mby-0070	absence	0.988506	Common
DNA-3-1_PTr-94435	chr2	7736263	7736361	mby-6510	absence	0.988506	Common
DNA-3-3_PTr-64725	chr2	7764376	7764465	mby-3-10-1,mby-5038,mby-5099,mby-4241,mby-5226,mby-4221,mby-4342,mby-3381,mby-3-9-3,mby-3-16-28,mby-3425,mby-8204,mby-5016	absence	0.310345	Common
DNA-3-3_PTr-143792	chr2	7876832	7876892	mby-0057	absence	0.965517	Common
Copia21-PTR_LTR-137499	chr2	8089965	8090122	mby-3-10-1,mby-5038,mby-5077,mby-3124,mby-1808,mby-1002,mby-5016,mby-0043,mby-5408,mby-3-50-2,mby-3-9-3,mby-4406,mby-4405,mby-5062,mby-3-4-2,mby-2-3,mby-1016,mby-5226,mby-8004,mby-2-8,mby-5120,mby-3-98-1,mby-3-24-3,mby-3-25-1,mby-3-57-3,mby-3425	absence	0.436782	Common
DNA-3-1_PTr-146013	chr2	8235891	8236095	mby-4201,mby-0096,mby-1354,mby-1402,mby-1513	absence	0.114943	Common
PTr-3-172374	chr2	8239478	8239590	mby-4308	absence	0.0114943	Common
DNA-3-1_PTr-141370	chr2	8329371	8329518	mby-1407	absence	0.0689655	Common
DNA-3-1_PTr-41005	chr2	8329464	8329518	mby-3441,mby-4241,mby-3-7-1,mby-4120,mby-1244,mby-3932,mby-4406,mby-0070,mby-3-50-2	absence	0.16092	Common
Gypsy-79_PTr-LTR-131612	chr2	8474438	8474531	mby-4405	absence	0.0804598	Common
PTr-3-21990	chr2	8514928	8514968	mby-4429	absence	0.816092	Common
Helitron-N4_PTr-143524	chr2	8532737	8532858	mby-5088,mby-1338,mby-3601,mby-4217,mby-3-25-1,mby-3-5-3,mby-1244,mby-1211,mby-1306,mby-4221,mby-5120,mby-0074,mby-5099	presence	0.149425	Common
Helitron-N1_PTr-141714	chr2	8560503	8560597	mby-2-3	absence	0.172414	Common
PTr-3-27890	chr2	8594219	8594307	mby-3210	absence	1	Common
PTr-3-59339	chr2	8594219	8594325	mby-2-5,mby-4101,mby-3601,mby-3-7-1,mby-4153,mby-4120,mby-5099,mby-1244,mby-0010,mby-8204,mby-3932,mby-1354,mby-0009	absence	0.666667	Common
PTr-3-87949	chr2	8594219	8594248	mby-5226	absence	0.252874	Common
DNA-3-2_PTr-116456	chr2	8649991	8650098	mby-5077,mby-3124,mby-8004,mby-1808,mby-3425,mby-4406,mby-3-50-2	absence	0.701149	Common
DNA-3-3_PTr-92264	chr2	8649991	8650103	mby-5120,mby-3381,mby-5099,mby-3210,mby-1328,mby-1016,mby-4120,mby-3-5-3,mby-1211,mby-1306,mby-4221,mby-1807,mby-5016,mby-4308,mby-5408,mby-6328	absence	1	Common
PTr-3-44138	chr2	8697546	8697598	mby-0095	absence	0.965517	Common
DNA-3-3_PTr-22256	chr2	8783914	8783991	mby-3210,mby-3-25-1	absence	0.45977	Common
PTr-3-158192	chr2	8797630	8797767	mby-4405	absence	0.149425	Common
DNA-3-3_PTr-118229	chr2	8853177	8853270	mby-0043	absence	0.942529	Common
DNA-3-3_PTr-138247	chr2	8922019	8922087	mby-5101,mby-4333	presence	0.0229885	Common
PTr-3-25530	chr2	8995258	8995366	mby-0074,mby-1402,mby-1513	absence	1	Common
PTr-3-92961	chr2	8995376	8995446	mby-3381,mby-3441	absence	0.333333	Common
POPGY1_I-5276	chr2	9005923	9005989	mby-5101,mby-1402	absence	0.563218	Common
Helitron-N4_PTr-143524	chr2	9044699	9044732	mby-3-98-1,mby-3-25-1,mby-3381,mby-3-16-28,mby-8204,mby-0070	absence	0.126437	Common
hAT-1_PTr-21226	chr2	9044921	9045015	mby-1223,mby-3-5-3,mby-0057	absence	1	Common
Helitron-N4_PTr-89268	chr2	9364019	9364061	mby-3-4-2	absence	0.0344828	Common
hAT-5_PTr-144313	chr2	9480529	9480692	mby-5101,mby-9603,mby-4235	absence	0.793103	Common
Helitron-N4_PTr-93143	chr2	9613187	9613257	mby-8004	absence	0.0114943	Common
PTr-3-114407	chr2	9637753	9637820	mby-4405	absence	0.735632	Common
Harbinger1_PTr-20654	chr2	9691224	9691367	mby-3-10-1,mby-5088,mby-5099,mby-2-8,mby-3381,mby-4308,mby-0043,mby-0095,mby-1407,mby-5408,mby-0009	absence	1	Common
Helitron-N1_PTr-64473	chr2	9856712	9856819	mby-3-98-1,mby-3-9-3,mby-3124,mby-2-8	absence	0.482759	Common
Ogre-PT2_LTR-57094	chr2	9918344	9918577	mby-3-10-1,mby-3-98-1,mby-3-4-2,mby-5226,mby-8004,mby-3-57-3,mby-0043,mby-5408	absence	0.356322	Common
PTr-3-104530	chr2	9935406	9935536	mby-3-25-1	absence	0.816092	Common
PTr-3-99533	chr2	9935406	9935466	mby-4328	absence	0.333333	Common
hAT-1_PTr-129866	chr2	9940837	9940943	mby-1418,mby-6510,mby-9603,mby-4201,mby-1513,mby-3-5-3,mby-1211,mby-5101,mby-2-19,mby-4308,mby-4415,mby-0096,mby-1223,mby-4405,mby-0057	absence	0.356322	Common
Gypsy-27_PTr-I-46094	chr2	9954504	9954614	mby-1016,mby-3210,mby-5408,mby-5038	absence	0.045977	Common
DNA-3-1_PTr-155652	chr2	9985549	9985660	mby-1501,mby-4101,mby-4241,mby-8208,mby-1244	absence	1	Common
POPGY2_LTR-81990	chr2	9987260	9987344	mby-1807	absence	0.954023	Common
PTr-3-61526	chr2	10013178	10013369	mby-3-10-1,mby-1112,mby-3-24-3,mby-2-3,mby-3-9-3,mby-3-4-2,mby-1016,mby-4153,mby-3-98-1,mby-6328,mby-1002,mby-3-57-3,mby-0043,mby-5408,mby-5226,mby-8004,mby-3-50-2	presence	0.195402	Common
hAT-1N_PTr-138956	chr2	10059059	10059160	mby-5101,mby-4333,mby-1211,mby-9603,mby-4235,mby-4308,mby-4415,mby-0074,mby-1223,mby-1354	absence	1	Common
DNA-3-1_PTr-94586	chr2	10119220	10119323	mby-1112,mby-1338,mby-8314,mby-1328,mby-5101,mby-3-7-1,mby-4153,mby-3-5-3,mby-4342,mby-0010,mby-5099,mby-8204,mby-1223,mby-0070,mby-3601	presence	0.172414	Common
DNA-3-1_PTr-151521	chr2	10119327	10119438	mby-1338,mby-3932,mby-1201	absence	1	Common
PTr-3-27555	chr2	10135984	10136093	mby-5077	absence	1	Common
DNA-3-2_PTr-116456	chr2	10148532	10148605	mby-0057	absence	0.701149	Common
DNA-3-3_PTr-147455	chr2	10148532	10148595	mby-5032,mby-1418,mby-0070	absence	0.137931	Common
PTr-3-22631	chr2	10275613	10275769	mby-6328,mby-4217,mby-3932,mby-1328,mby-3601	absence	0.988506	Common
Helitron-N1_PTr-116603	chr2	10289788	10289875	mby-2-5,mby-1418,mby-1402,mby-1808,mby-2-8,mby-3381,mby-0010,mby-4415,mby-0096,mby-4333,mby-4328,mby-0057	absence	1	Common
PTr-3-103680	chr2	10325394	10325499	mby-3-10-1,mby-5038,mby-1338,mby-1807,mby-4241,mby-3124,mby-4201,mby-6328,mby-1808,mby-5077,mby-1002,mby-1211,mby-1702,mby-4221,mby-3210,mby-5016,mby-0043,mby-4120,mby-1278,mby-1501,mby-5099,mby-8314,mby-3601,mby-1402,mby-5088,mby-1407,mby-3-9-3,mby-2-19,mby-4328,mby-0095,mby-4405,mby-0057,mby-5226,mby-1112,mby-3-4-2,mby-2-3,mby-1328,mby-3-92-1,mby-5101,mby-1016,mby-4333,mby-8004,mby-1244,mby-2-8…	absence	0.942529	Common
PTr-3-103610	chr2	10343198	10343277	mby-3-10-1,mby-3-4-2,mby-5077,mby-3-25-1,mby-5062,mby-5408	absence	1	Common
PTr-3-59299	chr2	10354760	10354820	mby-1306	absence	1	Common
PTr-3-93258	chr2	10354812	10354859	mby-4429	absence	0.977011	Common
PTr-3-128479	chr2	10380125	10380226	mby-3-16-28	absence	0.908046	Common
DNA-3-1_PTr-94583	chr2	10411117	10411225	mby-4429	absence	0.241379	Common
DNA-3-1_PTr-55931	chr2	10411138	10411225	mby-3425,mby-4342	absence	0.045977	Common
PTr-3-137715	chr2	10469163	10469261	mby-1338	absence	0.896552	Common
PTr-3-130750	chr2	10469183	10469282	mby-1112,mby-3-4-2,mby-2-5,mby-3-24-3,mby-4129,mby-3-92-1,mby-1016,mby-1808,mby-2-8,mby-5088,mby-4221,mby-3441,mby-5004,mby-3425,mby-0043,mby-4405,mby-5408,mby-6328,mby-0070,mby-1201	absence	0.804598	Common
DNA-3-1_PTr-118143	chr2	10523599	10523634	mby-4333	absence	1	Common
DNA-3-3_PTr-135382	chr2	10538297	10538470	mby-1418	absence	0.264368	Common
PTr-3-144609	chr2	10661686	10661793	mby-5038,mby-1338,mby-1807,mby-1808,mby-5077,mby-1002,mby-1702,mby-4221,mby-4101,mby-5016,mby-4328,mby-1501,mby-3-9-3,mby-0009,mby-5004,mby-4406,mby-4333,mby-2-3,mby-3-7-1,mby-4153,mby-8004,mby-1244,mby-1306,mby-3932,mby-1223,mby-1201,mby-5088,mby-4217,mby-6328,mby-3425,mby-4415	presence	0.356322	Common
Gypsy-76_PTr-LTR-38770	chr2	10664910	10664955	mby-5038	absence	0.862069	Common
PTr-3-161133	chr2	10687996	10688105	mby-4429	absence	0.965517	Common
DNA-3-3_PTr-95101	chr2	10694824	10694935	mby-0096,mby-1354	absence	0.954023	Common
Helitron-N4_PTr-16645	chr2	10724199	10724284	mby-5062,mby-5077,mby-1016,mby-5016,mby-5408,mby-3-50-2	presence	0.0689655	Common
PTr-3-147908	chr2	10725449	10725542	mby-3381	absence	0.264368	Common
PTr-3-10587	chr2	10794521	10794567	mby-9603,mby-5032,mby-0057	absence	0.494253	Common
DNA-3-3_PTr-66305	chr2	10913966	10914068	mby-4429	absence	0.988506	Common
PTr-3-114407	chr2	10980069	10980145	mby-4405	absence	0.735632	Common
Harbinger1_PTr-148651	chr2	11071684	11071883	mby-1418,mby-4201,mby-3-5-3,mby-6510,mby-1211,mby-0096,mby-1223,mby-1354,mby-0057	absence	0.471264	Common
Copia-92_PTr-I-128222	chr2	11088874	11088901	mby-3381,mby-3-24-3,mby-3441	absence	0.252874	Common
Gypsy-28_PTr-I-100492	chr2	11193027	11193100	mby-1402,mby-1223,mby-4333,mby-6510	absence	0.356322	Common
Helitron-N1_PTr-109525	chr2	11203020	11203109	mby-5226,mby-8314	absence	1	Common
Ogre-PT2_LTR-65591	chr2	11315196	11315248	mby-3-57-3	absence	0.252874	Common
PTr-3-104382	chr2	11451212	11451242	mby-0043,mby-5226,mby-2-8	absence	0.942529	Common
PTr-3-77315	chr2	11461482	11461589	mby-4429	absence	0.0114943	Common
hAT-1N_PTr-138956	chr2	11495944	11496042	mby-2-5,mby-8314,mby-4129,mby-8208,mby-4217,mby-4221,mby-5120,mby-0010,mby-4235,mby-5004,mby-0096,mby-0057,mby-1354,mby-1278	absence	1	Common
Helitron-N1_PTr-162803	chr2	11537930	11538031	mby-4120	absence	0.528736	Common
Helitron-N1_PTr-144036	chr2	11538327	11538378	mby-5101,mby-0096,mby-2-19,mby-1513,mby-6510	absence	0.114943	Common
Copia-83_PT-LTR-110023	chr2	11610378	11610573	mby-4415,mby-8208,mby-1223,mby-3-5-3,mby-6510	presence	0.0574713	Common
DNA-3-1_PTr-147701	chr2	11654344	11654488	mby-3-10-1,mby-1016,mby-4221,mby-5016,mby-4308,mby-4328	presence	0.0689655	Common
Copia13-PTR_LTR-42808	chr2	11693270	11693379	mby-4235	absence	0.16092	Common
DNA-3-1_PTr-38248	chr2	11873813	11873924	mby-1402,mby-5032	presence	0.0229885	Common
ENSPM1_PT-128300	chr2	11902712	11902825	mby-4221,mby-1354	absence	0.977011	Common
L1-4_PTr-79572	chr2	11902855	11902926	mby-0074	absence	0.252874	Common
DNA-3-1_PTr-21638	chr2	11946942	11947020	mby-6328	absence	0.275862	Common
DNA-3-1_PTr-153756	chr2	11947049	11947127	mby-5226,mby-1244,mby-2-8,mby-3-9-3,mby-5016,mby-5408	absence	1	Common
PTr-3-117993	chr2	11949602	11949704	mby-3-57-3,mby-5077,mby-3-24-3,mby-1808	absence	1	Common
PTr-3-58778	chr2	11976220	11976341	mby-3441	absence	0.988506	Common
PTr-3-143018	chr2	11976261	11976341	mby-0095,mby-4153,mby-5099	absence	0.126437	Common
Gypsy-26_PTr-LTR-93038	chr2	12000357	12000531	mby-5077,mby-3-24-3,mby-6328,mby-4120,mby-3381,mby-3-16-28,mby-3441,mby-8204,mby-5408	absence	0.45977	Common
DNA-3-1_PTr-146761	chr2	12012291	12012481	mby-4201,mby-0096,mby-1223,mby-4333	absence	0.149425	Common
DNA-3-1_PTr-21268	chr2	12012489	12012648	mby-0057	absence	0.977011	Common
hAT-1_PTr-45653	chr2	12067613	12067783	mby-3381	absence	1	Common
Helitron-N3_PTr-130371	chr2	12120207	12120246	mby-5038,mby-1338,mby-1807,mby-4241,mby-4129,mby-4201,mby-6328,mby-1808,mby-1002,mby-6510,mby-1702,mby-4221,mby-4101,mby-5408,mby-0009,mby-1278,mby-5099,mby-8314,mby-1402,mby-4328,mby-3-7-1,mby-5004,mby-0095,mby-4405,mby-5226,mby-1112,mby-2-5,mby-3-92-1,mby-1016,mby-4153,mby-5062,mby-3-5-3,mby-1244,mby-1306,mby-3-16-28,mby-5120,mby-0010,mby-4235,mby-8204,mby-0074,mby-1201,mby-3441,mby-4217,mby-3-…	presence	0.551724	Common
Gypsy13-PTR_LTR-158548	chr2	12141704	12141780	mby-3381	absence	0.137931	Common
PTr-3-103043	chr2	12155500	12155646	mby-1112,mby-3-4-2,mby-1807,mby-1328,mby-3-98-1,mby-1306,mby-4221,mby-3-24-3,mby-8204,mby-4406,mby-0096,mby-0009,mby-1201	absence	0.977011	Common
PTr-3-74293	chr2	12156657	12156749	mby-5120,mby-4429	absence	0.206897	Common
DNA-3-1_PTr-74679	chr2	12157478	12157567	mby-5101	absence	0.988506	Common
Helitron-1_PTr-46810	chr2	12174918	12174995	mby-5016	absence	0.0229885	Common
PTr-3-42198	chr2	12184464	12184517	mby-3-9-3,mby-5077	absence	0.356322	Common
POPGY1_I-135159	chr2	12199506	12199580	mby-5077,mby-4241,mby-4201,mby-1002,mby-6510,mby-4308,mby-5408,mby-8314,mby-2-19,mby-0095,mby-1112,mby-2-5,mby-2-3,mby-5101,mby-1016,mby-4153,mby-4217,mby-5004,mby-0070,mby-5088,mby-3441,mby-1306,mby-6328,mby-3932	absence	0.931034	Common
DNA-3-1_PTr-62210	chr2	12411805	12411832	mby-3381	absence	1	Common
DNA-3-1_PTr-72737	chr2	12412297	12412355	mby-1112,mby-1501,mby-3-92-1,mby-4153,mby-4120,mby-5088	absence	0.425287	Common
POPGY1_I-42584	chr2	12447649	12447708	mby-5226	absence	0.103448	Common
PTr-3-90495	chr2	12449565	12449745	mby-9603,mby-0074,mby-1418,mby-8208	presence	0.045977	Common
PTr-3-64449	chr2	12449605	12449686	mby-4429	absence	0.954023	Common
Copia-54_PTr-LTR-162960	chr2	12462020	12462111	mby-1418,mby-8208,mby-1513,mby-1211,mby-2-19,mby-4235,mby-4415,mby-0074,mby-1223,mby-4429,mby-0096,mby-0057	absence	1	Common
DNA-3-1_PTr-157943	chr2	12569800	12569894	mby-1016,mby-5016	absence	0.114943	Common
PTr-3-28002	chr2	12616912	12617088	mby-4429	absence	1	Common
DNA-3-1_PTr-22566	chr2	12761679	12761844	mby-5088,mby-1808	absence	1	Common
DNA-3-1_PTr-88116	chr2	12761739	12761854	mby-3-24-3,mby-3-25-1,mby-1002,mby-4221,mby-8314,mby-5408	absence	0.333333	Common
Harbinger1_PTr-43184	chr2	12770262	12770326	mby-0074,mby-1223,mby-4333,mby-6510	absence	1	Common
DNA-3-1_PTr-59597	chr2	12772121	12772216	mby-1112,mby-5077,mby-1807,mby-2-3,mby-1328,mby-5101,mby-1016,mby-5226,mby-5032,mby-4120,mby-5099,mby-1002,mby-4217,mby-4129,mby-5004,mby-4241,mby-5408,mby-6328,mby-0009,mby-3124	presence	0.229885	Common
PTr-3-104761	chr2	12839463	12839518	mby-3-9-3	absence	0.758621	Common
DNA-3-3_PTr-104167	chr2	12851527	12851619	mby-4201,mby-2-19	absence	1	Common
DNA-3-3_PTr-79762	chr2	12884680	12884736	mby-1211,mby-1402,mby-1418	absence	0.0344828	Common
DNA-3-1_PTr-67696	chr2	12924676	12924778	mby-4429	absence	0.494253	Common
Helitron-N3_PTr-41344	chr2	12955952	12955998	mby-4415,mby-4333	presence	0.0229885	Common
DNA-3-2_PTr-129241	chr2	12957577	12957632	mby-3-24-3,mby-5408	absence	0.149425	Common
DNA-3-1_PTr-151786	chr2	12968449	12968531	mby-4221,mby-5226	absence	0.965517	Common
Helitron-N1_PTr-123555	chr2	13017100	13017203	mby-5120	absence	0.988506	Common
Harbinger1_PTr-68852	chr2	13065532	13065638	mby-4201,mby-5101,mby-0096,mby-1402	absence	0.126437	Common
DNA-3-1_PTr-72817	chr2	13085751	13085850	mby-4415	absence	0.908046	Common
PTr-3-103043	chr2	13091551	13091665	mby-4429	absence	0.977011	Common
DNA-3-3_PTr-95898	chr2	13109151	13109263	mby-5101,mby-4333,mby-9603,mby-8208,mby-4308,mby-4415,mby-1354,mby-0057	absence	0.988506	Common
PTr-3-82149	chr2	13144712	13144777	mby-4241,mby-3124,mby-1513,mby-1244,mby-9603,mby-3932,mby-5408	absence	0.16092	Common
DNA-3-1_PTr-96428	chr2	13189748	13189829	mby-5088,mby-5038,mby-2-5,mby-3210,mby-3601,mby-5226,mby-5120,mby-1306,mby-3-16-28,mby-3441,mby-3932,mby-5016,mby-1223	absence	0.344828	Common
DNA-3-1_PTr-65308	chr2	13223366	13223458	mby-2-3,mby-3601,mby-3-92-1,mby-5226,mby-4120,mby-1513,mby-1407,mby-2-19,mby-0010	absence	1	Common
DNA-3-1_PTr-97411	chr2	13223366	13223476	mby-1702,mby-1402,mby-3124,mby-3-5-3	absence	1	Common
DNA-3-3_PTr-135382	chr2	13268763	13268827	mby-4429	absence	0.264368	Common
Helitron-N1_PTr-64828	chr2	13270317	13270408	mby-2-5,mby-8314,mby-3601,mby-3-7-1,mby-1402,mby-1808,mby-1002,mby-4217,mby-5120,mby-5408,mby-0057	absence	0.505747	Common
PTr-3-145562	chr2	13290928	13291112	mby-3-10-1,mby-3-4-2,mby-3210,mby-3-98-1,mby-8004,mby-2-8,mby-3381,mby-3-9-3,mby-3-16-28,mby-3441,mby-0043	presence	0.126437	Common
PTr-3-138048	chr2	13290933	13291103	mby-4221	absence	1	Common
PTr-3-16127	chr2	13290933	13291082	mby-1501,mby-1418,mby-4241,mby-3601,mby-1402,mby-1513,mby-1211,mby-4217,mby-1807,mby-8208,mby-0057,mby-0009,mby-1201	absence	0.988506	Common
PTr-3-25527	chr2	13290935	13291093	mby-4405	absence	0.103448	Common
PTr-3-20488	chr2	13290943	13291093	mby-1702,mby-5038,mby-1328,mby-3-50-2	absence	0.448276	Common
Helitron-N3_PTr-41345	chr2	13354155	13354217	mby-3-10-1,mby-4241,mby-3124,mby-4201,mby-1808,mby-1002,mby-5016,mby-5408,mby-3-50-2,mby-5099,mby-9603,mby-3-9-3,mby-3-7-1,mby-3-4-2,mby-3-92-1,mby-1016,mby-4153,mby-8004,mby-3-5-3,mby-1244,mby-2-8,mby-1306,mby-3-16-28,mby-5120,mby-3932,mby-4342,mby-1223,mby-3-98-1,mby-4217,mby-1513,mby-3425,mby-8208	presence	0.367816	Common
PTr-3-104844	chr2	13395255	13395295	mby-3381,mby-4405,mby-5120	absence	0.988506	Common
DNA-3-1_PTr-49239	chr2	13413106	13413149	mby-2-19,mby-1418	absence	0.252874	Common
DNA-3-1_PTr-80082	chr2	13421012	13421104	mby-4429	absence	1	Common
Helitron-N1_PTr-3083	chr2	13466517	13466598	mby-5077,mby-5120	absence	0.16092	Common
hAT-6_PTr-38414	chr2	13479953	13480053	mby-3601,mby-4221,mby-5408,mby-0009,mby-4129,mby-5099,mby-8314,mby-2-19,mby-3-7-1,mby-0095,mby-3-50-2,mby-3-4-2,mby-2-5,mby-1016,mby-4217,mby-3932,mby-4235,mby-8204,mby-0070,mby-0057,mby-5088,mby-9603,mby-1513	absence	1	Common
Helitron-1_PTr-133567	chr2	13489848	13489889	mby-1501,mby-5120,mby-1418,mby-4235,mby-3-92-1,mby-9603,mby-1402,mby-3-25-1,mby-1002,mby-4342,mby-1702,mby-1807,mby-0010,mby-3425,mby-4415,mby-4308,mby-0095,mby-0096,mby-5408,mby-3932	absence	0.229885	Common
Helitron-N1_PTr-151087	chr2	13540062	13540157	mby-4221	absence	0.0344828	Common
Helitron-N1_PTr-71663	chr2	13541852	13542006	mby-4235	absence	0.241379	Common
Helitron-N1_PTr-50429	chr2	13541854	13542011	mby-3-25-1	absence	0.885057	Common
Helitron-N1_PTr-70263	chr2	13541901	13542003	mby-1112	absence	0.0804598	Common
PTr-3-157385	chr2	13584802	13584904	mby-3-4-2,mby-3-92-1,mby-5226,mby-3381,mby-3-9-3,mby-0010,mby-1354,mby-0009	absence	0.678161	Common
PTr-3-20230	chr2	13584802	13584890	mby-3-10-1	absence	0.045977	Common
DNA-3-1_PTr-94586	chr2	13632903	13632962	mby-4429	absence	0.0344828	Common
PTr-3-99406	chr2	13684879	13684970	mby-5062,mby-3-4-2,mby-3210,mby-3124,mby-5038,mby-1016,mby-5226,mby-3-25-1,mby-1808,mby-1002,mby-3-57-3,mby-3-24-3,mby-3425,mby-0043,mby-4406,mby-4405,mby-5408,mby-8004,mby-3-50-2	absence	0.885057	Common
DNA-3-3_PTr-156479	chr2	13700091	13700195	mby-5038,mby-2-5,mby-4129,mby-5226,mby-1211,mby-5120,mby-0010,mby-8204,mby-0096,mby-1278	absence	0.988506	Common
DNA-3-3_PTr-39439	chr2	13700091	13700195	mby-3441	absence	0.885057	Common
DNA-3-3_PTr-21306	chr2	13700106	13700195	mby-1112,mby-1501,mby-1338,mby-1418,mby-4201,mby-3-25-1,mby-4221,mby-1702,mby-2-19,mby-3-24-3,mby-5016,mby-3425,mby-3-50-2,mby-0057,mby-5408,mby-1201	presence	0.183908	Common
DNA-3-1_PTr-106652	chr2	13712396	13712471	mby-3381	absence	0.0804598	Common
Gypsy-74_PTr-I-68599	chr2	13724244	13724301	mby-5408	absence	0.0229885	Common
Helitron-N1_PTr-164220	chr2	13725342	13725465	mby-4201,mby-5101,mby-0096,mby-1223,mby-6510	presence	0.0574713	Common
Helitron-N3_PTr-157324	chr2	13786690	13786786	mby-2-19,mby-6328,mby-4328,mby-3-92-1,mby-1278	absence	0.0804598	Common
DNA-3-1_PTr-168624	chr2	13792652	13792757	mby-3-10-1,mby-3-9-3,mby-3-16-28,mby-3210,mby-2-3	presence	0.0574713	Common
hAT-3_PTr-167247	chr2	13793184	13793368	mby-4429	absence	0.954023	Common
Helitron-N3_PTr-19584	chr2	13800219	13800262	mby-0096,mby-1223	absence	0.045977	Common
DNA-3-3_PTr-118229	chr2	13802808	13802909	mby-1016,mby-5226,mby-5120,mby-5408,mby-1002	absence	0.942529	Common
DNA-3-1_PTr-117223	chr2	13847100	13847190	mby-4429	absence	0.252874	Common
DNA-3-1_PTr-126701	chr2	13847210	13847264	mby-0074,mby-1223	absence	0.0574713	Common
Copia-3_PTri-I-108777	chr2	13850856	13850961	mby-0096,mby-4333,mby-2-19	absence	0.965517	Common
ENSPM1_PT-92087	chr2	13861786	13861835	mby-5099,mby-1418,mby-1328,mby-1201	presence	0.045977	Common
GYPOT1_LTR-140950	chr2	13875848	13876012	mby-8204	absence	0.0114943	Common
Helitron-N4_PTr-58634	chr2	13878724	13878833	mby-5101,mby-9603,mby-1418,mby-1354	presence	0.045977	Common
Copia-80_PT-LTR-115001	chr2	13903447	13903556	mby-4308,mby-4415	absence	0.0344828	Common
DNA-3-1_PTr-113234	chr2	13916137	13916349	mby-3441	absence	0.977011	Common
DNA-3-1_PTr-68151	chr2	13916137	13916344	mby-0096	absence	0.310345	Common
Gypsy18-PTR_LTR-5266	chr2	13919224	13919304	mby-3-5-3	absence	0.977011	Common
Helitron-N3_PTr-128386	chr2	13951061	13951157	mby-0043,mby-3-10-1,mby-3-98-1,mby-3-4-2	presence	0.045977	Common
Copia3-PTR_I-23329	chr2	13952217	13952266	mby-4415,mby-1418,mby-6510	presence	0.0344828	Common
DNA-3-1_PTr-68753	chr2	13953451	13953479	mby-1354,mby-1513,mby-8208	absence	0.149425	Common
PTr-3-14085	chr2	13977922	13978119	mby-5032	absence	0.126437	Common
PTr-3-155708	chr2	13977967	13978119	mby-4415,mby-1223,mby-8208	absence	0.0574713	Common
PTr-3-65684	chr2	13981459	13981611	mby-3932	absence	0.816092	Common
Copia-3_PTri-I-68171	chr2	13995750	13995892	mby-5062,mby-2-5,mby-3210,mby-1328,mby-5408,mby-8004,mby-4221,mby-3-57-3,mby-3-16-28,mby-3425,mby-8208,mby-4429,mby-1278	presence	0.149425	Common
hAT-5_PTr-56704	chr2	14002794	14002884	mby-4201,mby-4333,mby-5032,mby-1513,mby-1211,mby-9603,mby-4415,mby-0096	presence	0.091954	Common
Ogre-PT2_LTR-38178	chr2	14026691	14026841	mby-5062,mby-5077,mby-3601,mby-1211,mby-5016,mby-4308,mby-1354,mby-0009,mby-3-50-2,mby-1402,mby-3-7-1,mby-1278,mby-5226,mby-1112,mby-3-92-1,mby-1016,mby-4153,mby-3-5-3,mby-1244,mby-1306,mby-1201,mby-3-24-3,mby-9603,mby-3-25-1,mby-1513	absence	0.402299	Common
PTr-3-105094	chr2	14033579	14033642	mby-4308,mby-8208,mby-0057	absence	0.965517	Common
Helitron-N1_PTr-89154	chr2	14134444	14134472	mby-1807,mby-4241,mby-5032,mby-1808,mby-4221,mby-4101,mby-0043,mby-8314,mby-3-9-3,mby-0095,mby-2-5,mby-3-7-1,mby-4153,mby-3-5-3,mby-1244,mby-2-8,mby-4217,mby-3932,mby-8204,mby-1223,mby-0070,mby-0057,mby-5088,mby-6328,mby-4415	presence	0.287356	Common
DNA-3-1_PTr-3829	chr2	14148655	14148722	mby-4405	absence	0.0114943	Common
DNA-3-1_PTr-171839	chr2	14215559	14215674	mby-1112,mby-2-5,mby-4120,mby-4342,mby-0010,mby-4235,mby-0096,mby-1354,mby-0009,mby-0057	presence	0.114943	Common
Gypsy-73_PTr-LTR-98645	chr2	14237228	14237335	mby-4217,mby-2-5	absence	0.0574713	Common
Copia41-PTR_LTR-24735	chr2	14361672	14361805	mby-5088,mby-5038,mby-4201,mby-3-7-1,mby-1002,mby-1211,mby-3-57-3,mby-4221,mby-0010,mby-3932,mby-5408,mby-1201	absence	1	Common
PTr-3-111546	chr2	14362355	14362499	mby-5038,mby-1338,mby-1807,mby-3601,mby-5032,mby-1808,mby-5077,mby-1002,mby-4101,mby-1354,mby-4129,mby-1501,mby-8314,mby-5408,mby-1407,mby-3-7-1,mby-0095,mby-0096,mby-4333,mby-5226,mby-1328,mby-1016,mby-4153,mby-3-5-3,mby-1244,mby-3381,mby-1306,mby-8204,mby-1201,mby-1418,mby-6328,mby-3425	absence	0.954023	Common
Helitron-N1_PTr-22015	chr2	14415628	14415738	mby-5038,mby-5408	absence	0.275862	Common
PTr-3-147908	chr2	14443833	14443941	mby-1418,mby-1328,mby-3-7-1,mby-5226,mby-1244,mby-2-8,mby-3381,mby-3-57-3,mby-3-24-3,mby-4342,mby-4308,mby-8314,mby-0070	absence	0.264368	Common
PTr-3-45776	chr2	14443833	14443937	mby-5038	absence	0.977011	Common
DNA-3-1_PTr-50430	chr2	14450794	14450852	mby-3-24-3	absence	0.137931	Common
PTr-3-26537	chr2	14465248	14465274	mby-3-98-1,mby-5062,mby-8004,mby-1808,mby-2-8	absence	0.965517	Common
PTr-3-109126	chr2	14465290	14465382	mby-3210	absence	0.126437	Common
PTr-3-50687	chr2	14465290	14465403	mby-3-10-1	absence	0.0114943	Common
DNA-3-1_PTr-94585	chr2	14487673	14487782	mby-1211,mby-4235	absence	0.045977	Common
Copia-3_PTri-I-37526	chr2	14519401	14519491	mby-2-8	absence	0.0114943	Common
PTr-3-93839	chr2	14560058	14560088	mby-3-98-1,mby-5088,mby-3-92-1,mby-4153,mby-5032,mby-4342,mby-1306,mby-3932,mby-4308	presence	0.103448	Common
ENSPM1_PT-20468	chr2	14569109	14569207	mby-1112,mby-8004,mby-3-25-1,mby-0043,mby-8204,mby-5408	presence	0.0689655	Common
Helitron-N1_PTr-82478	chr2	14586551	14586666	mby-3-98-1,mby-5077,mby-3210,mby-2-3,mby-4129,mby-3-57-3,mby-4120,mby-3-25-1,mby-1513,mby-1702,mby-5120,mby-0043,mby-6328,mby-1201	absence	1	Common
Helitron-N3_PTr-94808	chr2	14643693	14643731	mby-0074	absence	0.0114943	Common
POPGY1_LTR-91816	chr2	14645082	14645192	mby-3-25-1	absence	0.988506	Common
Ogre-PT2_LTR-22410	chr2	14656325	14656436	mby-4217,mby-3-24-3,mby-8314,mby-8204	presence	0.045977	Common
PTr-3-57106	chr2	14667470	14667510	mby-3381	absence	0.954023	Common
PTr-3-116540	chr2	14697004	14697084	mby-4129	absence	0.126437	Common
DNA-3-1_PTr-93307	chr2	14712435	14712640	mby-1418	absence	0.908046	Common
Helitron-N1_PTr-161548	chr2	14740161	14740249	mby-0074,mby-0096,mby-4235	presence	0.0344828	Common
DNA-3-1_PTr-147803	chr2	14740258	14740359	mby-4201,mby-4415,mby-0074,mby-3-5-3	absence	0.988506	Common
PTr-3-16518	chr2	14756286	14756443	mby-5088,mby-3441,mby-3124,mby-0010,mby-5408,mby-4328,mby-1201	presence	0.0804598	Common
DNA-3-1_PTr-130484	chr2	14773665	14773755	mby-3-24-3	absence	0.0574713	Common
Helitron-N4_PTr-22728	chr2	14899610	14899674	mby-4201,mby-4333	absence	0.37931	Common
PTr-3-156151	chr2	14920636	14920708	mby-3-9-3	absence	0.988506	Common
Helitron-N3_PTr-30942	chr2	15022474	15022544	mby-4415,mby-2-19,mby-1354,mby-1513,mby-9603	absence	0.0804598	Common
Copia5-PTR_LTR-155795	chr2	15114220	15114327	mby-3-10-1,mby-3-4-2,mby-2-3,mby-1808,mby-3-25-1,mby-0043	absence	0.137931	Common
Gypsy-26_PTr-LTR-114281	chr2	15128793	15128917	mby-3425	absence	0.045977	Common
Copia-83_PT-I-138184	chr2	15130355	15130448	mby-4429	absence	0.333333	Common
Helitron-N3_PTr-113721	chr2	15193823	15193860	mby-4217,mby-4405,mby-3932,mby-1278	presence	0.045977	Common
DNA-3-1_PTr-58095	chr2	15227502	15227607	mby-3-16-28,mby-3-92-1	absence	0.816092	Common
Helitron-N4_PTr-42465	chr2	15238832	15238875	mby-3-10-1,mby-8004	absence	0.0229885	Common
Harbinger1_PTr-72974	chr2	15246790	15246955	mby-3-98-1,mby-3-4-2,mby-3-24-3,mby-3124,mby-3-9-3,mby-1016,mby-5226,mby-8004,mby-2-8,mby-3381,mby-3-57-3,mby-3-16-28,mby-5038,mby-3425,mby-0043,mby-5408,mby-3-50-2	absence	0.54023	Common
Harbinger1_PTr-75326	chr2	15246842	15246930	mby-5077	absence	0.908046	Common
PTr-3-81364	chr2	15366343	15366452	mby-5120,mby-3210,mby-2-8	absence	0.321839	Common
PTr-3-159524	chr2	15368713	15368884	mby-2-19	absence	0.149425	Common
DNA-3-3_PTr-171085	chr2	15416440	15416515	mby-9603	absence	0.264368	Common
PTr-3-116540	chr2	15467326	15467427	mby-5101,mby-1402,mby-6510,mby-9603,mby-4235,mby-4308,mby-1223	absence	0.126437	Common
DNA-3-1_PTr-174710	chr2	15471188	15471281	mby-4201,mby-4235	absence	0.563218	Common
Copia53-PTR_LTR-69393	chr2	15473111	15473209	mby-0096	absence	1	Common
Gypsy-7_PTri-LTR-141556	chr2	15473796	15473897	mby-4405,mby-3425,mby-3-50-2	absence	0.367816	Common
Helitron-N3_PTr-111960	chr2	15475800	15475908	mby-1354,mby-8208	presence	0.0229885	Common
DNA-3-3_PTr-65500	chr2	15482752	15482853	mby-5032	absence	1	Common
DNA-3-2_PTr-93251	chr2	15519926	15519980	mby-3210,mby-3601,mby-3-92-1,mby-4217,mby-1016,mby-5226,mby-2-8,mby-3-57-3,mby-4221,mby-8314,mby-8208,mby-4405,mby-4129	presence	0.149425	Common
Helitron-N2_PTr-155610	chr2	15523161	15523206	mby-5077	absence	0.0114943	Common
hAT-1_PTr-171907	chr2	15524649	15524864	mby-1418,mby-5101,mby-1402,mby-9603,mby-8208,mby-4308,mby-0096,mby-1223	absence	0.114943	Common
PTr-3-31707	chr2	15577037	15577244	mby-3-4-2,mby-3124,mby-2-8	absence	0.241379	Common
PTr-3-96663	chr2	15577037	15577198	mby-3-10-1	absence	0.229885	Common
Helitron-N1_PTr-34498	chr2	15609638	15609804	mby-3-10-1,mby-5062,mby-3210,mby-4241,mby-3124,mby-5032,mby-4120,mby-1002,mby-4101,mby-0043,mby-5408,mby-4328,mby-3601,mby-1501,mby-5099,mby-8314,mby-9603,mby-4405,mby-1278,mby-5226,mby-1112,mby-3-4-2,mby-1328,mby-3-92-1,mby-4153,mby-4129,mby-1244,mby-2-8,mby-3381,mby-1306,mby-3-16-28,mby-5120,mby-0010,mby-4342,mby-8204,mby-1223,mby-0070,mby-3-98-1,mby-4217,mby-3-25-1	absence	0.632184	Common
POPGY1_LTR-16466	chr2	15647363	15647407	mby-9603	absence	0.896552	Common
Helitron-N3_PTr-125493	chr2	15677715	15677786	mby-5032	absence	0.045977	Common
PTr-3-139813	chr2	15693378	15693488	mby-3210	absence	0.954023	Common
DNA-3-1_PTr-132456	chr2	15708648	15708749	mby-4429	absence	0.988506	Common
DNA-3-1_PTr-143677	chr2	15708861	15708959	mby-1354	absence	0.793103	Common
hAT-5_PTr-56704	chr2	15769326	15769395	mby-5077	absence	0.0114943	Common
Helitron-N3_PTr-149662	chr2	15775520	15775571	mby-4429	absence	0.0114943	Common
PTr-3-46167	chr2	15785939	15786093	mby-3-10-1,mby-3-4-2,mby-5226,mby-5062,mby-1002,mby-3-9-3,mby-5408	presence	0.0804598	Common
DNA-3-1_PTr-127199	chr2	15835098	15835197	mby-2-5,mby-3210,mby-4241	absence	0.896552	Common
DNA-3-1_PTr-79121	chr2	15838241	15838310	mby-3601	absence	0.0344828	Common
hAT-6_PTr-127495	chr2	15936673	15936796	mby-3-10-1,mby-3-4-2,mby-1338,mby-4129,mby-3-98-1,mby-8004,mby-1808,mby-1306,mby-4221,mby-5120,mby-8208,mby-8204,mby-0096,mby-1354,mby-4328	presence	0.172414	Common
DNA-3-1_PTr-67893	chr2	15956414	15956524	mby-1112,mby-1501,mby-4101,mby-1328,mby-3-10-1,mby-3-4-2,mby-1016,mby-4333,mby-1244,mby-1702,mby-0010,mby-4342,mby-5408,mby-8204,mby-0074,mby-3-9-3,mby-1354,mby-0009,mby-1278	absence	1	Common
Helitron-N2_PTr-81442	chr2	16002531	16002592	mby-4333,mby-1418	absence	0.0804598	Common
PTr-3-9335	chr2	16026323	16026444	mby-0095	absence	0.344828	Common
PTr-3-14085	chr2	16147448	16147553	mby-4429	absence	0.126437	Common
PTr-3-63449	chr2	16206766	16206804	mby-5088,mby-1338,mby-1807,mby-3601,mby-3-92-1,mby-3-7-1,mby-4153,mby-4120,mby-4342,mby-1407,mby-1211,mby-4217,mby-6328,mby-0095,mby-4333,mby-0009	absence	0.241379	Common
Helitron-N3_PTr-149662	chr2	16217287	16217331	mby-1513	absence	0.0114943	Common
hAT-3_PTr-96424	chr2	16229984	16230112	mby-1016,mby-4405,mby-5004	absence	0.931034	Common
PTr-3-109125	chr2	16237300	16237382	mby-4429	absence	0.229885	Common
PTr-3-146618	chr2	16237307	16237359	mby-1306,mby-5120,mby-3210,mby-5038	absence	0.988506	Common
POPGY1_LTR-4882	chr2	16318603	16318709	mby-4429	absence	0.0114943	Common
PTr-3-111546	chr2	16326111	16326266	mby-3-10-1,mby-1807,mby-4129,mby-4120,mby-6510,mby-1211,mby-1702,mby-4221,mby-3210,mby-0043,mby-0009,mby-1278,mby-1501,mby-5099,mby-8314,mby-1402,mby-1407,mby-3-9-3,mby-0095,mby-0096,mby-0057,mby-4333,mby-1112,mby-3-4-2,mby-2-5,mby-2-3,mby-1328,mby-3-92-1,mby-3-7-1,mby-4153,mby-8004,mby-1244,mby-2-8,mby-4308,mby-4415,mby-0010,mby-8208,mby-4406,mby-8204,mby-1223,mby-0070,mby-1201,mby-5088,mby-1418…	absence	0.954023	Common
Gypsy-71_PTr-LTR-135688	chr2	16344149	16344334	mby-1402,mby-8314	absence	0.873563	Common
DNA-3-1_PTr-27735	chr2	16368811	16368921	mby-0074,mby-1418	absence	0.436782	Common
Ogre-PT2_LTR-34452	chr2	16395750	16395786	mby-3210,mby-3124,mby-1808,mby-3441,mby-3381,mby-3-57-3,mby-3-16-28,mby-3-24-3,mby-3425,mby-3-50-2	absence	1	Common
Ogre-PT2_LTR-135377	chr2	16395822	16395889	mby-5226,mby-5016	absence	0.275862	Common
Helitron-N1_PTr-104670	chr2	16415920	16416069	mby-1211,mby-4201,mby-5032	absence	0.908046	Common
PTr-3-20488	chr2	16559101	16559136	mby-3210	absence	0.448276	Common
PTr-3-110385	chr2	16594285	16594451	mby-5408,mby-3-25-1,mby-3124	absence	1	Common
PTr-3-132988	chr2	16594288	16594455	mby-5062,mby-5226,mby-1002	absence	0.126437	Common
PTr-3-73862	chr2	16614450	16614570	mby-1016	absence	1	Common
PTr-3-109364	chr2	16614576	16614693	mby-5077,mby-3-24-3,mby-5120	absence	0.103448	Common
hAT-3_PTr-22754	chr2	16616432	16616524	mby-1112,mby-3-10-1,mby-1418,mby-3601,mby-1808,mby-4221,mby-4101,mby-0043,mby-0074	presence	0.103448	Common
DNA-3-1_PTr-44086	chr2	16682612	16682842	mby-3-5-3	absence	0.183908	Common
PTr-3-44152	chr2	16687630	16687687	mby-4429	absence	1	Common
PTr-3-50896	chr2	16687630	16687738	mby-3-10-1,mby-5038,mby-1338,mby-1807,mby-4241,mby-3124,mby-5077,mby-4342,mby-1211,mby-1702,mby-4221,mby-3210,mby-5016,mby-0043,mby-1354,mby-1278,mby-1501,mby-1402,mby-1407,mby-4101,mby-4405,mby-1201,mby-1112,mby-5088,mby-2-5,mby-3-92-1,mby-3-7-1,mby-4153,mby-8004,mby-4129,mby-1244,mby-2-8,mby-3381,mby-1306,mby-4308,mby-5120,mby-0010,mby-8208,mby-8204,mby-0070,mby-0057,mby-3-98-1,mby-9603,mby-3-2…	absence	0.942529	Common
DNA-3-1_PTr-131497	chr2	16696805	16696965	mby-9603,mby-4333,mby-1513,mby-6510	absence	1	Common
DNA-3-1_PTr-168461	chr2	16840294	16840412	mby-1402	absence	0.448276	Common
DNA-3-1_PTr-88387	chr2	16869727	16869893	mby-3-10-1	absence	0.908046	Common
Helitron-N2_PTr-72238	chr2	16911189	16911372	mby-1002	absence	0.0114943	Common
Copia-55_PTr-LTR-129011	chr2	16934099	16934133	mby-3425,mby-1002	presence	0.0229885	Common
Copia-91_PTr-LTR-50338	chr2	16934969	16935020	mby-3-10-1	absence	0.172414	Common
Helitron-N1_PTr-47867	chr2	16945311	16945340	mby-5408	absence	1	Common
Helitron-N1_PTr-110839	chr2	16954058	16954101	mby-3-5-3,mby-4235	absence	0.91954	Common
DNA-3-1_PTr-63815	chr2	17001421	17001536	mby-5077,mby-3-24-3,mby-3-9-3,mby-5226,mby-1002,mby-2-8,mby-3-57-3,mby-5120,mby-5408	absence	0.643678	Common
DNA-3-1_PTr-158364	chr2	17001541	17001659	mby-0043,mby-3-10-1,mby-3-98-1,mby-4406,mby-3-4-2	absence	1	Common
DNA-3-3_PTr-51214	chr2	17032927	17033088	mby-3-10-1,mby-3-24-3,mby-1016,mby-5226,mby-1002,mby-3381,mby-3-57-3,mby-3441,mby-0010,mby-5016,mby-4405,mby-5408	absence	1	Common
DNA-3-1_PTr-20567	chr2	17089425	17089596	mby-1112,mby-3-10-1,mby-2-5,mby-3441,mby-3-92-1,mby-3-7-1,mby-6328,mby-5077,mby-1002,mby-1702,mby-0009	presence	0.126437	Common
DNA-3-1_PTr-96432	chr2	17132035	17132097	mby-1328	absence	0.0229885	Common
DNA-3-1_PTr-99216	chr2	17132035	17132097	mby-1016	absence	0.597701	Common
PTr-3-104761	chr2	17138284	17138313	mby-5077,mby-5120	absence	0.758621	Common
POPGY2_LTR-33478	chr2	17225312	17225427	mby-5226	absence	0.0114943	Common
Copia-56_PTr-I-111479	chr2	17290804	17290904	mby-3-16-28,mby-3-25-1	absence	1	Common
Gypsy-28_PTr-LTR-90690	chr2	17297096	17297177	mby-5101,mby-4333,mby-6510,mby-2-19,mby-0096,mby-1223	presence	0.0689655	Common
Gypsy-28_PTr-LTR-6900	chr2	17377482	17377593	mby-1112,mby-3-10-1,mby-5077,mby-3210,mby-6328,mby-5099,mby-3-9-3,mby-5004,mby-8208,mby-0043,mby-0095,mby-0074,mby-0096,mby-0070	presence	0.16092	Common
POPGY1_LTR-119027	chr2	17408778	17408892	mby-3-4-2,mby-5099,mby-1328,mby-4217,mby-9603,mby-6328,mby-1702,mby-3124	absence	0.149425	Common
Ogre-PT2_I-113951	chr2	17425305	17425364	mby-3-16-28	absence	0.0114943	Common
Gypsy13-PTR_I-128075	chr2	17481414	17481533	mby-0074,mby-1354,mby-2-19,mby-4235	absence	0.229885	Common
PTr-3-116159	chr2	17503117	17503217	mby-5077	absence	0.988506	Common
PTr-3-48215	chr2	17503230	17503299	mby-4328	absence	0.448276	Common
PTr-3-133968	chr2	17506260	17506295	mby-5038	absence	0.390805	Common
PTr-3-16127	chr2	17512474	17512597	mby-4429	absence	0.988506	Common
PTr-3-95963	chr2	17512476	17512591	mby-5062,mby-5038,mby-3441,mby-1016,mby-1808,mby-1002,mby-3-16-28,mby-4405,mby-5408	absence	0.574713	Common
Gypsy-72_PTr-LTR-19471	chr2	17537900	17538020	mby-9603,mby-0074	absence	0.0574713	Common
Gypsy18-PTR_LTR-75788	chr2	17538203	17538244	mby-5032,mby-4235,mby-0074,mby-1223,mby-0096,mby-0057	absence	0.103448	Common
PTr-3-20888	chr2	17538771	17538804	mby-1808	absence	0.977011	Common
Copia-56_PTr-LTR-151230	chr2	17574477	17574577	mby-4429	absence	0.264368	Common
Gypsy-25_PTr-LTR-7867	chr2	17620704	17620771	mby-3-10-1,mby-3210,mby-1513,mby-3-5-3,mby-4415,mby-0096,mby-6510	absence	0.517241	Common
POPGY2_LTR-154969	chr2	17665877	17665995	mby-5016	absence	0.0114943	Common
DNA-3-1_PTr-41785	chr2	17671986	17672097	mby-1418,mby-6510,mby-3-92-1,mby-5101,mby-5032,mby-3-25-1,mby-1513,mby-1407,mby-2-19,mby-3932,mby-8208,mby-1223,mby-4429	presence	0.149425	Common
POPGY1_LTR-7987	chr2	17683094	17683196	mby-5226,mby-3-24-3,mby-5016,mby-1002	absence	0.287356	Common
POPGY1_LTR-142212	chr2	17685783	17685843	mby-3-24-3,mby-1016,mby-5226,mby-1808,mby-3381,mby-3-57-3,mby-3441,mby-5016,mby-4405,mby-5408	presence	0.114943	Common
POPGY1_LTR-78847	chr2	17689469	17689671	mby-3-10-1,mby-4101,mby-4241,mby-3601,mby-6328,mby-4120,mby-4342,mby-0043,mby-4221,mby-4308,mby-1354,mby-0095,mby-4333,mby-1112,mby-1328,mby-3-7-1,mby-4153,mby-2-8,mby-8204,mby-1223,mby-0070,mby-1201,mby-3-25-1,mby-3-57-3,mby-4415	absence	0.816092	Common
Gypsy-26_PTr-LTR-136285	chr2	17692550	17692737	mby-3-10-1,mby-5099,mby-8314,mby-4241,mby-4120,mby-1244,mby-1407,mby-3425,mby-0096,mby-5408,mby-4328	presence	0.126437	Common
Copia-91_PTr-LTR-68100	chr2	17735582	17735685	mby-3932	absence	0.0344828	Common
Gypsy-76_PTr-LTR-75050	chr2	17813214	17813256	mby-5062,mby-5077,mby-8314,mby-2-3,mby-4201,mby-5226,mby-3-25-1,mby-1513,mby-4241,mby-1306,mby-3932,mby-4342,mby-8204,mby-5004,mby-0095,mby-4429,mby-4328,mby-1278	presence	0.206897	Common
ENSPM1_PT-79189	chr2	17958936	17958973	mby-5077,mby-3441	absence	0.183908	Common
POPGY1_LTR-6532	chr2	17970645	17970716	mby-5120	absence	0.0114943	Common
Ogre-PT2_LTR-24740	chr2	17994542	17994659	mby-5226,mby-5408	absence	1	Common
Harbinger1_PTr-166884	chr2	18012640	18012745	mby-4429	absence	1	Common
hAT-4_PTr-19809	chr2	18101765	18101838	mby-5226	absence	0.563218	Common
hAT-4_PTr-30826	chr2	18101765	18101838	mby-5038	absence	0.149425	Common
Gypsy-28_PTr-I-24657	chr2	18122044	18122099	mby-8204,mby-0010	absence	0.988506	Common
POPGY1_I-126732	chr2	18156080	18156187	mby-5408	absence	0.0344828	Common
POPGY1_LTR-112139	chr2	18161182	18161242	mby-4406	absence	0.0114943	Common
POPGY2_LTR-111686	chr2	18162253	18162384	mby-5101,mby-1702,mby-1338,mby-1418	absence	0.045977	Common
Copia-54_PTr-LTR-104674	chr2	18305222	18305252	mby-8004	absence	0.988506	Common
Helitron-N4_PTr-58634	chr2	18339448	18339539	mby-5032	absence	0.0114943	Common
Helitron-N1_PTr-140241	chr2	18348663	18348778	mby-3-57-3,mby-5120	absence	0.655172	Common
Helitron-N1_PTr-67790	chr2	18350059	18350137	mby-1112	absence	0.0344828	Common
[truncated: 7,682 more rows]

## Sheet: Data S11
Data S11. Polymorphic TEs of popNE.
TE ID	chromosome	start	end	Accessions_TE_present	Minor_allele	MAF	Frequency_classification
PTr-3-21990	chr1	547117	547219	mby-0096	absence	0.869565	Common
Copia18-PTR_LTR-118484	chr1	900469	900628	mby-1338,mby-1002,mby-1211,mby-0043,mby-1354,mby-0009,mby-1278,mby-1402,mby-1407,mby-0095,mby-0096,mby-1201,mby-1112,mby-1328,mby-1016,mby-1244,mby-1306,mby-0010,mby-0074,mby-1223,mby-0070,mby-0057,mby-1418	absence	1	Common
POPGY2_LTR-76798	chr1	1567534	1567657	mby-0096,mby-0057	absence	0.826087	Common
PTr-3-25857	chr1	1635692	1635812	mby-0096,mby-1418,mby-0010,mby-1402	absence	0.652174	Common
hAT-1_PTr-82383	chr1	2204889	2204959	mby-1112,mby-1418,mby-1328,mby-1016,mby-1002,mby-1407,mby-1306,mby-0010,mby-1244,mby-0095,mby-0096,mby-1223,mby-1278	presence	0.565217	Common
Copia43-PTR_I-51898	chr1	3032998	3033179	mby-1338,mby-1407,mby-0070,mby-0096,mby-1201,mby-0009,mby-1278	presence	0.304348	Common
PTr-3-158192	chr1	3807082	3807158	mby-0096,mby-1002,mby-0070	presence	0.130435	Common
DNA-3-1_PTr-137945	chr1	3848610	3848682	mby-0096	absence	0.26087	Common
Gypsy-79_PTr-LTR-74598	chr1	5013711	5013816	mby-0096,mby-0074,mby-1328	absence	0.956522	Common
Copia21-PTR_LTR-81081	chr1	5675305	5675411	mby-0096,mby-1223,mby-0074,mby-1418	absence	1	Common
PTr-3-28002	chr1	5943826	5943982	mby-0096,mby-1354,mby-0074	absence	1	Common
PTr-3-123965	chr1	9459791	9459896	mby-1418,mby-1402,mby-1211,mby-0096,mby-1223,mby-0074,mby-0057	absence	1	Common
Helitron-N1_PTr-105619	chr1	9777572	9777601	mby-1338,mby-1211,mby-1306,mby-0096,mby-0057,mby-0074,mby-1278	absence	0.869565	Common
DNA-3-1_PTr-64717	chr1	11789114	11789205	mby-0096	absence	1	Common
Helitron-N1_PTr-140241	chr1	12078499	12078613	mby-1328,mby-1402,mby-1002,mby-1244,mby-0009,mby-0043,mby-0096,mby-0070,mby-1278	absence	0.782609	Common
PTr-3-157546	chr1	12913980	12914137	mby-1418,mby-1328,mby-1016,mby-1244,mby-1306,mby-0096,mby-1223,mby-0074,mby-1201	absence	1	Common
DNA-3-1_PTr-148781	chr1	13012070	13012139	mby-0096	absence	0.347826	Common
PTr-3-80093	chr1	13713877	13713939	mby-1112,mby-1338,mby-1418,mby-1328,mby-1016,mby-1278,mby-1244,mby-1211,mby-1306,mby-0010,mby-0043,mby-0095,mby-0096,mby-1223,mby-1354,mby-0074,mby-0009,mby-0057	absence	1	Common
PTr-3-104935	chr1	13739880	13739997	mby-1278,mby-1338,mby-1418,mby-1328,mby-0057,mby-1016,mby-1402,mby-1244,mby-1002,mby-1407,mby-1211,mby-0010,mby-0009,mby-0043,mby-0096,mby-1223,mby-0070,mby-1201	absence	1	Common
DNA-3-1_PTr-56280	chr1	14655720	14655873	mby-0096,mby-1418	absence	0.565217	Common
PTr-3-87949	chr1	16125520	16125615	mby-1418,mby-1402,mby-0096,mby-1223,mby-1354,mby-0074	presence	0.26087	Common
Gypsy-79_PTr-LTR-31347	chr1	16780692	16780768	mby-1211,mby-0096,mby-1418,mby-0074	presence	0.173913	Common
L1-3_PTr-120670	chr1	17068455	17068688	mby-1211,mby-0096	presence	0.0869565	Common
PTr-3-146463	chr1	17373350	17373451	mby-1112,mby-1418,mby-1328,mby-1016,mby-1278,mby-1244,mby-1002,mby-1407,mby-0057,mby-0010,mby-0009,mby-0043,mby-0095,mby-0096,mby-1223,mby-1354,mby-1402,mby-0070,mby-1201	absence	1	Common
PTr-3-155172	chr1	17450087	17450170	mby-1112,mby-1402,mby-1244,mby-0010,mby-0096,mby-0009,mby-1278	absence	0.869565	Common
DNA-3-3_PTr-153894	chr1	17481205	17481321	mby-1112,mby-1338,mby-1328,mby-1016,mby-1278,mby-1402,mby-1002,mby-1407,mby-1244,mby-0009,mby-0096,mby-1223,mby-1354,mby-0074,mby-0070,mby-1201	absence	1	Common
Gypsy6-PTR_LTR-25478	chr1	17883796	17883960	mby-1418,mby-1402,mby-1211,mby-0096,mby-1223,mby-1354,mby-0074,mby-0057	absence	0.652174	Common
Gypsy18-PTR_LTR-149804	chr1	18122320	18122429	mby-0096	absence	0.0869565	Common
Helitron-N1_PTr-39036	chr1	18386941	18387069	mby-1211,mby-0096,mby-1418	absence	0.347826	Common
POPGY1_LTR-90795	chr1	18586635	18586693	mby-0096	absence	0.304348	Common
POPGY2_LTR-117235	chr1	18975257	18975348	mby-1112,mby-1328,mby-1244,mby-1407,mby-1211,mby-0010,mby-0043,mby-0096,mby-1201	absence	1	Common
Gypsy-27_PTr-LTR-2770	chr1	19406165	19406255	mby-1338,mby-1002,mby-1211,mby-0043,mby-1354,mby-0009,mby-1278,mby-1402,mby-1407,mby-0095,mby-0096,mby-1201,mby-1112,mby-1328,mby-1016,mby-1244,mby-1306,mby-0010,mby-0074,mby-1223,mby-0070,mby-0057,mby-1418	presence	1	Common
Helitron-N2_PTr-59754	chr1	19430896	19430941	mby-1016,mby-1306,mby-0010,mby-0095,mby-0096,mby-0070	absence	0.26087	Common
Gypsy-28_PTr-I-40780	chr1	19514881	19514934	mby-1418,mby-1402,mby-1211,mby-0096,mby-1223,mby-1354,mby-0074,mby-0057	absence	0.347826	Common
Gypsy18-PTR_LTR-106726	chr1	19685806	19685923	mby-0096,mby-0074	absence	0.869565	Common
PTr-3-154356	chr1	21089980	21090159	mby-1338,mby-1002,mby-1211,mby-0043,mby-0009,mby-1278,mby-1402,mby-1407,mby-0095,mby-0096,mby-1201,mby-1112,mby-1328,mby-1016,mby-1244,mby-1306,mby-0010,mby-0074,mby-1223,mby-0070,mby-0057,mby-1418	presence	0.956522	Common
ENSPM1_PT-141741	chr1	21111664	21111773	mby-0096,mby-0057	absence	0.782609	Common
Gypsy-76_PTr-LTR-142395	chr1	21818436	21818489	mby-0096,mby-1223,mby-1354,mby-0074	absence	0.347826	Common
hAT-1_PTr-38707	chr1	22495017	22495093	mby-0096	absence	1	Common
Gypsy-26_PTr-LTR-93038	chr1	23867550	23867646	mby-1112,mby-1338,mby-1418,mby-1328,mby-1278,mby-1407,mby-0043,mby-0096,mby-1223,mby-1354,mby-1402,mby-0009,mby-1201	absence	0.608696	Common
Copia-54_PTr-I-161540	chr1	24411985	24412044	mby-0096,mby-1418,mby-0074,mby-1002	presence	0.173913	Common
DNA-3-3_PTr-103135	chr1	24429257	24429308	mby-0043,mby-0095,mby-0096,mby-1201	absence	0.608696	Common
Gypsy-79_PTr-LTR-160513	chr1	24653030	24653135	mby-1211,mby-0096,mby-1223,mby-1402,mby-0057	absence	0.304348	Common
DNA-3-1_PTr-108667	chr1	25626672	25626782	mby-0096	absence	0.347826	Common
PTr-3-21904	chr1	25631121	25631343	mby-1418,mby-1002,mby-1407,mby-0043,mby-0095,mby-0096,mby-1354,mby-0057	presence	0.347826	Common
Helitron-N3_PTr-95478	chr1	25717192	25717231	mby-0096	absence	0.347826	Common
Harbinger1_PTr-127816	chr1	25803310	25803423	mby-1338,mby-1016,mby-1244,mby-1407,mby-1306,mby-0043,mby-0095,mby-0096,mby-1278,mby-0070,mby-1201	absence	0.956522	Common
hAT-4_PTr-107879	chr1	26330480	26330578	mby-1418,mby-1402,mby-1211,mby-0096,mby-1223,mby-0074	absence	0.304348	Common
Helitron-N1_PTr-49375	chr1	26428289	26428384	mby-1211,mby-0096	absence	1	Common
hAT-1_PTr-140876	chr1	26725510	26725622	mby-1338,mby-1002,mby-1211,mby-0043,mby-1354,mby-0009,mby-1278,mby-1402,mby-1407,mby-0095,mby-0096,mby-1201,mby-1112,mby-1328,mby-1016,mby-1244,mby-1306,mby-0010,mby-0074,mby-1223,mby-0070,mby-0057,mby-1418	presence	1	Common
Copia52-PTR_LTR-31257	chr1	27086130	27086306	mby-1338,mby-1002,mby-1211,mby-0043,mby-1354,mby-0009,mby-1278,mby-1402,mby-1407,mby-0095,mby-0096,mby-1201,mby-1112,mby-1328,mby-1016,mby-1244,mby-1306,mby-0010,mby-0074,mby-1223,mby-0070,mby-0057,mby-1418	presence	1	Common
DNA-3-1_PTr-19971	chr1	27588285	27588392	mby-0096,mby-1402,mby-0057	absence	1	Common
Gypsy-79_PTr-LTR-132304	chr1	27777838	27777956	mby-0096,mby-0057	presence	0.0869565	Common
DNA-3-3_PTr-93452	chr1	29362681	29362795	mby-0096,mby-1354	absence	1	Common
DNA-3-1_PTr-114645	chr1	30220262	30220336	mby-1112,mby-1338,mby-1418,mby-1328,mby-1407,mby-0010,mby-0096,mby-1223,mby-1354,mby-1278	presence	0.434783	Common
PTr-3-93161	chr1	30229605	30229761	mby-1402,mby-1407,mby-0010,mby-0095,mby-0096,mby-1223,mby-0009	absence	1	Common
Copia38-PTR_I-90070	chr1	32209350	32209446	mby-0096,mby-1402	absence	0.391304	Common
PTr-3-146334	chr1	32375319	32375349	mby-0096,mby-1223,mby-0074	absence	0.695652	Common
Copia5-PTR_LTR-73848	chr1	32554886	32555071	mby-0096,mby-1223,mby-1402,mby-1418	presence	0.173913	Common
DNA-3-3_PTr-167261	chr1	33442377	33442484	mby-1338,mby-1016,mby-0096,mby-1354,mby-0074,mby-1278	absence	0.956522	Common
DNA-3-3_PTr-154011	chr1	33741431	33741581	mby-1112,mby-1328,mby-0095,mby-0096,mby-1354,mby-0070,mby-1278	absence	1	Common
Copia-3_PTri-I-42111	chr1	34127735	34127853	mby-0096	absence	0.0869565	Common
Gypsy-79_PTr-LTR-17445	chr1	34212128	34212206	mby-1338,mby-1418,mby-1016,mby-1402,mby-1002,mby-1211,mby-0096,mby-0057,mby-1278	presence	0.391304	Common
Copia33-PTR_I-109331	chr1	34403080	34403170	mby-0096,mby-1407,mby-1402,mby-1201	absence	0.347826	Common
PTr-3-129608	chr1	34731972	34732041	mby-0096	absence	0.347826	Common
PTr-3-130750	chr1	34856736	34856853	mby-1112,mby-1338,mby-1418,mby-1328,mby-0057,mby-1402,mby-1278,mby-1244,mby-1407,mby-1211,mby-1306,mby-0010,mby-0009,mby-0095,mby-0096,mby-1223,mby-1354,mby-0074,mby-0070,mby-1201	presence	0.869565	Common
DNA-3-2_PTr-47687	chr1	35677777	35677852	mby-0096	absence	0.913043	Common
DNA-3-1_PTr-98436	chr1	35906329	35906408	mby-0096	absence	0.347826	Common
PTr-3-114407	chr1	35967922	35967972	mby-1211,mby-0096,mby-1223,mby-1354,mby-0074,mby-0057	absence	0.478261	Common
POPGY1_I-1312	chr1	36689116	36689201	mby-1418,mby-1016,mby-1402,mby-1211,mby-0096,mby-1223,mby-0074	absence	1	Common
POPGY2_LTR-29427	chr1	38355213	38355268	mby-0096	absence	0.826087	Common
PTr-3-50896	chr1	39239141	39239255	mby-1278,mby-1338,mby-1418,mby-1016,mby-1402,mby-1002,mby-1407,mby-1211,mby-0010,mby-0009,mby-0095,mby-0096,mby-1223,mby-1354,mby-0074,mby-0070,mby-1244	absence	0.913043	Common
Gypsy-71_PTr-LTR-135688	chr1	39352406	39352544	mby-0096	absence	0.869565	Common
hAT-6_PTr-79545	chr1	39552691	39552761	mby-1418,mby-1402,mby-0096,mby-1223,mby-1354,mby-0057	absence	1	Common
Copia-91_PTr-LTR-68100	chr1	40478912	40478961	mby-0096	absence	0.0434783	Common
DNA-3-1_PTr-50406	chr1	41289170	41289254	mby-0096	absence	0.608696	Common
Gypsy-27_PTr-I-161008	chr1	42337973	42338105	mby-1338,mby-1002,mby-1211,mby-0043,mby-1354,mby-0009,mby-1278,mby-1402,mby-1407,mby-0095,mby-0096,mby-1201,mby-1112,mby-1328,mby-1016,mby-1244,mby-1306,mby-0010,mby-0074,mby-1223,mby-0070,mby-0057,mby-1418	presence	1	Common
Copia9-PTR_I-31221	chr1	43306731	43306800	mby-1211,mby-0096,mby-1418,mby-1354	absence	0.173913	Common
Copia-56_PTr-LTR-61093	chr1	45053525	45053617	mby-1402,mby-0096,mby-1354,mby-0074,mby-0057	absence	1	Common
PTr-3-104935	chr1	45341063	45341161	mby-1418,mby-1211,mby-0096,mby-1223,mby-1354,mby-0074,mby-0057	absence	1	Common
Copia17-PTR_LTR-127318	chr1	45354457	45354550	mby-1418,mby-1244,mby-1211,mby-0096,mby-1354,mby-0057	absence	1	Common
Gypsy18-PTR_LTR-16187	chr1	46662732	46662916	mby-1112,mby-1328,mby-1016,mby-1402,mby-1244,mby-0009,mby-0043,mby-0096,mby-1223,mby-0070,mby-1278	absence	1	Common
DNA-3-1_PTr-73624	chr1	47806785	47806840	mby-0096	absence	0.347826	Common
hAT-3_PTr-96424	chr1	48166585	48166678	mby-0096	absence	0.826087	Common
DNA-3-1_PTr-130484	chr1	48167479	48167632	mby-1016,mby-0096,mby-1418,mby-1244	presence	0.173913	Common
DNA-3-3_PTr-93452	chr1	48998736	48998967	mby-1418,mby-1402,mby-1211,mby-0096,mby-1223,mby-1354,mby-0057	absence	1	Common
POPGY1_I-162742	chr1	50426903	50427031	mby-0096,mby-1223,mby-1418	absence	0.26087	Common
PTr-3-139085	chr1	50427415	50427506	mby-1278,mby-1338,mby-1328,mby-1016,mby-1402,mby-1002,mby-1306,mby-1244,mby-0043,mby-0096,mby-0057,mby-0009,mby-1201	presence	0.565217	Common
DNA-3-1_PTr-95844	chr1	2054733	2054794	mby-0043,mby-0095,mby-0009,mby-1278	absence	0.347826	Common
Ogre-PT2_LTR-110302	chr1	2898395	2898486	mby-1328,mby-1244,mby-1306,mby-0095,mby-1354,mby-0070	absence	0.869565	Common
PTr-3-21404	chr1	6515610	6515697	mby-1418,mby-1328,mby-1244,mby-1407,mby-1002,mby-0043,mby-0095,mby-1278	absence	0.826087	Common
DNA-3-3_PTr-110728	chr1	7814480	7814557	mby-1112,mby-1338,mby-1328,mby-1278,mby-1244,mby-1407,mby-1211,mby-1306,mby-0010,mby-0009,mby-0043,mby-0095,mby-0074,mby-0057,mby-1354,mby-1402,mby-0070,mby-1201	absence	1	Common
PTr-3-104547	chr1	10885160	10885254	mby-1112,mby-1338,mby-1418,mby-1328,mby-1016,mby-1402,mby-1002,mby-1407,mby-1211,mby-1306,mby-1244,mby-0009,mby-0043,mby-0095,mby-0057,mby-1354,mby-0070,mby-1201	absence	1	Common
Caulimovirus-2_PTr-10186	chr1	11010383	11010490	mby-1338,mby-1328,mby-1244,mby-1002,mby-0095,mby-0074,mby-1278	presence	0.304348	Common
DNA-3-1_PTr-117979	chr1	11359124	11359152	mby-0095	absence	1	Common
Gypsy-32_PT-LTR-82485	chr1	11580569	11580778	mby-1112,mby-1338,mby-1418,mby-1016,mby-1407,mby-1211,mby-0043,mby-0095,mby-0074,mby-1278,mby-0009,mby-0057	absence	0.652174	Common
Copia-56_PTr-LTR-119694	chr1	13589335	13589412	mby-1112,mby-1328,mby-1016,mby-1278,mby-1002,mby-1407,mby-1211,mby-1306,mby-0010,mby-0009,mby-0043,mby-0095,mby-0074,mby-1223,mby-1402,mby-0070,mby-1244	absence	1	Common
PTr-3-154210	chr1	13770628	13770744	mby-0095,mby-0009,mby-0057	absence	0.26087	Common
DNA-3-1_PTr-29331	chr1	14377498	14377596	mby-0095	absence	0.652174	Common
Gypsy-25_PTr-LTR-142333	chr1	15667780	15667852	mby-0043,mby-0095	presence	0.0869565	Common
Helitron-N1_PTr-39036	chr1	17545914	17545996	mby-0095,mby-1223,mby-0010	absence	0.347826	Common
Copia-18_PTri-I-72905	chr1	18080034	18080094	mby-1338,mby-1328,mby-0010,mby-0095,mby-1354,mby-1201	absence	1	Common
PTr-3-11150	chr1	18490693	18490723	mby-0095	absence	0.0434783	Common
PTr-3-57886	chr1	19523317	19523440	mby-0095	absence	0.913043	Common
Gypsy-28_PTr-I-172194	chr1	19915622	19915655	mby-1112,mby-1338,mby-1418,mby-1328,mby-1016,mby-1278,mby-1244,mby-1002,mby-1407,mby-1211,mby-0010,mby-0009,mby-0043,mby-0095,mby-0074,mby-0057,mby-0070,mby-1201	presence	0.782609	Common
hAT-6_PTr-62785	chr1	22022116	22022337	mby-0095,mby-0009,mby-0070	absence	0.304348	Common
Gypsy-73_PTr-LTR-157740	chr1	23189014	23189083	mby-0095,mby-1244,mby-1201	absence	0.347826	Common
PTr-3-110346	chr1	24751491	24751544	mby-0095	absence	0.956522	Common
Helitron-N1_PTr-91919	chr1	25801563	25801730	mby-1112,mby-0095,mby-1328,mby-1244,mby-0057	absence	1	Common
Caulimovirus-1_PTr-128985	chr1	26835268	26835346	mby-0095,mby-1244	absence	0.869565	Common
Helitron-N1_PTr-22912	chr1	27250814	27250923	mby-1002,mby-1407,mby-1211,mby-0010,mby-0043,mby-0095,mby-0009	absence	0.347826	Common
Gypsy-73_PTr-LTR-117092	chr1	28373175	28373205	mby-1338,mby-1328,mby-1402,mby-1407,mby-0043,mby-0095,mby-0070,mby-1278	absence	1	Common
DNA-3-1_PTr-133416	chr1	31273033	31273131	mby-0095,mby-1338,mby-1418,mby-1244,mby-1201	absence	0.913043	Common
Copia-54_PTr-LTR-104674	chr1	32632545	32632635	mby-1016,mby-1407,mby-0010,mby-0043,mby-0095,mby-0009	absence	0.956522	Common
DNA-3-3_PTr-110728	chr1	34003244	34003312	mby-1112,mby-1338,mby-1418,mby-1328,mby-1278,mby-1244,mby-1407,mby-1306,mby-0095,mby-0074,mby-1223,mby-1402,mby-1201	absence	1	Common
hAT-2_PTr-159362	chr1	34553878	34553979	mby-1418,mby-1328,mby-1244,mby-0010,mby-0095,mby-0009	absence	1	Common
PTr-3-146618	chr1	35097665	35097755	mby-1278,mby-1402,mby-1211,mby-1306,mby-0010,mby-0070,mby-0095,mby-0057,mby-0009,mby-1201	absence	1	Common
Helitron-N1_PTr-43383	chr1	37974184	37974294	mby-1211,mby-0095,mby-1016	absence	1	Common
Gypsy-78_PTr-LTR-75376	chr1	39733083	39733198	mby-1112,mby-1016,mby-1002,mby-1407,mby-1211,mby-1306,mby-0010,mby-0095,mby-0074,mby-0070	presence	0.434783	Common
Copia-54_PTr-LTR-1877	chr1	40072015	40072070	mby-0095,mby-1407,mby-1306	absence	0.130435	Common
PTr-3-170735	chr1	41596164	41596304	mby-1211,mby-0043,mby-0095,mby-1201,mby-0070,mby-1278	presence	0.26087	Common
PTr-3-139085	chr1	42714751	42714884	mby-0095	absence	0.347826	Common
Gypsy19-PTR_LTR-53131	chr1	43290856	43290963	mby-0095,mby-0070,mby-0057	absence	0.26087	Common
DNA-3-3_PTr-10717	chr1	43677124	43677215	mby-1016,mby-1244,mby-1407,mby-0010,mby-0070,mby-0095,mby-0009	absence	0.913043	Common
Helitron-N1_PTr-64828	chr1	44043618	44043699	mby-1211,mby-0095,mby-1016	absence	0.608696	Common
Copia-54_PTr-I-80887	chr1	44643328	44643426	mby-1112,mby-1338,mby-1418,mby-1002,mby-1407,mby-0043,mby-0095,mby-0009	absence	0.782609	Common
Helitron-N3_PTr-43125	chr1	45198735	45198780	mby-1418,mby-1002,mby-1211,mby-1306,mby-0010,mby-0070,mby-0043,mby-0095,mby-1278,mby-0009,mby-1244	absence	0.73913	Common
PTr-3-103142	chr1	45316072	45316127	mby-1002,mby-0095,mby-0074,mby-1201,mby-0009,mby-0057	absence	0.956522	Common
hAT-1N_PTr-34951	chr1	45784888	45784956	mby-1338,mby-1016,mby-1002,mby-0010,mby-0095,mby-1354,mby-0070	presence	0.304348	Common
Copia-56_PTr-I-69064	chr1	46769380	46769459	mby-0095	absence	0.0869565	Common
Gypsy-79_PTr-LTR-120574	chr1	46887429	46887530	mby-1338,mby-1328,mby-1016,mby-1407,mby-1306,mby-0070,mby-0095,mby-0009,mby-1278	absence	1	Common
DNA-3-3_PTr-146640	chr1	48318882	48318941	mby-1112,mby-0095,mby-1338,mby-1328	absence	0.521739	Common
EnSpm1B_PT-89241	chr1	48809169	48809240	mby-0095,mby-1418,mby-0009	absence	0.217391	Common
PTr-3-64785	chr1	49870293	49870397	mby-0095	absence	1	Common
Copia-54_PTr-LTR-89983	chr1	1806166	1806283	mby-0074,mby-1418,mby-1354	absence	0.869565	Common
L1-3_PTr-27443	chr1	2853359	2853442	mby-0074	absence	0.956522	Common
Gypsy-79_PTr-LTR-120573	chr1	3311228	3311301	mby-0074	absence	1	Common
Harbinger1_PTr-127816	chr1	3958745	3958840	mby-1211,mby-0074,mby-0057	absence	0.956522	Common
PTr-3-31707	chr1	5332343	5332443	mby-0074,mby-0057	absence	0.347826	Common
DNA-3-1_PTr-34583	chr1	6375764	6375995	mby-1211,mby-0074,mby-1418	absence	1	Common
DNA-3-1_PTr-147803	chr1	6722517	6722639	mby-0074	absence	1	Common
Copia5-PTR_I-74650	chr1	7218044	7218145	mby-1112,mby-1328,mby-1402,mby-1002,mby-0010,mby-1244,mby-0043,mby-0074,mby-0070	absence	1	Common
Helitron-N1_PTr-64828	chr1	8346536	8346569	mby-1306,mby-0074,mby-1338,mby-1328	absence	0.608696	Common
DNA-3-1_PTr-65314	chr1	9462663	9462777	mby-1338,mby-1328,mby-1402,mby-1306,mby-0010,mby-0009,mby-0074,mby-0070	absence	0.478261	Common
Ogre-PT2_LTR-174744	chr1	9484383	9484463	mby-1211,mby-0074,mby-1223,mby-0057	absence	0.26087	Common
DNA-3-1_PTr-36070	chr1	10192797	10193020	mby-0074,mby-1223	presence	0.0869565	Common
Gypsy-79_PTr-LTR-18261	chr1	10236488	10236540	mby-0074	absence	0.26087	Common
Gypsy-75_PTr-LTR-117666	chr1	11130997	11131244	mby-0074	absence	0.913043	Common
DNA-3-3_PTr-143088	chr1	11444595	11444784	mby-1112,mby-1338,mby-1328,mby-0057,mby-1016,mby-1278,mby-1244,mby-1407,mby-1211,mby-1306,mby-0043,mby-0074,mby-1223,mby-1354,mby-1402,mby-0070,mby-1201	presence	0.73913	Common
GYPOT1_LTR-137935	chr1	12099182	12099278	mby-0074,mby-1223	absence	1	Common
PTr-3-155293	chr1	12599360	12599398	mby-0074	absence	1	Common
POPGY2_LTR-38387	chr1	12671418	12671449	mby-0074,mby-1328,mby-0009	absence	0.826087	Common
DNA-3-1_PTr-167379	chr1	13871997	13872076	mby-0074	absence	1	Common
PTr-3-20137	chr1	14274935	14275037	mby-1112,mby-1338,mby-1328,mby-1402,mby-1244,mby-0010,mby-0074,mby-1278	absence	1	Common
ENSPM1_PT-128300	chr1	14275566	14275696	mby-0074	absence	0.956522	Common
DNA-3-2_PTr-80765	chr1	15319980	15320079	mby-0074	absence	0.826087	Common
Copia-54_PTr-I-120461	chr1	15618130	15618170	mby-0074,mby-1418	absence	0.521739	Common
Gypsy-79_PTr-LTR-141856	chr1	16781189	16781241	mby-0074,mby-1354,mby-1402	absence	0.956522	Common
POPGY1_LTR-16466	chr1	17490243	17490389	mby-1211,mby-0074,mby-1201	absence	0.869565	Common
Copia-54_PTr-LTR-98010	chr1	17882137	17882248	mby-0074,mby-1223,mby-1354,mby-0057	absence	1	Common
PTr-3-116159	chr1	17927100	17927237	mby-1328,mby-1244,mby-1002,mby-0074,mby-1223,mby-0057	absence	1	Common
EnSpm3_PT-154170	chr1	21987967	21988023	mby-0074	absence	0.0869565	Common
Ogre-PT2_LTR-38178	chr1	24009358	24009530	mby-0074	absence	0.347826	Common
Gypsy-32_PT-LTR-135502	chr1	24591342	24591456	mby-1211,mby-0074,mby-1418	absence	1	Common
Gypsy-73_PTr-LTR-9203	chr1	24594521	24594681	mby-0074,mby-1402	absence	0.130435	Common
DNA-3-1_PTr-73147	chr1	24695700	24695847	mby-0074,mby-1402	absence	0.956522	Common
PTr-3-143018	chr1	25862003	25862072	mby-0074,mby-1418	absence	0.130435	Common
DNA-3-1_PTr-102998	chr1	25930117	25930235	mby-1418,mby-0074,mby-1223,mby-1402,mby-0057	absence	0.391304	Common
PTr-3-59299	chr1	31581818	31581958	mby-0074	absence	1	Common
Gypsy-79_PTr-LTR-131612	chr1	32010701	32010804	mby-0074,mby-1418	presence	0.0869565	Common
EnSpm1B_PT-126654	chr1	32741685	32741791	mby-1112,mby-1338,mby-1418,mby-1328,mby-1016,mby-1278,mby-1407,mby-1211,mby-0010,mby-0074,mby-1223,mby-1354,mby-1402,mby-0070,mby-1201	absence	0.956522	Common
DNA-3-1_PTr-162899	chr1	34537400	34537516	mby-0074,mby-1418,mby-0057	absence	1	Common
POPGY2_LTR-53430	chr1	35010351	35010458	mby-0074,mby-1354,mby-1402	absence	0.217391	Common
GYPOT1_LTR-36386	chr1	35493079	35493231	mby-0074,mby-1223,mby-0057	absence	1	Common
Gypsy-79_PTr-LTR-105605	chr1	35839553	35839613	mby-0074	absence	0.956522	Common
POPGY2_LTR-117866	chr1	36678518	36678636	mby-0074	absence	0.130435	Common
DNA-3-1_PTr-76230	chr1	37135767	37135849	mby-0074,mby-1418,mby-1402,mby-0057	absence	1	Common
Copia-54_PTr-LTR-30947	chr1	40206853	40206938	mby-1418,mby-1402,mby-0074,mby-1223,mby-1354,mby-0057	absence	0.347826	Common
Helitron-N1_PTr-125053	chr1	41200990	41201095	mby-1112,mby-1338,mby-1016,mby-1402,mby-1244,mby-1306,mby-0074,mby-0070,mby-1278	absence	0.782609	Common
Gypsy-79_PTr-LTR-21125	chr1	41813130	41813239	mby-0074,mby-0057	presence	0.0869565	Common
Copia-70_PT-I-38301	chr1	42823681	42823746	mby-0074,mby-1328,mby-1407	absence	0.956522	Common
L1-3_PTr-120669	chr1	45835893	45835997	mby-1418,mby-1402,mby-1211,mby-0074,mby-1223,mby-1354,mby-0057	presence	0.304348	Common
Gypsy13-PTR_LTR-129374	chr1	46063716	46063816	mby-1211,mby-0074,mby-1223,mby-0057	absence	0.347826	Common
DNA-3-1_PTr-151632	chr1	48917526	48917625	mby-0074	absence	1	Common
DNA-3-1_PTr-65741	chr1	1943947	1944040	mby-1112,mby-0070	absence	1	Common
PTr-3-57106	chr1	3257187	3257306	mby-1112,mby-1278,mby-1244,mby-1407,mby-1201,mby-0070,mby-0057	absence	0.956522	Common
PTr-3-111483	chr1	4105912	4105991	mby-1418,mby-1328,mby-1016,mby-1407,mby-0070,mby-0009,mby-1278	absence	0.347826	Common
PTr-3-45903	chr1	6045112	6045142	mby-1278,mby-1407,mby-1211,mby-1306,mby-0043,mby-0057,mby-0070,mby-1201	absence	0.695652	Common
DNA-3-1_PTr-60800	chr1	6536592	6536649	mby-1244,mby-1328,mby-0070	absence	0.73913	Common
PTr-3-146618	chr1	8503646	8503691	mby-1112,mby-0043,mby-1002,mby-0070	absence	1	Common
Copia51-PTR_I-167188	chr1	10380946	10380972	mby-1306,mby-1002,mby-1328,mby-0070	presence	0.173913	Common
PTr-3-103502	chr1	12280695	12280840	mby-0070,mby-1278	absence	0.347826	Common
DNA-3-1_PTr-58330	chr1	12647956	12648050	mby-1112,mby-1328,mby-1016,mby-1002,mby-1211,mby-1306,mby-0010,mby-1244,mby-0043,mby-0070	absence	1	Common
PTr-3-94938	chr1	13591239	13591369	mby-0070	absence	0.26087	Common
POPGY2_LTR-159848	chr1	17649791	17649851	mby-1306,mby-1244,mby-1002,mby-0070,mby-1407	absence	0.304348	Common
POPGY2_LTR-41175	chr1	23042227	23042322	mby-0070	absence	0.0869565	Common
DNA-3-1_PTr-81093	chr1	27865151	27865239	mby-0070	absence	0.130435	Common
DNA-3-1_PTr-38764	chr1	30345792	30345858	mby-1418,mby-0010,mby-0009,mby-0070	absence	0.565217	Common
Copia33-PTR_I-109331	chr1	30358564	30358641	mby-1338,mby-1244,mby-1306,mby-0010,mby-1278,mby-1354,mby-0070,mby-1201	absence	0.347826	Common
ENSPM1_PT-35270	chr1	35997134	35997266	mby-1338,mby-1418,mby-1402,mby-0070,mby-0009,mby-1201	absence	1	Common
EnSpm1B_PT-126654	chr1	36879031	36879085	mby-1112,mby-1211,mby-0010,mby-0070	absence	0.956522	Common
Helitron-N3_PTr-43125	chr1	39021881	39021962	mby-1112,mby-1338,mby-1328,mby-1016,mby-1402,mby-1306,mby-1223,mby-1354,mby-0070,mby-1278	absence	0.73913	Common
PTr-3-50896	chr1	39263319	39263410	mby-1223,mby-1002,mby-0070,mby-1278	absence	0.913043	Common
DNA-3-1_PTr-56207	chr1	42627334	42627432	mby-0070	absence	1	Common
Harbinger1_PTr-158509	chr1	46362342	46362434	mby-1338,mby-0070	absence	0.521739	Common
DNA-3-2_PTr-143118	chr1	46661554	46661590	mby-0070	absence	1	Common
DNA-3-1_PTr-102998	chr1	47240033	47240115	mby-1112,mby-1002,mby-1407,mby-1244,mby-1354,mby-0070,mby-1201	absence	0.391304	Common
DNA-3-3_PTr-170868	chr1	48318685	48318749	mby-0009,mby-0070	absence	0.73913	Common
Harbinger1_PTr-64740	chr1	1684165	1684269	mby-1112,mby-0010,mby-1328,mby-1201	absence	1	Common
PTr-3-103610	chr1	2277363	2277506	mby-1112,mby-1338,mby-1328,mby-1278,mby-1244,mby-1407,mby-0010,mby-0057,mby-1402,mby-0009,mby-1201	absence	1	Common
Gypsy19-PTR_I-53130	chr1	2847086	2847132	mby-1112	absence	0.26087	Common
DNA-3-1_PTr-132427	chr1	7434761	7434867	mby-1112,mby-1418,mby-1402,mby-1244,mby-0043,mby-1278	absence	1	Common
DNA-3-2B_PTr-35809	chr1	8474986	8475059	mby-1112	absence	0.695652	Common
Gypsy-27_PTr-LTR-113215	chr1	19504498	19504554	mby-1112,mby-1002	presence	0.0869565	Common
EnSpm1B_PT-150514	chr1	21528429	21528519	mby-1112,mby-0043,mby-1278,mby-1201	presence	0.173913	Common
DNA-3-1_PTr-96400	chr1	21585246	21585320	mby-1112,mby-1328	absence	0.173913	Common
DNA-3-1_PTr-117223	chr1	22855574	22855753	mby-1112,mby-1244	absence	0.347826	Common
PTr-3-156700	chr1	26239952	26240001	mby-1112	absence	0.0434783	Common
POPGY2_LTR-142276	chr1	29576691	29576797	mby-1112	absence	0.0869565	Common
ENSPM1_PT-67303	chr1	32643182	32643304	mby-1112,mby-1354	absence	0.956522	Common
DNA-3-1_PTr-94760	chr1	37451806	37451876	mby-1112,mby-1338,mby-1328,mby-1244,mby-1407,mby-1306,mby-1223,mby-1354,mby-0009,mby-1201	absence	1	Common
Helitron-N1_PTr-116085	chr1	37974184	37974294	mby-1112,mby-0010	absence	0.956522	Common
Helitron-N3_PTr-27999	chr1	37976564	37976612	mby-1112	absence	0.130435	Common
PTr-3-138353	chr1	38067879	38067923	mby-1112	absence	0.956522	Common
Copia-91_PTr-LTR-29545	chr1	39034500	39034536	mby-1112,mby-1402,mby-1223,mby-1338,mby-1201	absence	0.26087	Common
DNA-3-3_PTr-104426	chr1	43229541	43229593	mby-1112,mby-1328,mby-1244,mby-0010,mby-0009,mby-1201	absence	1	Common
DNA-3-1_PTr-35538	chr1	43803642	43803691	mby-1112	absence	1	Common
DNA-3-1_PTr-96553	chr1	5882610	5882711	mby-1354,mby-1244,mby-1201	presence	0.130435	Common
PTr-3-130750	chr1	9499312	9499356	mby-1338,mby-0010,mby-1002,mby-1201	absence	0.826087	Common
Helitron-N3_PTr-12591	chr1	11564952	11565029	mby-1354,mby-1244,mby-1201	absence	0.130435	Common
PTr-3-66396	chr1	13770632	13770744	mby-1338,mby-1201	absence	1	Common
Helitron-N1_PTr-108700	chr1	14047002	14047049	mby-1201	absence	1	Common
Helitron-N1_PTr-64828	chr1	16705717	16705813	mby-1201	absence	0.608696	Common
SAT-1_PTr-100241	chr1	17381561	17381639	mby-1338,mby-1407,mby-0057,mby-1201	presence	0.173913	Common
POPGY2_LTR-111686	chr1	17503030	17503147	mby-1201	absence	0.0434783	Common
POPGY1_LTR-119027	chr1	18652597	18652678	mby-1201	absence	0.130435	Common
Gypsy-28_PTr-LTR-39658	chr1	20964949	20965101	mby-1201	absence	0.869565	Common
Gypsy16-PTR_I-29828	chr1	21909043	21909093	mby-1016,mby-1278,mby-0009,mby-1201	presence	0.173913	Common
Copia10-PTR_I-128157	chr1	23747781	23747898	mby-1201	absence	1	Common
PTr-3-35892	chr1	24751491	24751544	mby-1201	absence	0.347826	Common
PTr-3-154394	chr1	25631114	25631340	mby-1338,mby-1201	absence	1	Common
PTr-3-96897	chr1	25978653	25978758	mby-1306,mby-1201	absence	0.347826	Common
PTr-3-116602	chr1	29875233	29875322	mby-1338,mby-1016,mby-1306,mby-0010,mby-0043,mby-1201	presence	0.26087	Common
PTr-3-143770	chr1	30186921	30187044	mby-1211,mby-1306,mby-0009,mby-1201	presence	0.173913	Common
Copia-56_PTr-I-124375	chr1	35094697	35094753	mby-1201	absence	0.0434783	Common
DNA-3-1_PTr-44175	chr1	42711939	42712059	mby-1278,mby-1328,mby-1201	absence	1	Common
DNA-3-3_PTr-133616	chr1	43154332	43154479	mby-1306,mby-1016,mby-1407,mby-1201	absence	0.478261	Common
Gypsy-73_PTr-LTR-33335	chr1	46214223	46214259	mby-1201	absence	0.913043	Common
Gypsy15-PTR_I-122656	chr1	47839508	47839614	mby-1201	absence	0.913043	Common
DNA-3-3_PTr-96992	chr1	48318154	48318197	mby-0043,mby-1306,mby-0010,mby-1201	absence	0.565217	Common
Gypsy-79_PTr-LTR-172824	chr1	49111978	49112089	mby-1306,mby-1201	absence	0.73913	Common
DNA-3-3_PTr-73186	chr1	1205011	1205043	mby-1211,mby-1354	absence	1	Common
Copia-54_PTr-I-131536	chr1	2949622	2949738	mby-1211	absence	1	Common
Ogre-PT3_LTR-151714	chr1	3387822	3387916	mby-1211,mby-1354	absence	0.0869565	Common
Copia5-PTR_I-128252	chr1	3399264	3399314	mby-1211	absence	0.956522	Common
Copia-56_PTr-I-79962	chr1	4161791	4161904	mby-1211	absence	0.26087	Common
Copia-3_PTri-I-115826	chr1	4363554	4363657	mby-1211	absence	1	Common
DNA-3-1_PTr-70680	chr1	5907771	5907872	mby-1211,mby-1402,mby-1354	absence	0.347826	Common
PTr-3-50896	chr1	8082169	8082295	mby-1211,mby-1402	absence	0.913043	Common
Harbinger1_PTr-51220	chr1	9403151	9403239	mby-1211	absence	0.826087	Common
PTr-3-66396	chr1	10099019	10099115	mby-1211,mby-1418	absence	1	Common
DNA-3-1_PTr-59093	chr1	10192795	10193020	mby-1211	absence	0.173913	Common
Helitron-N3_PTr-35971	chr1	11945454	11945555	mby-1211	absence	0.0434783	Common
PTr-3-81849	chr1	13304768	13304888	mby-1211	absence	0.347826	Common
PTr-3-130750	chr1	13827504	13827593	mby-1211	absence	0.826087	Common
Ogre-PT2_LTR-57094	chr1	14132063	14132129	mby-1211,mby-1418	absence	0.130435	Common
hAT-1_PTr-171907	chr1	15567848	15568001	mby-1211	absence	0.0434783	Common
Gypsy5-PTR_I-109498	chr1	17382251	17382344	mby-1211,mby-1016,mby-1328,mby-0057	absence	0.869565	Common
Helitron-N1_PTr-43383	chr1	18510274	18510359	mby-1211	absence	1	Common
Gypsy-73_PTr-LTR-123338	chr1	18639595	18639708	mby-1211	absence	0.956522	Common
Gypsy-28_PTr-LTR-7387	chr1	20391789	20391913	mby-1211,mby-0043,mby-1328,mby-1002,mby-1016	absence	0.695652	Common
Gypsy-79_PTr-LTR-13435	chr1	21524536	21524643	mby-1211,mby-1402,mby-1223	presence	0.130435	Common
DNA-3-3_PTr-22256	chr1	23615417	23615498	mby-1211,mby-0057	absence	0.391304	Common
DNA-3-1_PTr-56676	chr1	24619699	24619876	mby-1211,mby-1418,mby-1223,mby-0057	presence	0.173913	Common
DNA-3-1_PTr-55369	chr1	25168630	25168669	mby-1211	absence	0.0434783	Common
DNA-3-1_PTr-22566	chr1	29344418	29344542	mby-1211	absence	1	Common
DNA-3-3_PTr-155980	chr1	30227401	30227579	mby-1211	absence	0.0869565	Common
Helitron-N3_PTr-169897	chr1	31250951	31251003	mby-1211,mby-0057	absence	0.695652	Common
Gypsy-27_PTr-I-23555	chr1	32956461	32956578	mby-1211,mby-1016,mby-0010	absence	0.782609	Common
Helitron-N1_PTr-95033	chr1	33100252	33100428	mby-1211,mby-1402	absence	1	Common
Helitron-N1_PTr-106926	chr1	33187305	33187387	mby-1211,mby-1002	absence	0.0869565	Common
Copia-60_PT-LTR-56514	chr1	33420537	33420642	mby-1338,mby-1418,mby-1211,mby-0057,mby-0009,mby-1278	absence	1	Common
Gypsy-79_PTr-LTR-136270	chr1	34517620	34517663	mby-1211	absence	0.217391	Common
Gypsy-26_PTr-LTR-16474	chr1	34704252	34704303	mby-1211,mby-1016,mby-1402,mby-1002,mby-0057	presence	0.217391	Common
PTr-3-34916	chr1	34731972	34732041	mby-1211,mby-1223	absence	1	Common
PTr-3-156035	chr1	34732245	34732350	mby-1211,mby-1418,mby-0057	absence	0.130435	Common
Copia5-PTR_I-93693	chr1	45547949	45548002	mby-1211,mby-0057	absence	1	Common
DNA-3-3_PTr-82193	chr1	48318153	48318197	mby-1211	absence	0.826087	Common
PTr-3-51712	chr1	104614	104678	mby-1223	absence	0.0869565	Common
Gypsy-73_PTr-LTR-55570	chr1	1731302	1731417	mby-1402,mby-1223	absence	0.130435	Common
ENSPM1_PT-128300	chr1	2140373	2140487	mby-1223	absence	0.956522	Common
Copia43-PTR_I-107921	chr1	3032984	3033172	mby-1223	absence	1	Common
Helitron-N1_PTr-64828	chr1	3546257	3546362	mby-1306,mby-1223,mby-1418	absence	0.608696	Common
PTr-3-146463	chr1	3575378	3575512	mby-1223,mby-0057	absence	1	Common
Helitron-N1_PTr-91569	chr1	3608590	3608664	mby-1223,mby-1328	absence	1	Common
DNA-3-1_PTr-120200	chr1	4565857	4565953	mby-1402,mby-1223,mby-1418	presence	0.130435	Common
Gypsy-79_PTr-LTR-17572	chr1	5012405	5012503	mby-1223	absence	0.956522	Common
PTr-3-16034	chr1	6343978	6344061	mby-1223	absence	0.0869565	Common
DNA-3-3_PTr-122913	chr1	6853359	6853459	mby-1223	absence	1	Common
Harbinger1_PTr-75326	chr1	9403254	9403336	mby-1223,mby-1418	absence	0.782609	Common
DNA-3-1_PTr-44974	chr1	9462501	9462589	mby-1223,mby-1418	presence	0.0869565	Common
Helitron-N1_PTr-81129	chr1	9892847	9892942	mby-1223,mby-0057	absence	0.130435	Common
DNA-3-3_PTr-135382	chr1	10809025	10809145	mby-1402,mby-1223	absence	0.304348	Common
Helitron-N1_PTr-140241	chr1	11992706	11992928	mby-1223,mby-1354	absence	0.782609	Common
DNA-3-3_PTr-26605	chr1	13550948	13551040	mby-1223	absence	0.826087	Common
Helitron-N2_PTr-59754	chr1	13692416	13692513	mby-1223,mby-0057	absence	0.26087	Common
Helitron-N1_PTr-64887	chr1	16336625	16336721	mby-1223	absence	0.913043	Common
DNA-3-1_PTr-151521	chr1	16428067	16428257	mby-1402,mby-1223,mby-1354	absence	1	Common
DNA-3-1_PTr-44175	chr1	16612001	16612116	mby-1223,mby-0057	absence	1	Common
Helitron-N1_PTr-26697	chr1	16655827	16655922	mby-1278,mby-1223,mby-1407	absence	1	Common
ENSPM1_PT-46466	chr1	17210537	17210747	mby-1402,mby-1223,mby-0057	presence	0.130435	Common
DNA-3-2B_PTr-35809	chr1	18551422	18551471	mby-1223	absence	0.695652	Common
hAT-3_PTr-66530	chr1	18936675	18936892	mby-1223,mby-1354,mby-1418	absence	1	Common
DNA-3-1_PTr-169221	chr1	18988346	18988463	mby-1223	absence	0.0869565	Common
Gypsy18-PTR_LTR-159839	chr1	20002320	20002465	mby-1223	absence	1	Common
DNA-3-1_PTr-127836	chr1	21592585	21592693	mby-1016,mby-1402,mby-1002,mby-1306,mby-0010,mby-1223	absence	1	Common
PTr-3-130750	chr1	21602313	21602372	mby-1223	absence	0.826087	Common
ENSPM1_PT-26128	chr1	22850575	22850773	mby-1223	absence	0.956522	Common
DNA-3-1_PTr-78579	chr1	23427051	23427095	mby-1223	absence	0.217391	Common
hAT-1_PTr-171907	chr1	23533766	23533872	mby-1223	absence	0.0434783	Common
Helitron-N1_PTr-44224	chr1	27029835	27029926	mby-1223	absence	1	Common
DNA-3-1_PTr-63815	chr1	28661300	28661438	mby-1223	absence	0.521739	Common
PTr-3-42020	chr1	31581881	31581954	mby-1223	absence	1	Common
DNA-3-1_PTr-22544	chr1	31730599	31730729	mby-1223	absence	0.0434783	Common
DNA-3-1_PTr-22566	chr1	33114613	33114704	mby-1223	absence	1	Common
Helitron-N1_PTr-34933	chr1	33536168	33536242	mby-1223	absence	1	Common
ENSPM1_PT-17582	chr1	34654132	34654256	mby-1306,mby-1223	absence	1	Common
Gypsy-28_PTr-I-40780	chr1	34904594	34904653	mby-1223	absence	0.347826	Common
DNA-3-1_PTr-21268	chr1	41632376	41632456	mby-1223	absence	1	Common
PTr-3-103610	chr1	43728303	43728415	mby-1223	absence	1	Common
GYPOT1_LTR-90068	chr1	44069590	44069703	mby-1223	absence	1	Common
hAT-6_PTr-70121	chr1	45073343	45073477	mby-1223,mby-1354	absence	0.956522	Common
Copia50-PTR_LTR-58305	chr1	46666894	46666973	mby-1402,mby-1223,mby-1354	absence	1	Common
Gypsy-79_PTr-LTR-156885	chr1	47914391	47914530	mby-1223	absence	1	Common
PTr-3-66573	chr1	48220725	48220777	mby-1223	absence	0.956522	Common
DNA-3-2_PTr-128171	chr1	48940001	48940085	mby-0043,mby-1223	absence	0.347826	Common
Copia5-PTR_I-94901	chr1	50688443	50688604	mby-1223	absence	1	Common
Harbinger1_PTr-34433	chr1	1684172	1684269	mby-1306,mby-1016	absence	1	Common
Copia34-PTR_I-134925	chr1	3226492	3226556	mby-1306	absence	0.304348	Common
DNA-3-1_PTr-127945	chr1	3494406	3494485	mby-1306,mby-1418	absence	0.130435	Common
DNA-3-1_PTr-146751	chr1	8586730	8586886	mby-1306,mby-1002	presence	0.0869565	Common
DNA-3-1_PTr-45523	chr1	12588235	12588420	mby-1306,mby-1244	absence	0.956522	Common
Harbinger1_PTr-51220	chr1	12768975	12769027	mby-1306	absence	0.826087	Common
DNA-3-1_PTr-68151	chr1	13012072	13012139	mby-1338,mby-1402,mby-1244,mby-1306,mby-0010,mby-1002	absence	0.347826	Common
Gypsy-78_PTr-LTR-75376	chr1	20227321	20227434	mby-1306,mby-1278,mby-1016	presence	0.130435	Common
POPGY1_LTR-54013	chr1	20454567	20454681	mby-1306,mby-1338,mby-0010	presence	0.130435	Common
PTr-3-114974	chr1	25501291	25501342	mby-0043,mby-1306,mby-0010,mby-0009	absence	0.826087	Common
DNA-3-3_PTr-147364	chr1	31197749	31197788	mby-1306	absence	0.956522	Common
Caulimovirus-2_PTr-24916	chr1	31416275	31416356	mby-1306	absence	0.130435	Common
POPGY2_LTR-5444	chr1	34882591	34882671	mby-1306	absence	0.0869565	Common
DNA-3-3_PTr-38758	chr1	43783501	43783607	mby-1306	absence	1	Common
Copia-54_PTr-I-33291	chr1	44416522	44416602	mby-1306	absence	0.0434783	Common
Copia41-PTR_LTR-24735	chr1	399685	399828	mby-0010,mby-1407	absence	1	Common
DNA-3-1_PTr-58831	chr1	2490548	2490647	mby-1407	absence	0.391304	Common
DNA-3-2B_PTr-60667	chr1	3491579	3491659	mby-1016,mby-1407	presence	0.0869565	Common
Gypsy13-PTR_LTR-129374	chr1	6606844	6606892	mby-1407	absence	0.347826	Common
PTr-3-59299	chr1	6689605	6689707	mby-0043,mby-1407	absence	1	Common
hAT-1_PTr-38707	chr1	9541534	9541609	mby-1407	absence	1	Common
Helitron-N1_PTr-111063	chr1	9994237	9994272	mby-1407	absence	1	Common
PTr-3-26640	chr1	12280714	12280795	mby-1418,mby-1407	absence	1	Common
Helitron-N1_PTr-90665	chr1	17432989	17433079	mby-1407	absence	0.869565	Common
Copia-54_PTr-I-131536	chr1	17825070	17825181	mby-1407	absence	1	Common
EnSpm1B_PT-143384	chr1	23104439	23104572	mby-1016,mby-1407	absence	0.956522	Common
Gypsy-79_PTr-LTR-120574	chr1	24038066	24038139	mby-1407	absence	1	Common
Copia-54_PTr-I-95653	chr1	31142590	31142655	mby-1016,mby-1407	absence	0.956522	Common
DNA-3-1_PTr-147398	chr1	34308926	34309047	mby-1402,mby-1002,mby-1407,mby-0043,mby-1354,mby-1278	presence	0.26087	Common
Helitron-N3_PTr-52011	chr1	37282743	37282808	mby-1016,mby-1407	absence	0.130435	Common
DNA-3-1_PTr-100752	chr1	44201818	44201986	mby-1402,mby-1328,mby-1407	presence	0.130435	Common
DNA-3-1_PTr-19971	chr1	48167495	48167636	mby-0009,mby-1407	absence	1	Common
DNA-3-3_PTr-155980	chr1	6115523	6115631	mby-1328	absence	0.0869565	Common
Gypsy-32_PT-LTR-82487	chr1	11580575	11580777	mby-1328,mby-1002	absence	0.652174	Common
DNA-3-1_PTr-132427	chr1	14377477	14377596	mby-1338,mby-1354,mby-1328	absence	1	Common
hAT-4_PTr-145247	chr1	14725821	14725857	mby-0010,mby-1328	absence	1	Common
DNA-3-1_PTr-65879	chr1	23208443	23208543	mby-1328	absence	0.956522	Common
Caulimovirus-2_PTr-10186	chr1	29542461	29542545	mby-1328	absence	0.0869565	Common
Copia-54_PTr-I-174447	chr1	31143739	31143823	mby-1328	absence	0.173913	Common
DNA-3-1_PTr-95878	chr1	35474261	35474355	mby-1338,mby-1328	absence	0.913043	Common
Harbinger1_PTr-152297	chr1	36614026	36614140	mby-0043,mby-1354,mby-1328,mby-1278	absence	0.956522	Common
PTr-3-64127	chr1	37768172	37768206	mby-1328	absence	0.347826	Common
Gypsy-73_PTr-LTR-104275	chr1	43307895	43307938	mby-1338,mby-1328,mby-1002	absence	0.608696	Common
Ogre-PT2_LTR-22201	chr1	47427300	47427387	mby-1328	absence	0.782609	Common
DNA-3-1_PTr-9564	chr1	1280409	1280560	mby-1402,mby-1354	presence	0.0869565	Common
DNA-3-1_PTr-19971	chr1	3394325	3394454	mby-1354	absence	1	Common
DNA-3-1_PTr-152003	chr1	3713435	3713632	mby-1402,mby-1418,mby-1354	absence	1	Common
Copia-72_PT-LTR-110481	chr1	11408802	11409011	mby-1354	absence	1	Common
Gypsy18-PTR_I-122968	chr1	12449044	12449120	mby-1354	absence	0.0434783	Common
Helitron-N2_PTr-153561	chr1	18414861	18414899	mby-1354	absence	0.434783	Common
Helitron-N1_PTr-98848	chr1	20976983	20977112	mby-1354	absence	0.521739	Common
DNA-3-3_PTr-58895	chr1	21456270	21456346	mby-1402,mby-1418,mby-1354	absence	1	Common
PTr-3-132988	chr1	24383893	24383945	mby-1402,mby-1244,mby-0010,mby-0043,mby-1354,mby-0009,mby-0057	presence	0.304348	Common
DNA-3-1_PTr-35753	chr1	25356073	25356231	mby-1354	absence	0.913043	Common
Copia43-PTR_I-77310	chr1	27765855	27765907	mby-1354,mby-0057	absence	1	Common
PTr-3-114407	chr1	28993077	28993189	mby-1354	absence	0.478261	Common
DNA-3-3_PTr-97782	chr1	32283264	32283347	mby-1354	absence	0.0434783	Common
Gypsy17-PTR_LTR-59248	chr1	32642743	32642824	mby-1354	absence	1	Common
GYPOT1_LTR-155552	chr1	34379146	34379257	mby-1354	absence	0.0434783	Common
PTr-3-29212	chr1	34392378	34392493	mby-0043,mby-1354,mby-0057	presence	0.130435	Common
DNA-3-2_PTr-47687	chr1	38180105	38180216	mby-1402,mby-1354	absence	0.913043	Common
Gypsy-79_PTr-LTR-141856	chr1	38404665	38404825	mby-1354	absence	0.956522	Common
Gypsy-73_PTr-LTR-169598	chr1	41143774	41143848	mby-1354	absence	0.0434783	Common
POPGY1_I-61494	chr1	50317805	50317883	mby-1354	absence	0.0434783	Common
Copia-3_PTri-I-110171	chr1	3039377	3039420	mby-0009	absence	0.0434783	Common
Helitron-N1_PTr-81063	chr1	8345959	8346042	mby-0009	absence	0.304348	Common
Helitron-N1_PTr-160854	chr1	33723345	33723457	mby-0009	absence	0.0869565	Common
Helitron-N1_PTr-45420	chr1	33723947	33724048	mby-0009	absence	0.695652	Common
Gypsy-79_PTr-LTR-54137	chr1	49111980	49112069	mby-1002,mby-0009	presence	0.0869565	Common
DNA-3-3_PTr-97782	chr1	11305371	11305526	mby-0010	absence	0.0434783	Common
DNA-3-1_PTr-131497	chr1	13867258	13867370	mby-0010	absence	1	Common
PTr-3-102967	chr1	19335977	19336009	mby-0010	absence	1	Common
Gypsy-75_PTr-LTR-168529	chr1	21196442	21196556	mby-0010	absence	0.347826	Common
Copia-56_PTr-I-11068	chr1	23747611	23747706	mby-0010	absence	0.565217	Common
Helitron-N1_PTr-146064	chr1	33972855	33972930	mby-0010	absence	1	Common
Helitron-N1_PTr-64473	chr1	34846201	34846328	mby-0010	absence	0.391304	Common
DNA-3-1_PTr-46610	chr1	42706616	42706724	mby-0010	absence	0.913043	Common
DNA-3-1_PTr-89291	chr1	45463102	45463171	mby-0010	absence	0.0434783	Common
Copia2-PTR_I-69044	chr1	47066630	47066688	mby-1402,mby-0010	absence	1	Common
DNA-3-1_PTr-125272	chr1	706128	706222	mby-0043	absence	1	Common
Copia-80_PT-I-33371	chr1	1330952	1331041	mby-0043	absence	0.347826	Common
PTr-3-154356	chr1	2968175	2968236	mby-0043	absence	0.913043	Common
PTr-3-147675	chr1	3133759	3133955	mby-0043,mby-1002	absence	1	Common
PTr-3-110384	chr1	3203757	3203841	mby-0043,mby-1016	absence	1	Common
Copia-56_PTr-I-19819	chr1	3590659	3590893	mby-0043	absence	1	Common
Caulimovirus-2_PTr-142136	chr1	3609747	3609865	mby-0043,mby-1016	absence	0.73913	Common
DNA-3-1_PTr-95528	chr1	5447090	5447146	mby-0043	absence	0.826087	Common
PTr-3-143476	chr1	7771708	7771812	mby-0043	absence	0.869565	Common
DNA-3-1_PTr-99532	chr1	7976793	7976876	mby-0043	absence	0.956522	Common
Copia33-PTR_I-109331	chr1	8883901	8883979	mby-0043	absence	0.347826	Common
Helitron-N3_PTr-157324	chr1	9093524	9093592	mby-0043	absence	0.0434783	Common
Copia30-PTR_I-66329	chr1	10894561	10894634	mby-0043	absence	1	Common
hAT-1_PTr-171907	chr1	12427087	12427117	mby-0043	absence	0.0434783	Common
PTr-3-75303	chr1	12454883	12454974	mby-0043	absence	0.478261	Common
PTr-3-63950	chr1	13477858	13477974	mby-0043	absence	1	Common
PTr-3-10765	chr1	13478422	13478479	mby-0043	absence	1	Common
EnSpm1B_PT-143384	chr1	14355839	14355874	mby-0043	absence	0.956522	Common
Helitron-N1_PTr-102931	chr1	22308583	22308708	mby-0043,mby-1002	absence	0.130435	Common
DNA-3-1_PTr-65308	chr1	23622007	23622073	mby-0043,mby-1402,mby-1278	absence	1	Common
Copia-3_PTri-I-10020	chr1	23751096	23751184	mby-0043	absence	0.695652	Common
Helitron-N1_PTr-125771	chr1	24446655	24446690	mby-0043	absence	1	Common
PTr-3-57106	chr1	25233724	25233825	mby-0043	absence	0.956522	Common
DNA-3-3_PTr-135382	chr1	25285669	25285836	mby-0043	absence	0.304348	Common
DNA-3-1_PTr-44862	chr1	25356115	25356227	mby-0043	absence	1	Common
Helitron-N1_PTr-81922	chr1	26900848	26900947	mby-0043	absence	0.695652	Common
DNA-3-1_PTr-116251	chr1	27106989	27107091	mby-0043	absence	0.913043	Common
PTr-3-138586	chr1	28285224	28285290	mby-0043	absence	0.956522	Common
PTr-3-156291	chr1	29052433	29052547	mby-0043	absence	1	Common
PTr-3-103043	chr1	29815518	29815591	mby-0043	absence	1	Common
DNA-3-1_PTr-49292	chr1	30469964	30470027	mby-0043	absence	0.347826	Common
Gypsy-26_PTr-LTR-93038	chr1	30648964	30649063	mby-0043	absence	0.608696	Common
PTr-3-154210	chr1	30784160	30784231	mby-0043	absence	0.26087	Common
PTr-3-99533	chr1	31719141	31719183	mby-0043	absence	0.130435	Common
Copia34-PTR_I-26772	chr1	32083868	32083961	mby-0043,mby-1016,mby-1002	absence	1	Common
PTr-3-96017	chr1	34259934	34260003	mby-0043,mby-1002	absence	1	Common
DNA-3-3_PTr-147364	chr1	34815139	34815251	mby-0043,mby-1016	absence	0.956522	Common
PTr-3-66807	chr1	34840892	34841096	mby-0043,mby-1016,mby-1002	absence	0.652174	Common
Gypsy-27_PTr-I-23554	chr1	37522139	37522184	mby-0043	absence	0.73913	Common
Helitron-N1_PTr-93981	chr1	39289097	39289302	mby-0043	absence	0.304348	Common
DNA-3-1_PTr-93117	chr1	42695272	42695361	mby-0043	absence	1	Common
DNA-3-3_PTr-155980	chr1	43818955	43819138	mby-0043	absence	0.0869565	Common
Copia-84_PT-I-147975	chr1	44150357	44150449	mby-0043	absence	0.0869565	Common
PTr-3-143799	chr1	46243451	46243553	mby-0043	absence	0.956522	Common
Helitron-N1_PTr-20506	chr1	46883299	46883370	mby-0043,mby-1002	absence	0.869565	Common
DNA-3-3_PTr-96992	chr1	48318882	48318985	mby-0043	absence	0.565217	Common
PTr-3-98030	chr1	48898792	48898852	mby-0043,mby-1016,mby-1002	absence	1	Common
PTr-3-103473	chr1	3084266	3084376	mby-0057	absence	0.217391	Common
hAT-2_PTr-159362	chr1	3439037	3439064	mby-0057	absence	1	Common
Helitron-N1_PTr-52395	chr1	10656266	10656337	mby-1402,mby-1002,mby-0057	presence	0.130435	Common
Harbinger1_PTr-95326	chr1	12994102	12994173	mby-0057	absence	0.608696	Common
POPGY1_LTR-19534	chr1	21312410	21312461	mby-0057	absence	0.0434783	Common
Gypsy-79_PTr-LTR-19925	chr1	22551152	22551230	mby-0057	absence	0.0869565	Common
DNA-3-1_PTr-94435	chr1	23208348	23208442	mby-0057	absence	1	Common
Gypsy-79_PTr-LTR-105605	chr1	23786313	23786433	mby-0057	absence	0.956522	Common
PTr-3-21904	chr1	24199413	24199468	mby-0057	absence	0.304348	Common
DNA-3-1_PTr-95078	chr1	25572940	25573001	mby-0057	absence	1	Common
DNA-3-3_PTr-34939	chr1	27245989	27246182	mby-1002,mby-0057	absence	1	Common
hAT-1_PTr-129866	chr1	29765661	29765883	mby-0057	absence	0.347826	Common
hAT-1_PTr-129866	chr1	30695277	30695488	mby-0057	absence	0.347826	Common
[truncated: 3,145 more rows]

## Sheet: Data S12
Data S12. Polymorphic TEs of popNW.
[truncated: 5,038 more rows]

## Sheet: Data S13
Data S13. Polymorphic TEs of popS.
[truncated: 6,029 more rows]

[truncated: 3 more sheets: Data S14, Data S15, Data S16]
